# Supplementary material for: Time-course microarray transcriptome data of in vitro cultured testes and age-matched in vivo testes
Source: Data Brief. 2020 Oct 31;33:106482. doi: 10.1016/j.dib.2020.106482 (PMC7674299; doi:10.1016/j.dib.2020.106482)
Supplement: Supplementary file 1 [file mmc1.xlsx]

## Sheet: 9.5dpp_DEGs
nuID	geneSymbol	entrezID	geneName	logFC	AveExpr	t	P.Value	adj.P.Val	B
Kqk9Eg3Ouvzr7VB4cQ	C3	12266	complement component 3	4.49921	9.30047	19.0172	1.76524e-17	4.6191e-13	28.6877
ZlAoQD9TfqA5W3XXuQ	NA	NA	NA	3.28913	7.92446	16.547	6.24867e-16	8.17544e-12	25.6085
WVekdcfIECyX9.y9Uk	Serpina3n	20716	serine (or cysteine) peptidase inhibitor, clade A, member 3N	5.08292	9.10155	14.92	8.39159e-15	7.31942e-11	23.2922
NrTGVfcXRwdR4TrsDo	Lgals3bp	19039	lectin, galactoside-binding, soluble, 3 binding protein	3.13327	9.05506	14.2998	2.39694e-14	1.56802e-10	22.3409
xjeZ4dQIherUIMTR4U	Ccl3	20302	chemokine (C-C motif) ligand 3	1.60861	7.69193	13.4715	1.02964e-13	5.38849e-10	21.0065
Ne4hI7nui5586og7ng	Ifit3	15959	interferon-induced protein with tetratricopeptide repeats 3	3.20198	8.39733	12.8532	3.19455e-13	1.3932e-09	19.9601
HQupJ7brl36goks8RM	H2-T23	15040	histocompatibility 2, T region locus 23	2.90696	8.99113	12.7042	4.22207e-13	1.57827e-09	19.7012
EqBV0AJRKHlRR6jfNM	Cd44	12505	CD44 antigen	1.4577	8.16279	12.5331	5.83103e-13	1.90726e-09	19.4008
cUQupJ7brl36goks8Q	H2-T23	15040	histocompatibility 2, T region locus 23	2.9981	8.7547	12.0911	1.36317e-12	3.93828e-09	18.6077
0UonrAc.ruqeA9dp0c	Gbp3	55932	guanylate binding protein 3	2.46209	8.54833	12.0403	1.50506e-12	3.93828e-09	18.515
ct6oCNE6tir93HrSjk	Icam1	15894	intercellular adhesion molecule 1	1.58535	8.65832	11.8972	1.99209e-12	4.43417e-09	18.2521
oRI6dtVTQXfQRJfafk	Mvp	78388	major vault protein	2.05125	9.46482	11.8867	2.03348e-12	4.43417e-09	18.2328
fSS8nXxZLB0nToeV34	Rsad2	58185	radical S-adenosyl methionine domain containing 2	2.00413	7.78447	11.6241	3.42335e-12	6.36713e-09	17.7433
3UokhSz5C._1OqInxo	Acsl5	433256	acyl-CoA synthetase long-chain family member 5	0.796116	8.44369	11.6161	3.47875e-12	6.36713e-09	17.7282
QCSdVckdcdIEiCyXBU	Serpina3h	546546	serine (or cysteine) peptidase inhibitor, clade A, member 3H	3.25475	8.38858	11.5921	3.6499e-12	6.36713e-09	17.683
3N6gJI0l1e_4KFRJRM	NA	NA	NA	0.859981	7.54724	11.4474	4.88225e-12	7.98462e-09	17.4089
9iO8rjMHkhGVCgKJe4	Igfbp3	16009	insulin-like growth factor binding protein 3	2.15284	8.98743	11.2579	7.17264e-12	1.10404e-08	17.0458
WSiA5QRfztV0kiumJw	Mgp	17313	matrix Gla protein	2.31645	13.2117	11.0256	1.15627e-11	1.63143e-08	16.594
Qd153qtJ._e6L6kOOU	Hp	15439	haptoglobin	2.32659	7.88698	11.0139	1.18459e-11	1.63143e-08	16.5711
Wt4UIk3slxJOMk7LOw	Dleu7	239133	deleted in lymphocytic leukemia, 7	-0.74308	7.81028	-10.906	1.48202e-11	1.93901e-08	16.3587
H5u.9cAxTJHtJh_rnU	Fam180a	208164	family with sequence similarity 180, member A	1.02639	7.74055	10.8398	1.70185e-11	2.09408e-08	16.2275
Zl_IX6ee7cLoekiHuk	Parp14	547253	poly (ADP-ribose) polymerase family, member 14	1.75437	8.57517	10.8235	1.7606e-11	2.09408e-08	16.1953
0e_0d153qtJ._e6L6k	Hp	15439	haptoglobin	1.94028	7.76644	10.7761	1.94467e-11	2.21244e-08	16.1009
KQc.ojicoyKv3494V4	Ccl5	20304	chemokine (C-C motif) ligand 5	0.959455	7.52175	10.7043	2.26167e-11	2.46588e-08	15.9575
NXsQp.77VIFdX6ROeo	Rin2	74030	Ras and Rab interactor 2	2.20742	10.3409	10.6138	2.73864e-11	2.83947e-08	15.7755
03lwTqhYBkxUVSn3lI	Rbp1	19659	retinol binding protein 1, cellular	2.34463	11.0217	10.5998	2.82134e-11	2.83947e-08	15.7472
3XrlXjjgksaM.8g.iI	NA	NA	NA	-0.748011	9.79089	-10.5446	3.17215e-11	3.07428e-08	15.6357
xtNfonuun.uOCKKIBE	NA	NA	NA	2.57861	8.78131	10.4353	4.00606e-11	3.7438e-08	15.4135
TdDt374UHGyh66EXeQ	Serpina3g	20715	serine (or cysteine) peptidase inhibitor, clade A, member 3G	4.14059	8.97718	10.4165	4.17058e-11	3.76316e-08	15.3751
3_0jHn12i3D3u0vTxc	Gbp3	55932	guanylate binding protein 3	1.88809	8.40014	10.3393	4.92286e-11	4.29389e-08	15.217
HUlAlY4r675ECDolyA	Tbata	65971	thymus, brain and testes associated	-1.51892	8.07371	-10.2076	6.54529e-11	5.52486e-08	14.9452
liEqFLqI02vTqN3deI	Usp18	24110	ubiquitin specific peptidase 18	1.80601	8.11847	10.1673	7.14442e-11	5.84212e-08	14.8616
Tih0InhS.lDi6paLpA	Saa3	20210	serum amyloid A 3	6.47397	9.07158	10.1299	7.75023e-11	6.14546e-08	14.7838
foohEyuwCjnOdO9ykk	H2-T23	15040	histocompatibility 2, T region locus 23	1.35308	7.72181	9.94343	1.16634e-10	8.97637e-08	14.393
EEY1uhLfR5HZeV_kdo	Bicc1	83675	BicC family RNA binding protein 1	1.63444	10.6474	9.7638	1.73644e-10	1.29821e-07	14.0118
BShOifuiFKXkqjoF9Q	NA	NA	NA	2.50476	9.65537	9.66881	2.14681e-10	1.56043e-07	13.8083
TST2NKeJ4Oy470T78Q	Eed	13626	embryonic ectoderm development	-1.03094	8.65911	-9.6321	2.33091e-10	1.64846e-07	13.7294
le.det23Z2oSIb0Ch4	Cxcl1	14825	chemokine (C-X-C motif) ligand 1	3.62467	8.51024	9.59741	2.51983e-10	1.73094e-07	13.6546
rot6jYFC7oXIBH44mA	Gid8	76425	GID complex subunit 8	-0.821213	9.12022	-9.58695	2.57983e-10	1.73094e-07	13.632
0VRNH7XFiEASinfH00	Casp4	12363	caspase 4, apoptosis-related cysteine peptidase	1.39893	7.8715	9.51342	3.04505e-10	1.992e-07	13.4728
0SK2F_LvvXSOntQfu4	Snx10	71982	sorting nexin 10	0.938119	7.92174	9.47917	3.29031e-10	2.09994e-07	13.3984
NUxYcz71SfveLJO0nk	Itih3	16426	inter-alpha trypsin inhibitor, heavy chain 3	1.74181	8.1991	9.44281	3.57298e-10	2.22605e-07	13.3192
WFPWFHVlKXEe1F06Kc	Lrrc8a	241296	leucine rich repeat containing 8A VRAC subunit A	0.634342	7.66772	9.42522	3.71858e-10	2.26289e-07	13.2808
fi67X9f7PzO.yIeXgI	Zc3h15	69082	zinc finger CCCH-type containing 15	-1.09802	9.49136	-9.41179	3.83378e-10	2.27997e-07	13.2515
KVOiOtRT5793nPujOE	Ccl4	20303	chemokine (C-C motif) ligand 4	1.14585	7.62686	9.40068	3.9318e-10	2.2863e-07	13.2272
xqcVRIV5bf7.Kv6.i8	Mindy1	75007	MINDY lysine 48 deubiquitinase 1	1.0308	10.9978	9.38817	4.04532e-10	2.30117e-07	13.1998
cni1SKbUTVAe4Qgqvc	Igfbp3	16009	insulin-like growth factor binding protein 3	2.4734	9.50249	9.29198	5.03845e-10	2.77501e-07	12.9887
clxNaDVujoC6959Dh0	NA	NA	NA	1.47482	7.8942	9.2875	5.09039e-10	2.77501e-07	12.9788
i5LnUoa3xX9S3q3q1Q	NA	NA	NA	1.85192	7.80038	9.26591	5.34844e-10	2.85617e-07	12.9312
Tl11cUh3F3kJfqDR4o	Rgs16	19734	regulator of G-protein signaling 16	0.909182	7.87284	9.25002	5.54697e-10	2.90295e-07	12.8961
Bp.ZXYbzwd5E4G_gIg	Ppa2	74776	pyrophosphatase (inorganic) 2	-0.966035	9.48242	-9.19317	6.32101e-10	3.24317e-07	12.7704
oar6_8hC5deuVOk174	Stat3	20848	signal transducer and activator of transcription 3	1.59473	9.79298	9.12992	7.31348e-10	3.68023e-07	12.6299
Qli46BWE1crnClUUD0	Oas2	246728	2'-5' oligoadenylate synthetase 2	1.06538	7.56273	9.10018	7.83406e-10	3.86731e-07	12.5636
im3wR5xHrrK3TtBXkg	Mrc1	17533	mannose receptor, C type 1	-1.60898	9.05564	-9.09216	7.98084e-10	3.86731e-07	12.5458
uoJ_A01eYlzXlRu_I0	Cxcl10	15945	chemokine (C-X-C motif) ligand 10	2.15911	7.6938	9.08151	8.18004e-10	3.89177e-07	12.522
WkU.sCrx37PXjsSA0Q	Atp5a1	11946	ATP synthase, H+ transporting, mitochondrial F1 complex, alpha subunit 1	-1.17629	8.85131	-9.04039	8.99861e-10	4.20476e-07	12.4301
EeuNQUK59euNQUK51c	NA	NA	NA	0.779958	7.65484	8.98461	1.02448e-09	4.70308e-07	12.305
iuzsXJ7HMLL6.s4jrw	NA	NA	NA	-1.75323	9.67748	-8.95909	1.08728e-09	4.84586e-07	12.2476
Te725.eIH2xomLrkLE	Tlr2	24088	toll-like receptor 2	0.962629	8.08124	8.95699	1.09262e-09	4.84586e-07	12.2429
0QDpdFZcRF3hRRZQL0	Ppfibp2	19024	PTPRF interacting protein, binding protein 2 (liprin beta 2)	1.28514	8.72732	8.9489	1.11343e-09	4.85585e-07	12.2247
xwCdl4r7O760SrN0Xo	Irgm2	54396	immunity-related GTPase family M member 2	1.91326	8.60746	8.82442	1.4903e-09	6.33374e-07	11.9433
0kihIk3U0SUwJXuSCA	NA	NA	NA	1.12933	7.9451	8.82146	1.50071e-09	6.33374e-07	11.9366
9fjskCoM6RSpeSL764	NA	NA	NA	1.15719	9.25086	8.79186	1.60896e-09	6.68281e-07	11.8693
Nqae3qtlyzs73uBGDA	Ier3	15937	immediate early response 3	2.39309	9.20935	8.72284	1.89347e-09	7.74164e-07	11.712
ul_ijVy.PTI2SwkKFE	Insl3	16336	insulin-like 3	-2.12405	10.1811	-8.70539	1.97323e-09	7.86377e-07	11.6722
uKXe5Gt06pP0efjviQ	Myd88	17874	myeloid differentiation primary response gene 88	1.08249	10.4888	8.70309	1.98399e-09	7.86377e-07	11.6669
6nThXopESUkS4IpIPU	Ly6a	110454	lymphocyte antigen 6 complex, locus A	4.45524	9.7376	8.69685	2.0135e-09	7.86377e-07	11.6527
oAFi3u8ShUqn0RwlRk	Serpina3i	628900	serine (or cysteine) peptidase inhibitor, clade A, member 3I	0.275577	7.41087	8.68894	2.05157e-09	7.89463e-07	11.6346
QJ1.JchKlFEmKi3yfo	Rnf213	672511	ring finger protein 213	0.855317	7.70325	8.67431	2.12394e-09	8.04967e-07	11.6011
KP8wSR78945PeOrS7Y	Enoph1	67870	enolase-phosphatase 1	-0.948113	9.29748	-8.6685	2.15339e-09	8.04967e-07	11.5877
Ed0VEkd6tcV0ufSoT8	NA	NA	NA	1.91225	8.6601	8.65958	2.19943e-09	8.09127e-07	11.5673
Bo11LVDi.jrd9SXe4k	Trim72	434246	tripartite motif-containing 72	1.00466	7.69483	8.65437	2.22681e-09	8.09127e-07	11.5553
6VT6o1EtQ2gVUn9x94	Tbata	65971	thymus, brain and testes associated	-0.738068	7.77649	-8.64504	2.27665e-09	8.09127e-07	11.5339
TLXnnO0oQiNw1Z7pSw	Lamc2	16782	laminin, gamma 2	0.397551	7.53348	8.64291	2.2882e-09	8.09127e-07	11.529
rqKO7u3__7g_5778io	Hspb8	80888	heat shock protein 8	1.93879	9.08773	8.61976	2.41757e-09	8.43473e-07	11.4759
l4YrJRFGUUfpTBAd5M	Uba7	74153	ubiquitin-like modifier activating enzyme 7	1.46777	8.64684	8.6038	2.51111e-09	8.64582e-07	11.4392
fXv1S.sSgyXp7MTEng	Slco2b1	101488	solute carrier organic anion transporter family, member 2b1	1.15499	8.59494	8.59002	2.59484e-09	8.81806e-07	11.4074
BpSbx34eChIqRUDX8U	F13a1	74145	coagulation factor XIII, A1 subunit	-1.41499	8.15041	-8.58015	2.65657e-09	8.9121e-07	11.3847
0RJ5foFJ0VOdcXfwN0	Cyp4f13	170716	cytochrome P450, family 4, subfamily f, polypeptide 13	1.19232	9.59795	8.55012	2.85377e-09	9.42645e-07	11.3154
fteMXt9ebvTf4nVPt0	NA	NA	NA	0.704677	10.0367	8.546	2.88194e-09	9.42645e-07	11.3059
KCSQITEklVHhVHjpU4	NA	NA	NA	0.900864	8.62128	8.53129	2.98502e-09	9.52783e-07	11.2719
Hqyj2f9gNdSoRJU_Yg	Nnat	18111	neuronatin	-0.589035	7.55829	-8.53118	2.98575e-09	9.52783e-07	11.2717
WD111Fttc6PpJ_ueqc	Madcam1	17123	mucosal vascular addressin cell adhesion molecule 1	0.508836	7.44043	8.48778	3.31237e-09	1.04427e-06	11.1713
0xXiOqiOol11MR7dQQ	H2-Q7	15018	histocompatibility 2, Q region locus 7	1.42609	8.05206	8.47983	3.37607e-09	1.05169e-06	11.1528
Z4beyUOoG4DPrmNHgU	Prune1	229589	prune exopolyphosphatase	-0.760497	9.34831	-8.47189	3.44095e-09	1.05928e-06	11.1344
cjXg.kgjUIOuDthdNE	Cox11	69802	cytochrome c oxidase assembly protein 11, copper chaperone	-0.567861	7.94741	-8.45037	3.62312e-09	1.10232e-06	11.0845
KSM.pN3Cug4lR1ER4w	Nfkbiz	80859	nuclear factor of kappa light polypeptide gene enhancer in B cells inhibitor, zeta	1.25629	8.34985	8.44422	3.67699e-09	1.10232e-06	11.0702
NXfXneoUkESvVLfTq0	Serping1	12258	serine (or cysteine) peptidase inhibitor, clade G, member 1	2.07322	11.5546	8.43943	3.71955e-09	1.10232e-06	11.0591
NHUrUKDUOV33p97iVY	Il27ra	50931	interleukin 27 receptor, alpha	0.587686	7.60571	8.43377	3.77042e-09	1.10232e-06	11.0459
9BwJcHUnUqjWkV33tU	Slc16a9	66859	solute carrier family 16 (monocarboxylic acid transporters), member 9	0.669007	7.93067	8.42805	3.82268e-09	1.10232e-06	11.0326
0n9Dv5Hjcvk68tIB5Q	NA	NA	NA	-1.51021	9.81107	-8.42687	3.83348e-09	1.10232e-06	11.0298
BlfJfVUbcMA7BHQMbo	Cxcl16	66102	chemokine (C-X-C motif) ligand 16	0.36358	7.65832	8.41503	3.94415e-09	1.12181e-06	11.0023
3GLVvqtSXN_BiRF97k	Hp	15439	haptoglobin	3.69016	8.25537	8.39704	4.11862e-09	1.15884e-06	10.9604
BakvXg9HSDpPl4XyVI	Hsd11b2	15484	hydroxysteroid 11-beta dehydrogenase 2	-0.407016	7.49918	-8.38279	4.26233e-09	1.18651e-06	10.9272
cRIEtVedx4KXe6vsso	Atp8b1	54670	ATPase, class I, type 8B, member 1	0.956911	8.08176	8.36576	4.44083e-09	1.22319e-06	10.8874
Hq.eyAtfKi727eHSmU	Edn1	13614	endothelin 1	1.51524	9.46133	8.30507	5.14176e-09	1.4015e-06	10.7455
0XBLQ8J4FefLVYVUHc	Oasl2	23962	2'-5' oligoadenylate synthetase-like 2	1.06205	7.82644	8.29879	5.22051e-09	1.4083e-06	10.7308
ElaZOxCiLD315JfUJc	Tbc1d4	210789	TBC1 domain family, member 4	0.547199	7.68413	8.2904	5.32767e-09	1.42254e-06	10.7111
0EwSf30iLGVRRoHaVI	Shfl	319278	shiftless antiviral inhibitor of ribosomal frameshifting	0.991359	8.03636	8.27467	5.53446e-09	1.46283e-06	10.6742
3VLofUh9J7p819CKHY	Fcrls	80891	Fc receptor-like S, scavenger receptor	-0.850305	7.75092	-8.25753	5.76921e-09	1.50963e-06	10.6339
66JkFlEVU32H0kf31g	Irf7	54123	interferon regulatory factor 7	1.30405	7.58004	8.24685	5.92066e-09	1.53392e-06	10.6088
Hr66Dx3s_ELELx5c58	Actl6a	56456	actin-like 6A	-1.03653	9.25518	-8.24258	5.98233e-09	1.5347e-06	10.5988
cVAWIVJB4QA6UXYNS4	Fxyd5	18301	FXYD domain-containing ion transport regulator 5	0.969591	8.0567	8.23154	6.14479e-09	1.56107e-06	10.5728
ZuDreJJ1U08B0l4_WU	Snx17	266781	sorting nexin 17	0.521056	11.9529	8.21027	6.47076e-09	1.62808e-06	10.5227
rCVSML.d5dfvqCi7pU	H2-M2	14990	histocompatibility 2, M region locus 2	0.644871	7.51864	8.1926	6.75489e-09	1.67333e-06	10.481
NRXuEVAjv3if62RVIQ	Sox7	20680	SRY (sex determining region Y)-box 7	1.53957	8.561	8.19117	6.7785e-09	1.67333e-06	10.4777
3VylLi9TVMPf.TtTd4	Dtx3l	209200	deltex 3-like, E3 ubiquitin ligase	1.1355	8.21297	8.17644	7.02591e-09	1.7182e-06	10.4429
6ivSKiMhL4goLAUoeg	Rpa2	19891	replication protein A2	-0.605075	8.02479	-8.15048	7.48493e-09	1.8135e-06	10.3815
3RU5XNP0OyCUpwJMuU	Fam180a	208164	family with sequence similarity 180, member A	0.598819	7.57092	8.12516	7.96201e-09	1.91139e-06	10.3216
3roIfp6Cn_SOpx4n30	Gm4951	240327	predicted gene 4951	1.20818	7.66068	8.12126	8.03824e-09	1.91215e-06	10.3124
lSKKBU6MSNCssW7wuc	Uchl5	56207	ubiquitin carboxyl-terminal esterase L5	-1.12044	9.00583	-8.09114	8.65259e-09	2.03975e-06	10.241
uewe65SuN4RXTEhMTk	Gbp7	229900	guanylate binding protein 7	0.559304	7.52859	8.05456	9.46356e-09	2.21101e-06	10.154
BJ.uOjxziFJLf51CUk	Ccl4	20303	chemokine (C-C motif) ligand 4	0.495403	7.45156	8.04912	9.59051e-09	2.22084e-06	10.1411
TetXvQxHfTgfeeXqfY	Ifitm1	68713	interferon induced transmembrane protein 1	2.08099	11.7406	8.03274	9.98371e-09	2.29161e-06	10.1021
BMSSdUeFUeOlbjbf0k	Plp2	18824	proteolipid protein 2	0.90007	9.28698	8.01014	1.05534e-08	2.40131e-06	10.0483
BtF7vMrHdpfTTlSUxs	Gbp2	14469	guanylate binding protein 2	2.1889	8.97082	8.00496	1.06887e-08	2.41112e-06	10.0359
ffRHwyKPWH1rXgufRU	Ifitm3	66141	interferon induced transmembrane protein 3	2.22451	11.5611	8.001	1.07934e-08	2.41393e-06	10.0265
3xDpRG7eRcl3HRpxek	Nfkbia	18035	nuclear factor of kappa light polypeptide gene enhancer in B cells inhibitor, alpha	1.31592	10.2957	7.99675	1.09068e-08	2.41834e-06	10.0163
3S4IRUKMUflTx_lIjU	Art4	109978	ADP-ribosyltransferase 4	0.957011	8.40144	7.99336	1.09979e-08	2.41834e-06	10.0082
Qe7wlSVJdz545dtSVI	Hsd11b2	15484	hydroxysteroid 11-beta dehydrogenase 2	-0.383124	7.52454	-7.9588	1.19747e-08	2.60414e-06	9.92566
ZUtf5QRkWQX5._X6uE	Tnfsf13b	24099	tumor necrosis factor (ligand) superfamily, member 13b	0.770759	7.75013	7.9539	1.212e-08	2.60414e-06	9.91395
Ek64rXeJYUtL3w7_cY	Ifi44	99899	interferon-induced protein 44	0.537911	7.43243	7.94978	1.22438e-08	2.60414e-06	9.90409
xgjqlwCUhJQfX.d610	Uba7	74153	ubiquitin-like modifier activating enzyme 7	0.405273	7.57446	7.94757	1.23105e-08	2.60414e-06	9.89881
ECIipcXoqZuTotnWSM	H2-K2	630499	histocompatibility 2, K region locus 2	1.69428	8.14762	7.94659	1.23405e-08	2.60414e-06	9.89646
oB6J6uilaiSuF9IX6Q	Ins2	16334	insulin II	-1.06778	7.78594	-7.93543	1.26848e-08	2.65538e-06	9.86974
xYiFS7speeeBEkQ0rg	Apol9b	71898	apolipoprotein L 9b	0.370986	7.41125	7.90197	1.37772e-08	2.86118e-06	9.78953
iFWLkruBRrC7kS18qA	Stat1	20846	signal transducer and activator of transcription 1	1.33235	9.66186	7.88841	1.42471e-08	2.93388e-06	9.75697
xoLeZ4JU0gurYopzJM	Ccl7	20306	chemokine (C-C motif) ligand 7	1.72194	7.86297	7.88545	1.43515e-08	2.93388e-06	9.74988
BU0kOXugY_hw1OU_YE	Uchl3	50933	ubiquitin carboxyl-terminal esterase L3 (ubiquitin thiolesterase)	-1.14954	10.3651	-7.86843	1.49688e-08	3.03635e-06	9.70898
6dC1x0ohuHnuiQVNsU	Prrx1	18933	paired related homeobox 1	0.361055	7.6794	7.8487	1.57185e-08	3.1639e-06	9.66152
u6lp3_tG4lW.knk1.U	Ldhd	52815	lactate dehydrogenase D	0.559321	7.72384	7.80602	1.7474e-08	3.49039e-06	9.55869
9f7X_cXu844dDun_70	Hnrnpdl	50926	heterogeneous nuclear ribonucleoprotein D-like	-1.02296	9.30446	-7.77207	1.90128e-08	3.76899e-06	9.4767
6pfudyDrFDUs0OzhC4	Oasl2	23962	2'-5' oligoadenylate synthetase-like 2	1.4661	8.75762	7.7631	1.94421e-08	3.79252e-06	9.455
BiOKCnrN.SLlC4.SDk	Cox6c	12864	cytochrome c oxidase subunit 6C	-1.72368	11.4783	-7.76151	1.9519e-08	3.79252e-06	9.45117
0AqIRIRpZRRQ9dNFhE	Nfx1	74164	nuclear transcription factor, X-box binding 1	0.885802	8.51256	7.76054	1.95662e-08	3.79252e-06	9.44882
ubieHsTd2j6.TwKIJE	Jpt1	15374	Jupiter microtubule associated homolog 1	-1.23781	10.9038	-7.74115	2.05341e-08	3.95085e-06	9.40191
HU01ElJKn8UNLRN7sY	H6pd	100198	hexose-6-phosphate dehydrogenase (glucose 1-dehydrogenase)	1.19758	9.31419	7.73611	2.07939e-08	3.97164e-06	9.38969
WVe7nt1XudRTC1UMCU	Gimap6	231931	GTPase, IMAP family member 6	0.808369	8.13392	7.73083	2.10693e-08	3.97422e-06	9.3769
96QXlYoI6A73ghJdXU	NA	NA	NA	0.398698	7.74159	7.73003	2.11112e-08	3.97422e-06	9.37497
rSC6knuuuXfqCiSDxE	H2-K2	630499	histocompatibility 2, K region locus 2	2.488	11.4185	7.70822	2.2292e-08	4.16329e-06	9.32208
rcUiW0f5_XlGg1KfuQ	Timp1	21857	tissue inhibitor of metalloproteinase 1	3.11516	9.91307	7.70568	2.24337e-08	4.16329e-06	9.31592
Qg.xIPCKIDJKF1IRFs	Ube2k	53323	ubiquitin-conjugating enzyme E2K	-0.32893	7.5308	-7.69702	2.29238e-08	4.2077e-06	9.29492
rUvIoA3dUVHOtLFn5Q	Emilin3	280635	elastin microfibril interfacer 3	-0.659261	7.77011	-7.69438	2.30754e-08	4.2077e-06	9.28852
o4YXrI93cFMMDhZJLE	Ccnh	66671	cyclin H	-1.07821	9.63292	-7.693	2.31555e-08	4.2077e-06	9.28515
93i16ffvcX1TeFyjV4	Pkig	18769	protein kinase inhibitor, gamma	1.10401	8.24552	7.69016	2.332e-08	4.20838e-06	9.27827
irXFVDn0qE.DStA_o0	H2-T10	15024	histocompatibility 2, T region locus 10	0.427838	7.47379	7.67722	2.40867e-08	4.31163e-06	9.24683
Z6j0lP1p0igjIonomI	Lag3	16768	lymphocyte-activation gene 3	0.548297	7.61944	7.67498	2.42217e-08	4.31163e-06	9.24139
ikiigVOjEjQrLFu8Lk	Uchl5	56207	ubiquitin carboxyl-terminal esterase L5	-0.96149	8.97496	-7.65186	2.56638e-08	4.53747e-06	9.18517
HXneoUkESvVLfTq27M	Serping1	12258	serine (or cysteine) peptidase inhibitor, clade G, member 1	2.11284	10.9278	7.64426	2.61571e-08	4.59365e-06	9.16667
KuC.GTjSMOaYzogSXk	NA	NA	NA	-0.691755	8.71237	-7.63557	2.67324e-08	4.6461e-06	9.14552
6F7CrAigVlKmeEln6g	Gimap5	317757	GTPase, IMAP family member 5	0.47068	7.5901	7.63321	2.68909e-08	4.6461e-06	9.13977
6vU1pHvqWnf60biVb8	Ldhd	52815	lactate dehydrogenase D	0.683506	7.81253	7.63177	2.69885e-08	4.6461e-06	9.13625
oUkI41Q4sp6InEIo0U	Ccl2	20296	chemokine (C-C motif) ligand 2	1.23112	7.5859	7.62867	2.71985e-08	4.65166e-06	9.12871
WQnn9QTjnksWqjqXdQ	Psmb8	16913	proteasome (prosome, macropain) subunit, beta type 8 (large multifunctional peptidase 7)	0.805114	7.64663	7.55931	3.23722e-08	5.49186e-06	8.95939
EXh3hCHu10KJPJ6fpc	Mybphl	68753	myosin binding protein H-like	1.71183	7.92965	7.55736	3.2531e-08	5.49186e-06	8.95463
rntxxcg0AJx769QROE	Prpsap2	212627	phosphoribosyl pyrophosphate synthetase-associated protein 2	-0.509866	7.92506	-7.53773	3.41782e-08	5.68251e-06	8.90659
QuhQFHBNUQSwX4ey8E	Faim	23873	Fas apoptotic inhibitory molecule	-0.799401	9.17836	-7.53686	3.42531e-08	5.68251e-06	8.90447
KSO53uL4nMhKtVR.q0	Sgpp1	81535	sphingosine-1-phosphate phosphatase 1	0.816522	11.0136	7.53618	3.43118e-08	5.68251e-06	8.9028
xaEE2XOmyX3RLX_6G0	Wnt4	22417	wingless-type MMTV integration site family, member 4	0.829639	7.60673	7.5113	3.65311e-08	6.012e-06	8.84184
lVQK7RJUStCBRqzuo8	Myoz2	59006	myozenin 2	0.249519	7.45431	7.49204	3.83499e-08	6.27188e-06	8.79458
0ulfryjV3f9feidDsY	C1qtnf1	56745	C1q and tumor necrosis factor related protein 1	1.05712	8.13279	7.4889	3.8655e-08	6.28252e-06	8.78687
Zl1y_s.ofTxAHJk4Ig	Vps29	56433	VPS29 retromer complex component	-1.18888	8.95984	-7.47241	4.02973e-08	6.50901e-06	8.74639
BeE3eCDiAEcTpHJ6uI	Pgrmc1	53328	progesterone receptor membrane component 1	-0.917673	8.65556	-7.46311	4.12556e-08	6.62292e-06	8.72353
0nL5n5Pj4OaDgs4I54	Ptp4a2	19244	protein tyrosine phosphatase 4a2	-0.76057	8.65259	-7.45576	4.20288e-08	6.7059e-06	8.70546
ESdC5ZVdFlD3Qevluw	Nedd4l	83814	neural precursor cell expressed, developmentally down-regulated gene 4-like	0.673031	8.44352	7.43887	4.38633e-08	6.95619e-06	8.6639
fUUN0wynU2euU16ySc	NA	NA	NA	0.899214	7.8564	7.43127	4.47144e-08	7.04845e-06	8.6452
EzkopLpZL.WKku5Qic	Pla1a	85031	phospholipase A1 member A	1.05652	8.29061	7.4248	4.54527e-08	7.12192e-06	8.62926
0W7hX6n9JuR0vWyj1A	Prnp	19122	prion protein	1.21771	11.4577	7.40992	4.71976e-08	7.35131e-06	8.59261
9XVE95tOftvMPHWiEo	Bcl6	12053	B cell leukemia/lymphoma 6	1.03929	8.54886	7.37371	5.17359e-08	8.0105e-06	8.50326
66JG9ZQlUlwksXOF0g	Flii	14248	flightless I actin binding protein	0.774706	9.11541	7.36552	5.2823e-08	8.13071e-06	8.48303
c.2CQ2_q3q0v0SrzlM	Gsk3b	56637	glycogen synthase kinase 3 beta	0.885283	9.04962	7.33794	5.66562e-08	8.66972e-06	8.41484
BU0KU7dcF5VLNFEeKE	Cyp4f13	170716	cytochrome P450, family 4, subfamily f, polypeptide 13	0.723766	8.15834	7.33301	5.73713e-08	8.7281e-06	8.40263
lN9qlC606bx6N7muWc	Psmb8	16913	proteasome (prosome, macropain) subunit, beta type 8 (large multifunctional peptidase 7)	2.42403	8.66847	7.32799	5.81084e-08	8.73984e-06	8.39021
ijZH69JWITcPBUlU6I	Cyp4v3	102294	cytochrome P450, family 4, subfamily v, polypeptide 3	0.562548	8.04825	7.32794	5.81164e-08	8.73984e-06	8.39007
HdS1.lBGRZBfn.5fq4	Tnfsf13b	24099	tumor necrosis factor (ligand) superfamily, member 13b	0.69902	7.78425	7.32088	5.91694e-08	8.84735e-06	8.3726
Hk4VTp3QFNFFCB3qJU	Hspb8	80888	heat shock protein 8	1.33248	8.02382	7.31367	6.02644e-08	8.95987e-06	8.35475
EqRIJVSFU.XtS76iAs	Txnip	56338	thioredoxin interacting protein	1.27969	11.4109	7.30401	6.17649e-08	9.13108e-06	8.33081
ulIR37uEOg95LVeoLQ	Oasl1	231655	2'-5' oligoadenylate synthetase-like 1	0.421844	7.51995	7.28571	6.47118e-08	9.51299e-06	8.28543
E0ft7qbSqXghW911BQ	Gpihbp1	68453	GPI-anchored HDL-binding protein 1	1.20071	8.46865	7.2797	6.57109e-08	9.58456e-06	8.27052
6t493DhUS5LSdIpKec	Bicc1	83675	BicC family RNA binding protein 1	0.910583	8.10933	7.27839	6.59311e-08	9.58456e-06	8.26726
K9UovUI7rmpf8yRXo4	NA	NA	NA	0.444337	7.73031	7.27611	6.63158e-08	9.58722e-06	8.2616
TvXfX.xL.SdM.Bd7_g	Arl8a	68724	ADP-ribosylation factor-like 8A	-1.20314	9.95967	-7.26059	6.89927e-08	9.9194e-06	8.22307
ZoKIwnUXfef0XgCICI	NA	NA	NA	1.00631	7.75973	7.25379	7.02002e-08	1.00379e-05	8.20618
lsIWKCE6GLO7qQInXY	Mrps35	232536	mitochondrial ribosomal protein S35	-0.729183	9.96955	-7.24843	7.11665e-08	1.01207e-05	8.19287
9SXh1LX1_Ls17pcTu0	Ddrgk1	77006	DDRGK domain containing 1	0.601573	11.9316	7.23092	7.44225e-08	1.05266e-05	8.14931
lBhcAXrgcYecgvjBYs	NA	NA	NA	-1.4924	11.4475	-7.22603	7.53579e-08	1.06016e-05	8.13715
ZOkieX1t3_LUI0VC14	C4a	625018	complement component 4A (Rodgers blood group)	2.29572	8.70241	7.20497	7.95255e-08	1.1128e-05	8.08473
uuHe9I1kEI14ieUo94	Bicc1	83675	BicC family RNA binding protein 1	1.27005	9.22116	7.19109	8.24008e-08	1.1469e-05	8.05014
6u6XUolBFdxefciSAg	Slc38a9	268706	solute carrier family 38, member 9	0.552649	8.03029	7.17938	8.49098e-08	1.16958e-05	8.02093
u7mmlRnrZWKUZJe6IU	Insl3	16336	insulin-like 3	-1.69932	9.19302	-7.17932	8.49236e-08	1.16958e-05	8.02077
Zi4JxwFU76eee6A57k	Pdcd4	18569	programmed cell death 4	1.16017	11.251	7.17392	8.61052e-08	1.17964e-05	8.00732
WINVUrkeoFBt3jVRC4	Gsdmd	69146	gasdermin D	1.00227	8.86903	7.17151	8.66385e-08	1.18076e-05	8.0013
fuURItSCr.v8LCcoOI	Thbd	21824	thrombomodulin	-1.43082	8.46016	-7.15566	9.02316e-08	1.22336e-05	7.96173
u3ihxSJbR.n5eUaDUo	Timp1	21857	tissue inhibitor of metalloproteinase 1	3.02438	10.0144	7.15087	9.13459e-08	1.23209e-05	7.94978
QXlE5M8UkoguXiFYoQ	Polr1a	20019	polymerase (RNA) I polypeptide A	0.918643	9.14466	7.14672	9.23223e-08	1.23887e-05	7.93942
NLkLtGq7anXmKwIbno	Wnt4	22417	wingless-type MMTV integration site family, member 4	1.36042	7.84354	7.13894	9.41842e-08	1.25741e-05	7.91997
xVWugVXe8XvREJ8_OI	Cd274	60533	CD274 antigen	0.856095	8.41324	7.13167	9.59585e-08	1.27308e-05	7.90179
6tUS_UU3W6f4DhRRTw	Eno2	13807	enolase 2, gamma neuronal	0.763544	7.93525	7.13016	9.63315e-08	1.27308e-05	7.89801
9.Uo1fpXZiX8o7q.zY	NA	NA	NA	1.09786	8.78458	7.1202	9.88248e-08	1.28348e-05	7.87313
WRJbXv3ej562c4ih2U	Slc15a3	65221	solute carrier family 15, member 3	0.883842	7.73112	7.11991	9.89002e-08	1.28348e-05	7.87238
HgUoX7N7ed7s79.kPg	Aqp1	11826	aquaporin 1	2.18532	8.05494	7.11974	9.89416e-08	1.28348e-05	7.87198
xXl.XrJzFFJfzneMLk	Mx2	17858	MX dynamin-like GTPase 2	0.758763	7.68261	7.1192	9.90798e-08	1.28348e-05	7.87062
EilRJSEexIiIOIt_oE	Gbp7	229900	guanylate binding protein 7	0.797184	7.73407	7.11176	1.00992e-07	1.30181e-05	7.85199
EulFGhxBS9lOs.9YCE	Lcn2	16819	lipocalin 2	3.63326	8.37407	7.10086	1.03859e-07	1.33219e-05	7.82473
uHqkREJ0fkfp14FX0Y	Ccl19	24047	chemokine (C-C motif) ligand 19	0.869039	7.8298	7.08418	1.08412e-07	1.38382e-05	7.78293
iXBrSC_A6Pu3oZHkaQ	Ccng1	12450	cyclin G1	-1.56784	9.06067	-7.07792	1.10172e-07	1.39945e-05	7.76725
fXUJ9IMf4BNPdT9I6w	NA	NA	NA	-1.19111	11.956	-7.0587	1.1576e-07	1.4581e-05	7.71905
lQp9KAVR6Tlf_lw8DQ	Nr1h4	20186	nuclear receptor subfamily 1, group H, member 4	0.636296	7.65727	7.05407	1.17147e-07	1.4581e-05	7.70745
KwAKOCPl1IddcJdRQQ	NA	NA	NA	0.396417	7.43471	7.05359	1.17292e-07	1.4581e-05	7.70624
0WQeu0mdL_5Mg.1ydY	NA	NA	NA	-1.02505	9.31368	-7.05292	1.17497e-07	1.4581e-05	7.70454
xr3r7OiJRgoiIqI.qo	C1s2	317677	complement component 1, s subcomponent 2	0.568783	7.70582	7.05266	1.17575e-07	1.4581e-05	7.70389
of051Jce79f3Dd3.z8	Gbp2b	14468	guanylate binding protein 2b	0.427165	7.42135	7.03885	1.21832e-07	1.50094e-05	7.66924
f6XeITxR1R6p6Xo9Hk	NA	NA	NA	0.391254	7.61324	7.03776	1.22177e-07	1.50094e-05	7.66649
feluN6eTlDpCg_Chi4	AW551984	244810	expressed sequence AW551984	0.419376	7.50377	7.03535	1.22938e-07	1.50324e-05	7.66043
E8qEXeeRfoCUF8LlLo	Tnfrsf21	94185	tumor necrosis factor receptor superfamily, member 21	0.902508	8.95496	7.02435	1.26475e-07	1.53929e-05	7.6328
Q6PzbdTv17S6jaK51U	Mocos	68591	molybdenum cofactor sulfurase	0.434067	7.79949	7.01652	1.29054e-07	1.56187e-05	7.61313
HdpPmjntPluipPBRjs	Cpxm1	56264	carboxypeptidase X 1 (M14 family)	1.56668	10.0246	7.01511	1.29524e-07	1.56187e-05	7.60959
ZUXB5wOu.rTuuhe7Aw	Irf1	16362	interferon regulatory factor 1	1.20922	10.7094	7.01178	1.30643e-07	1.56814e-05	7.60121
EjjhOoiusqSSnbdTS4	Cxcl16	66102	chemokine (C-X-C motif) ligand 16	1.4592	9.04154	7.00638	1.32476e-07	1.57824e-05	7.58763
urs_6FcSdXeulL5yuQ	NA	NA	NA	0.284096	7.49676	7.00484	1.33003e-07	1.57824e-05	7.58376
91MtlO9c1dycdSVY8E	NA	NA	NA	-0.665966	8.08063	-7.00125	1.34242e-07	1.57824e-05	7.57473
cIRI2UKlOJIv1iol4o	H2-Q8	15019	histocompatibility 2, Q region locus 8	1.35068	7.67184	7.00123	1.34248e-07	1.57824e-05	7.57468
K9eOi9JJaq5Su4pfKE	C4b	12268	complement component 4B (Chido blood group)	1.42245	8.28554	7.00049	1.34507e-07	1.57824e-05	7.57281
6SggdROUl6N9ROst0U	NA	NA	NA	0.81163	8.49851	6.99877	1.35104e-07	1.57824e-05	7.56849
cUo_5ahd7lF7gkLd3c	C2	12263	complement component 2 (within H-2S)	1.577	11.1941	6.98567	1.39755e-07	1.62048e-05	7.53551
f17OSCwCCW3c4kSfEY	Nudt21	68219	nudix (nucleoside diphosphate linked moiety X)-type motif 21	-0.916807	8.71069	-6.98176	1.41174e-07	1.62048e-05	7.52567
ou9QhO3vdXIx0v8xC0	Cav1	12389	caveolin 1, caveolae protein	-1.44273	9.8214	-6.98127	1.41351e-07	1.62048e-05	7.52445
6iKEREiWkStDk2_niI	Synj2	20975	synaptojanin 2	0.727866	8.38953	6.98097	1.41462e-07	1.62048e-05	7.52368
cd6AlPrHh7rALH64xI	Vbp1	22327	von Hippel-Lindau binding protein 1	-0.888015	8.09828	-6.97833	1.4243e-07	1.62048e-05	7.51704
0CXmhwEhUAwon1R_Vo	NA	NA	NA	0.446986	7.78145	6.97694	1.42942e-07	1.62048e-05	7.51354
NuCKkS7X10O0UFOjR0	Trim34a	94094	tripartite motif-containing 34A	0.539202	7.95903	6.97603	1.43279e-07	1.62048e-05	7.51125
9rSrSIiIycUFrixWH0	Pgls	66171	6-phosphogluconolactonase	0.308464	7.58023	6.97497	1.43674e-07	1.62048e-05	7.50856
B1QaV3uhoN_iIe3mvg	Mlkl	74568	mixed lineage kinase domain-like	0.67483	8.6937	6.9521	1.52427e-07	1.71183e-05	7.45094
oR92hDikhbvAOOgiug	Dnajc2	22791	DnaJ heat shock protein family (Hsp40) member C2	-0.751036	8.27957	-6.94481	1.5533e-07	1.73697e-05	7.43255
cBe5lNRlCbtFNOVChM	H3c10	319152	H3 clustered histone 10	-1.12769	10.5666	-6.94145	1.56687e-07	1.74134e-05	7.42407
EH7qAYO4oXke6W93Bo	Stat2	20847	signal transducer and activator of transcription 2	0.906806	8.09805	6.94055	1.57051e-07	1.74134e-05	7.42181
3SooxajpFPwnerJSdQ	NA	NA	NA	0.445737	7.69681	6.93851	1.57883e-07	1.74318e-05	7.41666
opJIUOeudU3F_yEXrQ	Tmem255a	245386	transmembrane protein 255A	2.75992	10.5191	6.93272	1.60267e-07	1.76206e-05	7.40206
xe.8hF9P_K4plUSPv0	Lmo2	16909	LIM domain only 2	0.803424	8.99275	6.93067	1.61122e-07	1.76405e-05	7.39687
f9CpAarkSfkCjPlKII	NA	NA	NA	-0.98701	10.3595	-6.92768	1.62376e-07	1.77037e-05	7.38932
xu.UiDp_smxAjqCc_4	Pmm2	54128	phosphomannomutase 2	-0.700294	7.9715	-6.91843	1.66312e-07	1.80576e-05	7.36597
Er3EItq6kBd9_NTvZU	Ttyh2	117160	tweety family member 2	1.08546	9.05412	6.91632	1.67223e-07	1.80815e-05	7.36065
EfXIPxCSkq4HRknRFU	Clic5	224796	chloride intracellular channel 5	0.270136	7.43707	6.91202	1.69097e-07	1.82089e-05	7.34979
rnkR23W9XJIR7FR8Eg	Aqp1	11826	aquaporin 1	2.12315	7.99605	6.90531	1.72067e-07	1.84528e-05	7.33282
HpdSI3.yLN94SuOP4k	Tusc1	69136	tumor suppressor candidate 1	-1.34353	9.70275	-6.89838	1.75184e-07	1.87103e-05	7.31532
0kr4IgoIX32ivAvLQg	Sfr1	67788	SWI5 dependent recombination repair 1	-0.812311	8.16198	-6.87999	1.83747e-07	1.95451e-05	7.26881
3Cvp1fJdIqDeXRxedQ	Irf1	16362	interferon regulatory factor 1	1.31213	9.75812	6.87782	1.84784e-07	1.95759e-05	7.26332
WF1Xl0vFIRo4gcbh1Q	Stap2	106766	signal transducing adaptor family member 2	0.618613	7.82763	6.86976	1.88692e-07	1.99093e-05	7.24293
667u.u7LR3.kfN.NyI	Dnajb9	27362	DnaJ heat shock protein family (Hsp40) member B9	-0.771118	9.89173	-6.85933	1.93874e-07	2.03291e-05	7.21652
xUlRlTXSk7T7VcDAW8	NA	NA	NA	0.305477	7.38972	6.85723	1.94934e-07	2.03291e-05	7.21121
655t7R3Ihr1It0drdQ	P2rx4	18438	purinergic receptor P2X, ligand-gated ion channel 4	0.590018	8.6455	6.8571	1.95002e-07	2.03291e-05	7.21087
WoS5_RIQtBVQTITuTk	Rictor	78757	RPTOR independent companion of MTOR, complex 2	0.380812	7.68808	6.85442	1.96363e-07	2.03898e-05	7.20409
01F71J7uJ9OPu4Qd3U	Dram1	71712	DNA-damage regulated autophagy modulator 1	1.09529	8.85179	6.85062	1.98308e-07	2.04574e-05	7.19448
rZJ0S9RVTvHtjVEFHU	Cbr2	12409	carbonyl reductase 2	-1.51286	8.20515	-6.8501	1.98578e-07	2.04574e-05	7.19315
Ng8ROU7gU4qnl4l3RU	H2-Q6	110557	histocompatibility 2, Q region locus 6	0.741585	7.58028	6.83948	2.04137e-07	2.09476e-05	7.16624
Q1JO9lcrkSRVxECnEg	NA	NA	NA	0.410053	7.79599	6.8284	2.10106e-07	2.14469e-05	7.13815
9n3CT9Vt5x3v5Lifx8	Scin	20259	scinderin	1.74572	8.4474	6.82742	2.10641e-07	2.14469e-05	7.13567
oX6hShT_4eXyLOUSEY	Hdhd2	76987	haloacid dehalogenase-like hydrolase domain containing 2	-0.724258	9.09371	-6.8238	2.12636e-07	2.15661e-05	7.12648
Z_7F5Cf.hV3x5PBzIw	Snurf	84704	SNRPN upstream reading frame	-0.91579	9.37893	-6.82091	2.14238e-07	2.16446e-05	7.11916
cXooGfo56IZXv7IJTU	Pla1a	85031	phospholipase A1 member A	0.574269	7.73006	6.80054	2.25904e-07	2.27355e-05	7.06748
ZSjteFN1U.SIuzSPqg	C6	12274	complement component 6	0.308356	7.44949	6.78787	2.33487e-07	2.34086e-05	7.03529
BxUOskXAMLrVSR5I1k	NA	NA	NA	-1.18937	9.72305	-6.78104	2.37681e-07	2.36908e-05	7.01793
TV3IjxxTk4Pv.50xXs	Ifi47	15953	interferon gamma inducible protein 47	0.639669	7.53124	6.77995	2.38356e-07	2.36908e-05	7.01517
9UjagAq.Tejugjzd0o	Tsn	22099	translin	-0.644682	8.56175	-6.77889	2.39017e-07	2.36908e-05	7.01247
rBOkX0K7r2kengoe6Y	Icam2	15896	intercellular adhesion molecule 2	1.36195	8.7178	6.75232	2.56169e-07	2.5295e-05	6.9449
6Codv1O1Wc9VSFkdVs	Slc38a9	268706	solute carrier family 38, member 9	0.274616	7.56579	6.74711	2.59671e-07	2.55444e-05	6.93167
Ee0goKOuQHZ.8X3Jv8	Cnih1	12793	cornichon family AMPA receptor auxiliary protein 1	-0.771827	9.52559	-6.73638	2.6705e-07	2.61719e-05	6.90435
NSXooGfo56IZXv7IJQ	Pla1a	85031	phospholipase A1 member A	0.399129	7.59811	6.73238	2.69855e-07	2.63481e-05	6.89416
9ROXPnq74OEhDfOySI	Esr1	13982	estrogen receptor 1 (alpha)	-0.371965	7.57848	-6.72885	2.72353e-07	2.64932e-05	6.88518
QXnElSv9SrrQntITUI	Elmo1	140580	engulfment and cell motility 1	1.14748	10.3575	6.724	2.75831e-07	2.67321e-05	6.87281
BMcL_ULLsPgtft62RI	Slc30a1	22782	solute carrier family 30 (zinc transporter), member 1	-0.721496	8.62022	-6.71278	2.84038e-07	2.73169e-05	6.84422
WDdTsUNroUepn48lCk	Adcy6	11512	adenylate cyclase 6	0.943616	8.63624	6.7118	2.84762e-07	2.73169e-05	6.84174
uIU_3VZ4HaeX5RYrlI	NA	NA	NA	0.649732	8.48753	6.71149	2.84997e-07	2.73169e-05	6.84093
KR7lfBRPuBYiUT30rk	Aqp1	11826	aquaporin 1	1.44496	7.70494	6.69989	2.93769e-07	2.80489e-05	6.81138
cXb6WKN7RXdTh4VQvo	Exoc3l4	74190	exocyst complex component 3-like 4	0.77955	7.82337	6.69858	2.94777e-07	2.80489e-05	6.80804
fQCgrSXigjoCgjSXig	Hmgn5	50887	high-mobility group nucleosome binding domain 5	-1.45463	9.54009	-6.69528	2.97333e-07	2.80938e-05	6.79962
N8qygikQIoVaya43uk	Preb	50907	prolactin regulatory element binding	0.779987	10.1962	6.6952	2.97396e-07	2.80938e-05	6.79941
0FmHylL0gcEHv0rIrk	Timm8a1	30058	translocase of inner mitochondrial membrane 8A1	-1.44022	10.0033	-6.68975	3.01666e-07	2.83946e-05	6.78551
fJ7St_t_XuHeiug8AU	Fnbp1	14269	formin binding protein 1	1.44811	9.81845	6.68408	3.06179e-07	2.87161e-05	6.77104
B2Us09IT5ibS6Wesms	Bicc1	83675	BicC family RNA binding protein 1	1.48518	9.62555	6.68179	3.08012e-07	2.87426e-05	6.76521
6af_OKU2SJ2MR4GCHU	Gm2423	100039786	predicted gene 2423	-0.96753	9.72592	-6.67979	3.09628e-07	2.87426e-05	6.76011
cq0oJS6BoK1CxQKNdI	NA	NA	NA	0.306546	7.5752	6.67845	3.1072e-07	2.87426e-05	6.75668
Bp5e4GiPe018Rk3.L4	Adam23	23792	a disintegrin and metallopeptidase domain 23	1.33731	9.44415	6.67828	3.10855e-07	2.87426e-05	6.75626
xURo0eKR47KVd5Bh9c	Tnc	21923	tenascin C	1.47482	8.2052	6.67653	3.12283e-07	2.87729e-05	6.75179
T7qWAfay87hE4BQEfQ	Dynll1	56455	dynein light chain LC8-type 1	-1.42732	9.73201	-6.67226	3.15797e-07	2.89946e-05	6.74088
uDh2hLpLjrrpSKJZJQ	Paf1	54624	Paf1, RNA polymerase II complex component	0.962471	9.212	6.66886	3.18619e-07	2.91514e-05	6.7322
3p7Y03T5K2_OFOKk_g	Bach1	12013	BTB and CNC homology 1, basic leucine zipper transcription factor 1	0.64015	8.12745	6.65771	3.28065e-07	2.99111e-05	6.70371
Tpygb3LkDU_7kDHyUo	Mtrf1l	108853	mitochondrial translational release factor 1-like	-0.633618	8.28816	-6.64888	3.35739e-07	3.05045e-05	6.68117
rlgHsFArpPOfUgC3Qo	Hspe1	15528	heat shock protein 1 (chaperonin 10)	-1.66677	9.37544	-6.64737	3.37069e-07	3.05193e-05	6.67731
NSXiUo4Kd0qe11435w	Gpihbp1	68453	GPI-anchored HDL-binding protein 1	1.24904	8.64835	6.6428	3.41129e-07	3.07804e-05	6.66564
iTXoYS6cbi5cQAZKRc	Tppp3	67971	tubulin polymerization-promoting protein family member 3	-1.42884	8.19596	-6.6406	3.43106e-07	3.08524e-05	6.66
3qfrp0Lcw1ST0oqQpI	Deptor	97998	DEP domain containing MTOR-interacting protein	0.813165	8.56063	6.6328	3.50193e-07	3.13818e-05	6.64007
KXdouAWF6Hk._gAooE	Pinx1	72400	PIN2/TERF1 interacting, telomerase inhibitor 1	-0.802693	8.40972	-6.63121	3.51658e-07	3.14056e-05	6.636
lNNUBTl3_KwT_4ngBI	Spc25	66442	SPC25, NDC80 kinetochore complex component, homolog (S. cerevisiae)	-1.08583	9.15329	-6.61552	3.66437e-07	3.26141e-05	6.59585
KWtr_VI2xICipLKUxc	Timm8b	30057	translocase of inner mitochondrial membrane 8B	-0.814485	12.6131	-6.61327	3.68604e-07	3.26777e-05	6.5901
c7d1iPsCbghJ5eh7Hg	H2-D1	14964	histocompatibility 2, D region locus 1	3.05004	10.2669	6.61031	3.71474e-07	3.26777e-05	6.58254
uhC.vvozlfhzDix9Kg	Hprt	15452	hypoxanthine guanine phosphoribosyl transferase	-0.971951	8.5928	-6.61007	3.71711e-07	3.26777e-05	6.58192
WlRr_.nfu.t6XLse8c	NA	NA	NA	0.739647	8.28117	6.60958	3.72189e-07	3.26777e-05	6.58066
xpXoexC3ef3uc_IIiU	Tapbpl	213233	TAP binding protein-like	0.538336	7.83909	6.60835	3.73396e-07	3.26777e-05	6.57751
9p4u.NK6FPtX7q_qj4	Hapln3	67666	hyaluronan and proteoglycan link protein 3	-0.249583	7.49384	-6.60463	3.77054e-07	3.28879e-05	6.568
xrXtLe6SqGd8e4Ny70	Arhgap1	228359	Rho GTPase activating protein 1	0.897441	10.7207	6.58522	3.96779e-07	3.44934e-05	6.51827
3w1mcagUbrnnnADkp0	Amh	11705	anti-Mullerian hormone	-2.11984	8.57593	-6.567	4.16242e-07	3.60655e-05	6.47158
rabEOvXt9Ot9HJI8RI	NA	NA	NA	1.41263	7.86336	6.55894	4.25151e-07	3.67159e-05	6.45092
caE6KRI0VhkLqJKes8	H2-Q8	15019	histocompatibility 2, Q region locus 8	1.08328	7.79528	6.54687	4.3887e-07	3.77019e-05	6.41995
KfTP4srwnlMbvS7gy4	Paip2	67869	polyadenylate-binding protein-interacting protein 2	-0.968115	8.97256	-6.54637	4.3945e-07	3.77019e-05	6.41866
lt7gSQ7d5333e6Lh0U	Rasgrp1	19419	RAS guanyl releasing protein 1	1.498	8.63786	6.544	4.4219e-07	3.78131e-05	6.4126
05zVBWp1ieVeCmftEo	Igfbp2	16008	insulin-like growth factor binding protein 2	-1.13547	8.59537	-6.54253	4.43912e-07	3.78366e-05	6.40881
iOR73epJV64x74QWRU	Slc4a11	269356	solute carrier family 4, sodium bicarbonate transporter-like, member 11	0.266069	7.45292	6.53591	4.51715e-07	3.83051e-05	6.39182
0KKYl4T7uCtBKWiS9E	Atp5a1	11946	ATP synthase, H+ transporting, mitochondrial F1 complex, alpha subunit 1	0.54289	8.18499	6.53538	4.52336e-07	3.83051e-05	6.39048
0kouz3guklzg9HE_FE	Drg1	13494	developmentally regulated GTP binding protein 1	-0.865776	9.21723	-6.53254	4.55737e-07	3.84686e-05	6.38317
TdUm6ThJWImfUgXoQg	Arpc1b	11867	actin related protein 2/3 complex, subunit 1B	1.51273	10.9901	6.52607	4.63565e-07	3.90035e-05	6.36656
QXiCBe4DAXu_e0W14Q	Gpr176	381413	G protein-coupled receptor 176	0.811882	7.59653	6.51978	4.71309e-07	3.9528e-05	6.35041
ZS5OFli4beP6l9Ee0o	B4galnt1	14421	beta-1,4-N-acetyl-galactosaminyl transferase 1	1.2771	9.43942	6.51102	4.82318e-07	4.03221e-05	6.32789
QNd3SN54B7_8m290ik	Mtmr11	194126	myotubularin related protein 11	0.733984	8.02157	6.50721	4.87184e-07	4.05992e-05	6.3181
315UHo1.8x0KI93h9I	NA	NA	NA	-0.868842	9.112	-6.50226	4.93573e-07	4.1001e-05	6.30539
l9KZJX21el38SXsdJ8	Hsd17b3	15487	hydroxysteroid (17-beta) dehydrogenase 3	-1.94604	8.31541	-6.50004	4.96477e-07	4.11118e-05	6.29967
6XaXq4TRJN0u2tE.wE	Mmp24	17391	matrix metallopeptidase 24	0.485168	7.679	6.49705	5.00395e-07	4.13054e-05	6.29201
NQkSpfnqzrKIXC69eU	Nfkbie	18037	nuclear factor of kappa light polypeptide gene enhancer in B cells inhibitor, epsilon	0.843792	7.83783	6.47896	5.24847e-07	4.31563e-05	6.24548
uO.SNdJ2qCuenoeidw	NA	NA	NA	0.203584	7.45711	6.47805	5.26116e-07	4.31563e-05	6.24312
ZIR955VppG5ppxeJ4E	Galt	14430	galactose-1-phosphate uridyl transferase	0.528671	8.13553	6.47297	5.33208e-07	4.36014e-05	6.23006
BIqJeI11Kp1_5XhSSc	Arap1	69710	ArfGAP with RhoGAP domain, ankyrin repeat and PH domain 1	-0.2913	7.49108	-6.4709	5.36134e-07	4.37041e-05	6.22472
u0mdqefnoB52g7fTpI	Babam2	107976	BRISC and BRCA1 A complex member 2	0.553138	9.28141	6.46855	5.39461e-07	4.38388e-05	6.21869
fKl4JRsl3isEiikerg	Relb	19698	avian reticuloendotheliosis viral (v-rel) oncogene related B	1.05622	8.36689	6.46391	5.46116e-07	4.42422e-05	6.20673
QLX04RV9Lf6qf6_.t4	Rhoj	80837	ras homolog family member J	0.78849	9.17484	6.45551	5.58354e-07	4.49643e-05	6.18512
rdCuVFUJdV5IGCOoC8	Cgnl1	68178	cingulin-like 1	0.401532	7.68752	6.45544	5.58466e-07	4.49643e-05	6.18492
NjTaXn3nnTXvnvbp7k	NA	NA	NA	1.47175	9.88137	6.45157	5.64198e-07	4.51923e-05	6.17496
cXi6AqkKN._R_p70g4	Lrp4	228357	low density lipoprotein receptor-related protein 4	0.637124	7.74048	6.4509	5.65194e-07	4.51923e-05	6.17324
x0jG69PdKFCoB7fl7U	B4galt1	14595	UDP-Gal:betaGlcNAc beta 1,4- galactosyltransferase, polypeptide 1	0.550605	9.30511	6.45004	5.6648e-07	4.51923e-05	6.17102
xeN.m9bvMh_h1KMOKs	Cdc5l	71702	cell division cycle 5-like (S. pombe)	-0.833447	11.2994	-6.4444	5.74983e-07	4.57313e-05	6.15649
QZ9V7U4On_GL4u_uog	NA	NA	NA	0.89419	7.95893	6.4419	5.78798e-07	4.58948e-05	6.15004
c7kHp_RhU3FXnsw_14	Scara3	219151	scavenger receptor class A, member 3	1.17146	10.9577	6.44075	5.80547e-07	4.58948e-05	6.1471
Zg57Ift8T_eyS6oAhk	Plaa	18786	phospholipase A2, activating protein	-1.09757	10.4143	-6.43558	5.88534e-07	4.6386e-05	6.13377
Zo1bu._eB_wKITejro	NA	NA	NA	-0.48518	8.01399	-6.42512	6.05024e-07	4.75425e-05	6.10682
3lk.Vfoz_nIRfWrSrs	Tgfb3	21809	transforming growth factor, beta 3	1.17748	9.22524	6.41904	6.14837e-07	4.8169e-05	6.09113
EoWlP7D1I7EkTd6It0	Lbp	16803	lipopolysaccharide binding protein	1.32792	8.2833	6.41324	6.24331e-07	4.87668e-05	6.07619
uo7FiWt3wgf7EkLf6M	Egr4	13656	early growth response 4	-1.32259	8.91521	-6.41201	6.26362e-07	4.87798e-05	6.07302
Qq9xCLaupAXffjU72U	Ttyh2	117160	tweety family member 2	0.947062	8.88796	6.40881	6.317e-07	4.90412e-05	6.06474
6eICdIqJHl0QHuIeb8	Csf1	12977	colony stimulating factor 1 (macrophage)	0.435294	7.64394	6.40724	6.3432e-07	4.90412e-05	6.0607
0pZ9PV5JU93hztzCZM	Dpysl3	22240	dihydropyrimidinase-like 3	1.02608	8.60941	6.40476	6.38502e-07	4.90412e-05	6.05429
HDlpf.yJPVzFZHuGX0	Med13l	76199	mediator complex subunit 13-like	0.257551	7.58421	6.40469	6.38617e-07	4.90412e-05	6.05412
EeQddH1EeIMMP4OwX4	H2-K1	14972	histocompatibility 2, K1, K region	1.25729	8.53675	6.4044	6.39111e-07	4.90412e-05	6.05336
0SSQ5eMUVeSRE62oIQ	NA	NA	NA	0.388866	7.58465	6.4033	6.40964e-07	4.90412e-05	6.05054
BcVLE658utekOeRzTo	Msc	17681	musculin	0.573609	7.84996	6.39603	6.53412e-07	4.98479e-05	6.03178
HuREjXWxEg8HBOyfcU	Cyp1b1	13078	cytochrome P450, family 1, subfamily b, polypeptide 1	0.885212	7.98745	6.39337	6.58029e-07	5.00542e-05	6.02491
Be0lciUULrDtJRar.s	Scamp2	24044	secretory carrier membrane protein 2	0.653145	11.5707	6.39009	6.63763e-07	5.0344e-05	6.01645
oi3__3nqVb391Px73E	Mc4r	17202	melanocortin 4 receptor	0.453793	7.5466	6.37902	6.83496e-07	5.16909e-05	5.98788
BguHXKk9r6EoNDpTvA	Pon2	330260	paraoxonase 2	0.924159	10.0656	6.37372	6.93162e-07	5.22659e-05	5.97418
rKOe.uj97lXtn7V.gc	NA	NA	NA	0.34542	7.77526	6.37267	6.95095e-07	5.22659e-05	5.97146
KqVcuk3.e19wATPVEc	Medag	70717	mesenteric estrogen dependent adipogenesis	0.799541	7.85613	6.35362	7.31078e-07	5.48141e-05	5.92224
WsCjlHDHoMC7nqPhvY	Metap2	56307	methionine aminopeptidase 2	-0.752718	8.23728	-6.33828	7.61403e-07	5.69247e-05	5.88259
HiEvgeDsmcghpxJLng	Ott	18422	ovary testis transcribed	-0.579467	7.78489	-6.33649	7.65037e-07	5.70334e-05	5.87795
id7jexBFfNw57X_W9k	Esam	69524	endothelial cell-specific adhesion molecule	1.30938	9.9019	6.333	7.72141e-07	5.73994e-05	5.86893
ruSqFdIp0uFOi.N4fk	Sh3pxd2b	268396	SH3 and PX domains 2B	0.264814	7.64724	6.33188	7.74448e-07	5.74079e-05	5.86602
HWrv_COHcRJB.gnDiU	Tpx2	72119	TPX2, microtubule-associated	-0.449766	8.25526	-6.32734	7.83829e-07	5.79392e-05	5.85428
ZUl7g67gW6pfnS9TUg	NA	NA	NA	0.475239	8.07033	6.32278	7.93374e-07	5.84795e-05	5.84247
30VUeIeMTGXki8JOUs	B2m	12010	beta-2 microglobulin	1.96577	11.7653	6.3194	8.00506e-07	5.88394e-05	5.83374
9KFHrhOh93stX6qa8c	NA	NA	NA	1.04362	10.9535	6.31444	8.11113e-07	5.94521e-05	5.82091
xNT9ebu91kp_Xi7uq4	Tgfbr3	21814	transforming growth factor, beta receptor III	0.960513	9.1274	6.31112	8.18295e-07	5.9811e-05	5.81231
03UAVOm57sQ43fK3S4	Ttll5	320244	tubulin tyrosine ligase-like family, member 5	0.192929	7.5495	6.30758	8.26019e-07	6.02074e-05	5.80314
Bn5P_UK3RhHicIjAVA	Vps36	70160	vacuolar protein sorting 36	-1.25499	9.64383	-6.305	8.31699e-07	6.02953e-05	5.79646
T3qFEknVxVElwL9ceo	Polr1a	20019	polymerase (RNA) I polypeptide A	0.700681	8.7293	6.30494	8.31834e-07	6.02953e-05	5.7963
rs9c0k9f0OXM_T9cu4	Ccnb1	268697	cyclin B1	-0.832101	8.47899	-6.3007	8.41238e-07	6.06907e-05	5.78534
cUSexDBLOt509_WgtM	Gde1	56209	glycerophosphodiester phosphodiesterase 1	-0.649267	9.74716	-6.29985	8.43147e-07	6.06907e-05	5.78312
ifq3RGR5A5wmOlJ7dU	Gabarapl1	57436	gamma-aminobutyric acid (GABA) A receptor-associated protein-like 1	0.791688	10.3834	6.29841	8.46371e-07	6.06907e-05	5.7794
okekfX0wI8i_4u4oOg	Taf1d	75316	TATA-box binding protein associated factor, RNA polymerase I, D	-0.803172	8.37932	-6.29833	8.46566e-07	6.06907e-05	5.77918
ou6dFNW7z.hLOb9SuY	Gtf3c6	67371	general transcription factor IIIC, polypeptide 6, alpha	-0.79545	8.61574	-6.29387	8.56639e-07	6.1245e-05	5.76764
TJOKGyKC7O7F85EGkE	C1qtnf3	81799	C1q and tumor necrosis factor related protein 3	-0.642079	7.80268	-6.29046	8.64442e-07	6.14916e-05	5.7588
icq3eu4Kt6guiKpIC4	Cd44	12505	CD44 antigen	0.66227	7.71913	6.29031	8.64787e-07	6.14916e-05	5.75841
ElClN6gnf0SlDsoQKk	Tgm2	21817	transglutaminase 2, C polypeptide	0.447481	7.57489	6.28436	8.78544e-07	6.23004e-05	5.74301
fkduqO7HtAL6kDngF0	NA	NA	NA	-0.559711	8.30796	-6.27875	8.91753e-07	6.30489e-05	5.72846
ZieeUiEEHnU8.iFRYY	Aldh1a3	56847	aldehyde dehydrogenase family 1, subfamily A3	0.484221	7.73781	6.2774	8.94951e-07	6.30489e-05	5.72496
ZlXHyoIv8lFN9_faHo	Galnt15	78754	polypeptide N-acetylgalactosaminyltransferase 15	0.577565	7.75097	6.27682	8.96328e-07	6.30489e-05	5.72347
iR58HDqMuc60aOn38s	Tmco1	68944	transmembrane and coiled-coil domains 1	-1.08516	10.0311	-6.2742	9.02598e-07	6.33198e-05	5.71667
ihAhcjV73ReSAVSi90	NA	NA	NA	0.267018	7.42982	6.267	9.20041e-07	6.43709e-05	5.698
T135Ukujom1_cAKsXk	NA	NA	NA	1.53559	8.90148	6.26215	9.3198e-07	6.50323e-05	5.68542
BXpe0IKATJHpCYglXU	Scarb2	12492	scavenger receptor class B, member 2	0.465123	8.03351	6.25307	9.5475e-07	6.6444e-05	5.66188
3leOgtS2t..h5d5eyM	NA	NA	NA	0.382402	7.64542	6.24999	9.62606e-07	6.66647e-05	5.65388
TUhLvIQk7hdt_WUU7g	Apbb2	11787	amyloid beta (A4) precursor protein-binding, family B, member 2	1.12442	9.27354	6.24983	9.63017e-07	6.66647e-05	5.65347
KR7Ic4a7xhI2XdFPks	Flcn	216805	folliculin	0.876879	10.662	6.24781	9.68183e-07	6.68455e-05	5.64825
39FVHiHjExl5IvCTlI	B2m	12010	beta-2 microglobulin	1.78846	11.8511	6.24463	9.76429e-07	6.72374e-05	5.63998
r1cOhIVfrhdN16hCFo	Tpst2	22022	protein-tyrosine sulfotransferase 2	-0.634614	9.89464	-6.23939	9.9013e-07	6.80019e-05	5.62638
0k9c5UTApOXczPpzxI	NA	NA	NA	-0.838767	10.1198	-6.23651	9.97747e-07	6.83457e-05	5.61891
KteL6gQJHupCtjkOXk	Acsl5	433256	acyl-CoA synthetase long-chain family member 5	0.864447	9.62202	6.22434	1.0306e-06	7.01341e-05	5.58731
fBQ0s37QzLSWNjYXRk	Rab5c	19345	RAB5C, member RAS oncogene family	-0.896323	10.5995	-6.22423	1.0309e-06	7.01341e-05	5.58703
0eVc4667c7eSpRQfko	Mybpc3	17868	myosin binding protein C, cardiac	0.710093	7.67528	6.22386	1.0319e-06	7.01341e-05	5.58608
BpV0lKrslIg6B17s9I	Tomm6	66119	translocase of outer mitochondrial membrane 6	-1.30424	10.7195	-6.21854	1.04662e-06	7.09503e-05	5.57227
ldmXWVTUoHsu9ILA0M	Nkx6-2	14912	NK6 homeobox 2	0.36927	7.60009	6.21558	1.05491e-06	7.13277e-05	5.56457
3S73kx7D8z53oNE65Q	Idh2	269951	isocitrate dehydrogenase 2 (NADP+), mitochondrial	-0.950707	8.56449	-6.21369	1.06023e-06	7.15027e-05	5.55966
Ez_gIhQR4nSCVV3hVU	Igfbp2	16008	insulin-like growth factor binding protein 2	-0.987517	8.57086	-6.20825	1.07569e-06	7.23587e-05	5.54555
uQyeig7ONAilqBZbso	Il33	77125	interleukin 33	0.894441	7.58352	6.20714	1.07888e-06	7.23874e-05	5.54265
xvnCOFAsClnVgi1imQ	Nhp2	52530	NHP2 ribonucleoprotein	-0.984104	11.7177	-6.20371	1.08879e-06	7.27356e-05	5.53373
oUpHon_V3lJFzkJNh8	Irs2	384783	insulin receptor substrate 2	1.14039	9.20905	6.20342	1.08963e-06	7.27356e-05	5.53298
H0_UblkKq0eXtG_V6c	Tst	22117	thiosulfate sulfurtransferase, mitochondrial	-1.60342	10.4115	-6.19412	1.11697e-06	7.42232e-05	5.50882
9eR.1O8x1MYs8Nc6OQ	Dnajb9	27362	DnaJ heat shock protein family (Hsp40) member B9	-0.462225	8.09612	-6.19391	1.11759e-06	7.42232e-05	5.50827
oua6fAuD9Lim.Pm6PQ	Atp6v1c1	66335	ATPase, H+ transporting, lysosomal V1 subunit C1	-0.636095	9.64748	-6.19137	1.12517e-06	7.45378e-05	5.50167
0T40p.pknovQ4wAqp0	Mrpl22	216767	mitochondrial ribosomal protein L22	-1.1309	10.4155	-6.18552	1.14285e-06	7.55178e-05	5.48647
H.BTRUFXnV9TN9.Q1M	Pvr	52118	poliovirus receptor	0.679044	8.26372	6.18129	1.1558e-06	7.60394e-05	5.47548
uGiL48DezunuQFP9ms	Taf13	99730	TATA-box binding protein associated factor 13	-0.95867	8.86197	-6.18105	1.15656e-06	7.60394e-05	5.47484
udX50.lM.I7fLotIlc	Sptbn1	20742	spectrin beta, non-erythrocytic 1	0.682907	8.57548	6.17402	1.17844e-06	7.72836e-05	5.45656
Wr.PEodkUrHxIZld10	Myo1e	71602	myosin IE	0.583971	8.37865	6.17066	1.18902e-06	7.74839e-05	5.44784
xfSFPYNP6qFw07E_Es	Sipa1l3	74206	signal-induced proliferation-associated 1 like 3	-0.681795	8.51634	-6.17056	1.18936e-06	7.74839e-05	5.44756
EkQmrN7n.5TRf8HqpI	Arhgap6	11856	Rho GTPase activating protein 6	0.277342	7.61523	6.17024	1.19037e-06	7.74839e-05	5.44673
3IkSm92kI1C4eKISZo	Adcy4	104110	adenylate cyclase 4	0.702445	7.98283	6.16484	1.20763e-06	7.8412e-05	5.4327
fCU7Inr5Ir7tfnlvJ0	Ccdc47	67163	coiled-coil domain containing 47	-0.760882	9.57867	-6.16307	1.21335e-06	7.85884e-05	5.42809
NX6BL44.rXiC6HBLIg	Glrx3	30926	glutaredoxin 3	-1.1652	8.63421	-6.15962	1.22457e-06	7.91193e-05	5.41911
6vue3z1M6reS7vcotI	NA	NA	NA	0.466116	7.83297	6.15554	1.23797e-06	7.96276e-05	5.40849
xhTvB3jEm1k9SQn0SQ	Prelp	116847	proline arginine-rich end leucine-rich repeat	1.57021	9.96195	6.15483	1.2403e-06	7.96276e-05	5.40666
Wq09FGtAsK7py8zuF8	Dct	13190	dopachrome tautomerase	-0.475359	7.62129	-6.15445	1.24157e-06	7.96276e-05	5.40566
HIsf0VgI5XxVIrRUsc	Trim7	94089	tripartite motif-containing 7	0.65309	7.85031	6.15293	1.24663e-06	7.97569e-05	5.40169
3e17h7TX1L77smzoFM	Ampd3	11717	adenosine monophosphate deaminase 3	1.2834	8.66064	6.13622	1.30347e-06	8.319e-05	5.3582
6znfbWqI6bb3LZV1Pg	Lsm3	67678	LSM3 homolog, U6 small nuclear RNA and mRNA degradation associated	-0.782008	12.0277	-6.13366	1.31241e-06	8.35568e-05	5.35154
6o9cILo0oo8oZ0l_lQ	Sp100	20684	nuclear antigen Sp100	0.28819	7.51157	6.12973	1.32626e-06	8.42338e-05	5.3413
HM0uKICgZNWph5R3u4	Parm1	231440	prostate androgen-regulated mucin-like protein 1	1.00423	7.99889	6.1258	1.34024e-06	8.49154e-05	5.33107
ird_3ilP7rp_DKDpVU	Ptges	64292	prostaglandin E synthase	0.704556	7.9094	6.12441	1.34523e-06	8.50254e-05	5.32745
N0V9S4Q8bT19Nl04vw	Gnas	14683	GNAS (guanine nucleotide binding protein, alpha stimulating) complex locus	0.971857	8.7555	6.12163	1.35525e-06	8.54293e-05	5.32021
icS9ejqmimYvDtr9XI	Inpp5a	212111	inositol polyphosphate-5-phosphatase A	0.695695	8.76621	6.12036	1.35984e-06	8.54293e-05	5.31691
ugJVjXh13zkdFUZHgg	Mef2c	17260	myocyte enhancer factor 2C	0.32172	7.61991	6.11993	1.36141e-06	8.54293e-05	5.31579
f2J74IHgmx7Va65gnk	Syne2	319565	spectrin repeat containing, nuclear envelope 2	0.999952	8.36031	6.11527	1.37849e-06	8.59093e-05	5.30363
QerXFdLn0qE.DStA_o	NA	NA	NA	1.41805	8.12063	6.11493	1.37972e-06	8.59093e-05	5.30276
EdWdeS7i3Uic2Cn9IE	NA	NA	NA	1.08242	10.309	6.1148	1.38022e-06	8.59093e-05	5.3024
lThZej_XuHvb1dRYV8	Arhgef2	16800	rho/rac guanine nucleotide exchange factor (GEF) 2	0.471324	8.1946	6.11426	1.38219e-06	8.59093e-05	5.30101
NdLA.Uflyi7rS5fndU	Tnfrsf22	79202	tumor necrosis factor receptor superfamily, member 22	0.613267	7.82827	6.10618	1.41237e-06	8.71604e-05	5.27995
3t48AFcPN5dV31U0t0	Parva	57342	parvin, alpha	0.843409	9.50742	6.10584	1.41364e-06	8.71604e-05	5.27906
uWqdp1ST7AHu5u7vs4	Zer1	227693	zyg-11 related, cell cycle regulator	0.324198	7.69906	6.10554	1.41479e-06	8.71604e-05	5.27827
fBSCIPoEKnmpJKpd8s	Plaur	18793	plasminogen activator, urokinase receptor	0.30732	7.54671	6.10522	1.41598e-06	8.71604e-05	5.27746
9perpegAoRIOqfuoCE	Itih3	16426	inter-alpha trypsin inhibitor, heavy chain 3	0.488008	7.59018	6.10293	1.42467e-06	8.71604e-05	5.27149
rOUHs_E_kHXru93_Uk	Fas	14102	Fas (TNF receptor superfamily member 6)	0.818972	7.94604	6.10284	1.42503e-06	8.71604e-05	5.27124
fsWYpFT4wgqQfQcbos	NA	NA	NA	-1.04532	11.6292	-6.10268	1.42564e-06	8.71604e-05	5.27082
6Uq7r41xh1W519SQHc	Adap2	216991	ArfGAP with dual PH domains 2	0.523659	7.88874	6.10155	1.42993e-06	8.72188e-05	5.26789
Qvsn4y8EHvnuRR4HxI	Eif2s3y	26908	eukaryotic translation initiation factor 2, subunit 3, structural gene Y-linked	-1.24325	9.30392	-6.09874	1.4407e-06	8.76718e-05	5.26057
ihedyHjkijCSZNV69c	Slc25a28	246696	solute carrier family 25, member 28	0.8214	11.2238	6.09453	1.45704e-06	8.846e-05	5.24958
lnvertfonOlNPonuuk	H2-D1	14964	histocompatibility 2, D region locus 1	2.84071	11.0903	6.09065	1.4722e-06	8.9011e-05	5.23948
T6dL7DEiMuTRPVUCNA	NA	NA	NA	-1.28377	11.0951	-6.09047	1.47291e-06	8.9011e-05	5.239
TuhnlA7tM_0ycAuuu4	Kctd2	70382	potassium channel tetramerisation domain containing 2	-0.747856	10.1454	-6.08899	1.47877e-06	8.91592e-05	5.23513
ct60fwV0u0Aq7cVSvo	NA	NA	NA	0.651734	9.66857	6.07567	1.5324e-06	9.21799e-05	5.20039
NvdLz78d9NOgl7R7KE	Rab11a	53869	RAB11A, member RAS oncogene family	-0.575	8.402	-6.07473	1.53624e-06	9.2199e-05	5.19795
EgCinVSzr.McSV49do	Xdh	22436	xanthine dehydrogenase	1.26263	7.67453	6.07332	1.54205e-06	9.23362e-05	5.19426
u7ZSXeV_g02UGToIiQ	Lama1	16772	laminin, alpha 1	1.19259	9.71399	6.0677	1.56539e-06	9.35139e-05	5.17961
BjRy2_4Kq757HuEiCk	Ipp	16351	IAP promoted placental gene	-0.751277	9.31908	-6.06687	1.56887e-06	9.35139e-05	5.17745
fV1QjvvxGKp9MGj3Bo	Prrx1	18933	paired related homeobox 1	0.201738	7.47489	6.06381	1.58179e-06	9.40695e-05	5.16945
9oPOUNOjF6JL.x7S7A	Aspm	12316	abnormal spindle microtubule assembly	-0.485134	7.87639	-6.05897	1.60239e-06	9.49443e-05	5.15683
okuH9Ekof4dUT6_NEQ	Pdk4	27273	pyruvate dehydrogenase kinase, isoenzyme 4	0.653049	7.83589	6.05865	1.60375e-06	9.49443e-05	5.156
fZVU3k0orov47n1Jf4	Oas1g	23960	2'-5' oligoadenylate synthetase 1G	0.879945	7.60515	6.0527	1.62952e-06	9.6252e-05	5.14046
ur9f4YzMOvx57T7U5c	Hspd1	15510	heat shock protein 1 (chaperonin)	-0.792955	10.8812	-6.05069	1.63828e-06	9.65516e-05	5.13523
QSX6XiL_J6xGjpLJeg	NA	NA	NA	1.27338	11.9622	6.04077	1.68238e-06	9.89275e-05	5.10932
u67npHjq90nnrn3wKU	Gtf3a	66596	general transcription factor III A	0.393457	7.56834	6.03765	1.69649e-06	9.9534e-05	5.10117
Z4lJPWa7X6sii3j6LU	Gpr107	277463	G protein-coupled receptor 107	0.579658	9.54065	6.03506	1.70828e-06	0.000100001	5.09442
9X_ClIIKRSNVyt5LyI	Chka	12660	choline kinase alpha	0.314926	7.68324	6.03234	1.7208e-06	0.000100509	5.0873
ck.Bu95.ESKNkW4luc	Tgm2	21817	transglutaminase 2, C polypeptide	1.35066	10.9526	6.02735	1.74393e-06	0.000101263	5.07428
fIKHOKDGlQk3llEFe0	Actr3b	242894	ARP3 actin-related protein 3B	0.755064	8.73128	6.02718	1.74475e-06	0.000101263	5.07382
cfrI99dL5WJej08t6w	NA	NA	NA	0.870896	7.9201	6.02706	1.74532e-06	0.000101263	5.0735
ifc4ohBN6l89DJe66s	NA	NA	NA	1.19741	9.15093	6.02508	1.7546e-06	0.000101476	5.06833
HASonipxuVF3xdYtEc	Trip10	106628	thyroid hormone receptor interactor 10	0.659605	8.61937	6.02462	1.75675e-06	0.000101476	5.06713
WqDkj_.VDt87_zkVzI	Mis18bp1	217653	MIS18 binding protein 1	-0.670037	8.66122	-6.02141	1.77191e-06	0.000102127	5.05875
xhZEiMcQUiQqad0RHU	NA	NA	NA	0.924856	7.59983	6.01547	1.80034e-06	0.000103537	5.04323
H6VFN7hSSeCXXScUS4	Ptges	64292	prostaglandin E synthase	0.451783	7.59728	6.01411	1.8069e-06	0.000103687	5.03968
ZpE.fRN5MRGRBVAdis	Hhip	15245	Hedgehog-interacting protein	-0.453981	7.66517	-6.00888	1.8324e-06	0.00010492	5.02601
Kl5wTowk5fgAsW2IJc	Nt5c2	76952	5'-nucleotidase, cytosolic II	-0.673553	8.02766	-6.00661	1.84359e-06	0.000105167	5.02008
x9JTkSHuvf7ur70Hu8	Rps27l	67941	ribosomal protein S27-like	-0.514337	13.8908	-6.00637	1.84476e-06	0.000105167	5.01946
NZ6Sp05_w7tTfj0V7k	Cd86	12524	CD86 antigen	-0.445099	7.63373	-5.99908	1.88116e-06	0.00010701	5.0004
6ENaeryaJLtSo4oJhc	Cdkn1b	12576	cyclin-dependent kinase inhibitor 1B	0.202109	7.56708	5.99542	1.89975e-06	0.000107832	4.99081
KRfOUEqGXuKWIX46gg	Itih4	16427	inter alpha-trypsin inhibitor, heavy chain 4	0.653945	7.54985	5.99383	1.90784e-06	0.000107914	4.98667
WSnmKiGVJULP8.R4kQ	Asb2	65256	ankyrin repeat and SOCS box-containing 2	-1.46305	9.58131	-5.99262	1.91404e-06	0.000107914	4.9835
coT2iVA6kn.fr6evvo	Fzd10	93897	frizzled class receptor 10	-0.234502	7.51341	-5.99179	1.91833e-06	0.000107914	4.98132
WVej3SHlul91LvLT30	Ugt1a10	394430	UDP glycosyltransferase 1 family, polypeptide A10	1.47289	10.4611	5.99167	1.91891e-06	0.000107914	4.98103
oiEkl3_N9Ir_wCd1Fc	Tut7	214290	terminal uridylyl transferase 7	0.495657	7.85094	5.99101	1.92232e-06	0.000107914	4.9793
fV7T3H9RTvDylT_OlI	NA	NA	NA	0.374122	7.59471	5.99031	1.92593e-06	0.000107914	4.97747
ctCpUJlEQ4yb1MV6AU	NA	NA	NA	0.230859	7.39471	5.98751	1.94044e-06	0.000108495	4.97014
cVKgl_t1ywg74CoO7o	Tcl1	21432	T cell lymphoma breakpoint 1	-0.466088	7.87668	-5.98368	1.96047e-06	0.000109381	4.96013
udBcJ54iREK0i0g6aU	Pros1	19128	protein S (alpha)	0.982891	9.93508	5.97982	1.98088e-06	0.000110285	4.95003
rCtd_O6KAlSFhHp5RU	Acacb	100705	acetyl-Coenzyme A carboxylase beta	0.561846	8.31244	5.97761	1.99265e-06	0.000110704	4.94425
9nggGgoiP6j7hC9J6A	Sarnp	66118	SAP domain containing ribonucleoprotein	-0.966336	7.9839	-5.97255	2.01989e-06	0.000111816	4.93101
Ne4IqRLtfXQ7RQU6NE	Trim34a	94094	tripartite motif-containing 34A	0.391824	7.93828	5.97212	2.02224e-06	0.000111816	4.92988
TGn91Xo90h5bpfdS7w	Ugt1a10	394430	UDP glycosyltransferase 1 family, polypeptide A10	1.48833	10.3661	5.97152	2.02549e-06	0.000111816	4.92831
Hu5_55_7uefM6i.qwk	Zfpm2	22762	zinc finger protein, multitype 2	0.178535	7.48468	5.96553	2.05832e-06	0.00011339	4.91263
KWA6Tvg7tVD6CCeSUI	Pmm2	54128	phosphomannomutase 2	-0.940788	8.5509	-5.96427	2.06529e-06	0.000113534	4.90933
xUpHuHP0q_LTpIB_Rw	Pno1	66249	partner of NOB1 homolog	-1.11114	9.8996	-5.9618	2.07898e-06	0.000114048	4.90289
ibRVygpK46_OyVDHk0	Mbp	17196	myelin basic protein	-0.400184	7.7155	-5.95161	2.13664e-06	0.000116965	4.87621
lXec06sOUC4KVOkIC4	Hbb-bt	101488143	hemoglobin, beta adult t chain	-2.15008	9.96584	-5.94848	2.15466e-06	0.000117706	4.86802
fDg_V_.4BucNDn6ui0	Cpa3	12873	carboxypeptidase A3, mast cell	-0.340559	7.38888	-5.94688	2.16397e-06	0.000117968	4.86382
uqJaI5SGfr3ii4.kGQ	Snurf	84704	SNRPN upstream reading frame	-0.865317	8.9283	-5.94426	2.17921e-06	0.000118552	4.85698
Zni1_u5qDKSR3gISCQ	Trim2	80890	tripartite motif-containing 2	1.83928	9.28493	5.94254	2.18932e-06	0.000118854	4.85246
oXqBFN.XVeoS53gjc0	A4galt	239559	alpha 1,4-galactosyltransferase	0.554561	7.69144	5.94169	2.19431e-06	0.000118879	4.85024
Zp7lfxAijhA4._R7eg	Snx7	76561	sorting nexin 7	-0.512236	8.07878	-5.94064	2.20049e-06	0.000118968	4.8475
rq.sk_l3wkOUlw5U50	Ndrg1	17988	N-myc downstream regulated gene 1	1.1972	9.25317	5.93972	2.20595e-06	0.000119017	4.84508
xi3iC26XgnhCx5aeiA	Mgl2	216864	macrophage galactose N-acetyl-galactosamine specific lectin 2	-0.713925	8.0873	-5.9349	2.23472e-06	0.000120134	4.83245
l6JSQjqwCR_e0qeF4k	Nfkb1	18033	nuclear factor of kappa light polypeptide gene enhancer in B cells 1, p105	0.614081	8.1351	5.93471	2.23585e-06	0.000120134	4.83195
N693xTfL6Xv9Ounrqo	Lsm6	78651	LSM6 homolog, U6 small nuclear RNA and mRNA degradation associated	-0.860819	10.4057	-5.93385	2.24099e-06	0.000120164	4.82971
lV5dKF_7Yio_XxK.gU	Stat3	20848	signal transducer and activator of transcription 3	0.755734	8.63523	5.93094	2.25857e-06	0.000120859	4.82209
6eu7Ps6yd.iX6_th3I	Map3k8	26410	mitogen-activated protein kinase kinase kinase 8	0.854779	8.02602	5.92936	2.2682e-06	0.000121127	4.81794
Ng3X7jex0eUCew9CCU	Coq2	71883	coenzyme Q2 4-hydroxybenzoate polyprenyltransferase	-0.708283	9.95118	-5.92145	2.31693e-06	0.000123477	4.79721
xNbt9cCzqeh79w5fVQ	Il1b	16176	interleukin 1 beta	0.364213	7.43036	5.91433	2.36167e-06	0.000125605	4.77856
rVLc1zgfen9LhkgxPw	Polr3h	78929	polymerase (RNA) III (DNA directed) polypeptide H	-0.86817	9.64422	-5.91143	2.3801e-06	0.000126141	4.77098
6unnqL3PfoFROegko0	Lrp5	16973	low density lipoprotein receptor-related protein 5	0.23709	7.44679	5.91123	2.38139e-06	0.000126141	4.77046
T1WlZUtLdePUn8SQik	Rdh5	19682	retinol dehydrogenase 5	0.33374	8.03302	5.9102	2.38803e-06	0.000126238	4.76774
NiUoIuQTIAnjrJJewU	Nlrp4c	83564	NLR family, pyrin domain containing 4C	-0.275252	7.5119	-5.90826	2.4005e-06	0.00012645	4.76266
0TAQXXd_EcFSJcIHn4	Ccl11	20292	chemokine (C-C motif) ligand 11	0.49785	7.65803	5.90807	2.40172e-06	0.00012645	4.76217
r16B_2Ue7jUtenenus	NA	NA	NA	0.680297	10.6345	5.90632	2.41305e-06	0.000126792	4.75758
f1F4FVv0OIOe_1gEdI	Lgals9	16859	lectin, galactose binding, soluble 9	0.984075	8.0675	5.90422	2.4267e-06	0.00012723	4.75208
B2bU5Xi1FWqCuEk_fc	Actb	11461	actin, beta	2.04502	11.7972	5.90354	2.43111e-06	0.00012723	4.75031
TiSfRCgLfbna47hD3k	Rheb	19744	Ras homolog enriched in brain	-0.60857	11.4958	-5.90218	2.44004e-06	0.000127442	4.74673
ckQAIkH.sSLqiIf.fs	Lrrc4	192198	leucine rich repeat containing 4	0.208126	7.58936	5.90124	2.44619e-06	0.000127509	4.74427
QUe4CVKEMzWj96.56M	Myl12b	67938	myosin, light chain 12B, regulatory	-0.874352	11.5393	-5.89589	2.48163e-06	0.000129099	4.73025
9hbuUsHL3u4c5M5LLY	2700097O09Rik	72658	RIKEN cDNA 2700097O09 gene	-0.642221	9.9022	-5.89093	2.51499e-06	0.000130575	4.71723
0U7.dz2.IIL6KOueDk	Gtf2e2	68153	general transcription factor II E, polypeptide 2 (beta subunit)	-0.354552	7.9522	-5.88916	2.52699e-06	0.000130705	4.71259
K6yE6ylV_ezPj7HnVk	Irak4	266632	interleukin-1 receptor-associated kinase 4	0.247325	7.70651	5.88879	2.52951e-06	0.000130705	4.71162
3ajqILAh7tWTbXr1SQ	Cyp27a1	104086	cytochrome P450, family 27, subfamily a, polypeptide 1	1.22076	10.5923	5.88835	2.53249e-06	0.000130705	4.71047
uoXjT1C.RvTs4eWdf0	Pdcd4	18569	programmed cell death 4	0.773915	10.4367	5.88683	2.54282e-06	0.00013098	4.7065
ELhFQL57V8dSsF8XlQ	P2ry13	74191	purinergic receptor P2Y, G-protein coupled 13	-0.513339	7.65043	-5.88433	2.55997e-06	0.000131605	4.69994
QhTx1FiFD9zBSTM4Io	Tmem184c	234463	transmembrane protein 184C	-0.267816	7.57118	-5.88163	2.57868e-06	0.000132294	4.69284
ioh.2fJ160ncuPuZn0	NA	NA	NA	0.797904	8.18609	5.88093	2.58349e-06	0.000132294	4.69103
lO5FMKp5eJd0V4joJ8	H2-K1	14972	histocompatibility 2, K1, K region	0.556939	7.59624	5.87976	2.59169e-06	0.000132455	4.68794
it3uUCVJpeBee7y8o8	Inpp5k	19062	inositol polyphosphate 5-phosphatase K	0.355592	7.68251	5.87506	2.62463e-06	0.000133852	4.67562
WVG7iNu6f_396F6cH4	Parp3	235587	poly (ADP-ribose) polymerase family, member 3	0.321642	7.52501	5.8744	2.62927e-06	0.000133852	4.6739
csf7j9k57Hup687wWA	Prelid3b	66390	PRELI domain containing 3B	-0.751812	11.7911	-5.87085	2.65452e-06	0.000134875	4.66458
orkPSQsvJ0qrSQtNGM	Gabpb1	14391	GA repeat binding protein, beta 1	-0.439941	8.55098	-5.863	2.71115e-06	0.000137486	4.64399
xi3fTGpR6Ehu6AEwO0	Krt10	16661	keratin 10	-0.740669	9.73459	-5.85854	2.74388e-06	0.000138649	4.63229
HrZ72NqDCpM1.iG5Fk	Defb42	619548	defensin beta 42	-1.38655	7.72599	-5.85844	2.74468e-06	0.000138649	4.63201
NnmXoRKICVDuMMit3o	Il15ra	16169	interleukin 15 receptor, alpha chain	0.465661	7.93353	5.8541	2.77691e-06	0.000140007	4.62063
EdV55XSH0q37oO0HQo	Nudt13	67725	nudix (nucleoside diphosphate linked moiety X)-type motif 13	0.3238	7.57729	5.85095	2.80056e-06	0.000140927	4.61236
9V4lSAVpUl53oAlCB8	Mast2	17776	microtubule associated serine/threonine kinase 2	0.814119	9.8627	5.84821	2.82127e-06	0.000141697	4.60517
uhXrk1SWedF6eeeVec	Ptpre	19267	protein tyrosine phosphatase, receptor type, E	1.2595	10.051	5.84663	2.83332e-06	0.00014203	4.60102
BKit8tEu3TuR3ED1Ok	NA	NA	NA	-0.537143	9.30019	-5.84519	2.8443e-06	0.000142308	4.59725
ETuohVAR7XfAmWpqUg	NA	NA	NA	0.310687	7.46157	5.83963	2.88724e-06	0.000143668	4.58264
WTdV7dj3Dk_9R4qEqE	Irgm1	15944	immunity-related GTPase family M member 1	0.960858	8.04032	5.83955	2.88784e-06	0.000143668	4.58244
lSsfnonpSriSRESX_w	Tnfaip2	21928	tumor necrosis factor, alpha-induced protein 2	1.44684	7.9604	5.83953	2.88796e-06	0.000143668	4.5824
KISNOXqopXpWTonfXc	NA	NA	NA	0.371981	7.74524	5.83823	2.89807e-06	0.000143704	4.57899
NUn9_d4gX97rkeiOkU	Tnrc6b	213988	trinucleotide repeat containing 6b	0.262596	7.4815	5.83803	2.89967e-06	0.000143704	4.57845
KSX9KvTo3ZLe93Od5k	Fndc7	320181	fibronectin type III domain containing 7	0.207015	7.46488	5.83308	2.93858e-06	0.000145357	4.56545
WV67gjPvR6cS3eH_6Q	NA	NA	NA	0.54148	7.52717	5.83014	2.96193e-06	0.000146235	4.55774
uogK26OS6lcxJtEtDk	Robo4	74144	roundabout guidance receptor 4	1.3273	10.2334	5.8274	2.98387e-06	0.000147041	4.55054
0S0eMex7Hse94fq.kw	Tmem65	74868	transmembrane protein 65	-0.711216	9.38277	-5.82604	2.99481e-06	0.000147303	4.54697
fdGUO1.fUYEjPO0.zU	Tmem176b	65963	transmembrane protein 176B	1.34789	9.41984	5.82467	3.00593e-06	0.000147573	4.54336
x0.YAp18DuZG6AK4XA	Trmt10c	52575	tRNA methyltransferase 10C, mitochondrial RNase P subunit	-0.606467	8.31705	-5.81542	3.08171e-06	0.00015101	4.51908
cXnLp.vz4_IhOSKilI	4930502E18Rik	75013	RIKEN cDNA 4930502E18 gene	-0.926022	8.81793	-5.81231	3.10763e-06	0.000151995	4.51092
uu4EZE4hcSGtGdXR1c	Dapk1	69635	death associated protein kinase 1	0.623084	7.92739	5.80776	3.14601e-06	0.000153448	4.49895
EhJJWAfDYkgkLSlTnU	Hdhd2	76987	haloacid dehalogenase-like hydrolase domain containing 2	-0.685302	8.69181	-5.80685	3.15368e-06	0.000153448	4.49658
oUX_KvFCIh1IiNUBbE	NA	NA	NA	-0.788981	8.61529	-5.8063	3.15836e-06	0.000153448	4.49513
3Bku4tdIXyCTExnoEI	Spast	50850	spastin	-0.680899	9.34501	-5.80602	3.16078e-06	0.000153448	4.49438
9cZLgNaivx80gZ5JUE	Tnfrsf10b	21933	tumor necrosis factor receptor superfamily, member 10b	-0.373889	7.71453	-5.80489	3.17038e-06	0.000153629	4.49143
BdQRx.qhJ1InV.qnXA	Nt5dc3	103466	5'-nucleotidase domain containing 3	0.387199	7.92445	5.80345	3.18276e-06	0.000153943	4.48763
ck0kgIHogLeQVzTxQk	Hspa8	15481	heat shock protein 8	-1.58784	10.607	-5.8019	3.19604e-06	0.0001543	4.48357
lhXFyO4J9Ug5MtPR7I	Ube2f	67921	ubiquitin-conjugating enzyme E2F (putative)	-0.633081	10.22	-5.79871	3.22368e-06	0.000154956	4.47517
0VckdcNKEiC2XBXC7c	Serpina3f	238393	serine (or cysteine) peptidase inhibitor, clade A, member 3F	1.37432	7.77803	5.79832	3.22705e-06	0.000154956	4.47416
HiXEghlHsWg0jhe4io	Myoz2	59006	myozenin 2	1.21479	8.29408	5.79828	3.22739e-06	0.000154956	4.47405
BoSIWK0iv5yeEF49q0	Dpep1	13479	dipeptidase 1	1.01642	8.50346	5.79571	3.24988e-06	0.00015575	4.46728
Kcs_FcINeIlTM7.U4k	Spc25	66442	SPC25, NDC80 kinetochore complex component, homolog (S. cerevisiae)	-1.10182	9.20482	-5.79496	3.25643e-06	0.000155779	4.46532
orv7JP.NESyPU1PRzE	NA	NA	NA	-1.39599	9.79469	-5.79193	3.2831e-06	0.000156768	4.45737
WW0UkWwJfuk7MveAVU	Spsb1	74646	splA/ryanodine receptor domain and SOCS box containing 1	1.02637	9.40002	5.79058	3.29512e-06	0.000157055	4.45381
cr6eCKeO7p7rFTv84A	Oas1g	23960	2'-5' oligoadenylate synthetase 1G	1.17736	7.75512	5.78789	3.31909e-06	0.00015791	4.44674
ouKCQIJxiCBl_RLOLU	Eef1b2	55949	eukaryotic translation elongation factor 1 beta 2	-1.38186	9.38389	-5.78631	3.33328e-06	0.000158298	4.44258
rtJ7kc.MtTow5F3w3U	Ndufs4	17993	NADH:ubiquinone oxidoreductase core subunit S4	-1.32732	9.20796	-5.78505	3.34457e-06	0.000158546	4.43928
lnjR54iiKRBSgfdKk8	Hmga2-ps1	15365	high mobility group AT-hook 2, pseudogene 1	0.300392	7.63446	5.78088	3.3824e-06	0.000160049	4.42832
ZUX6Jaj.i6LeXP9S6M	Clic4	29876	chloride intracellular channel 4 (mitochondrial)	1.27094	11.2219	5.77881	3.40138e-06	0.00016053	4.42286
Qh_J66fE73s8uefgv8	Serbp1	66870	serpine1 mRNA binding protein 1	-0.65135	8.78409	-5.77843	3.40484e-06	0.00016053	4.42187
WQBWIU8OPTWRQ4IL7A	Snx3	54198	sorting nexin 3	-0.545225	8.08651	-5.77702	3.41782e-06	0.000160853	4.41816
KkSUTxI_58rjOX.vno	Cep57	74360	centrosomal protein 57	-0.722436	8.44879	-5.77188	3.46553e-06	0.000162805	4.40465
NC8JO4l7cORXqC.Ljk	Mpzl3	319742	myelin protein zero-like 3	0.211332	7.45186	5.76841	3.49808e-06	0.00016404	4.39553
iOd._i0hA7q8z3pVk0	Adamts4	240913	a disintegrin-like and metallopeptidase (reprolysin type) with thrombospondin type 1 motif, 4	0.998503	8.05617	5.76539	3.52666e-06	0.000165084	4.3876
llO91LR5zdYgVQHTow	Notch4	18132	notch 4	1.08028	9.36823	5.76348	3.5449e-06	0.000165642	4.38257
fKee3elLqgK4GWOC_s	Hbb-bs	100503605	hemoglobin, beta adult s chain	-2.08164	10.4683	-5.76077	3.57094e-06	0.000166561	4.37544
HEJSpIEHmo4p2oXvko	Lamb2	16779	laminin, beta 2	1.10981	10.7447	5.75286	3.64796e-06	0.000169851	4.35464
0_.eoIb0LiH6KeJOuU	Chrnb1	11443	cholinergic receptor, nicotinic, beta polypeptide 1 (muscle)	0.562163	7.95306	5.75132	3.66311e-06	0.000170253	4.35059
EW06d6fPEHGOF1UIE4	Acot1	26897	acyl-CoA thioesterase 1	0.879307	8.98458	5.7489	3.68715e-06	0.000171067	4.34422
xi_4Ox26gjW4OwmQWk	Esm1	71690	endothelial cell-specific molecule 1	0.940648	8.20321	5.74733	3.70275e-06	0.000171436	4.3401
9MQSmijfHNFJK0XFCE	Foxf1	15227	forkhead box F1	-0.529775	7.82157	-5.74679	3.70821e-06	0.000171436	4.33866
9JCB_tu4xN0kPxdPek	NA	NA	NA	-0.96485	9.06059	-5.74467	3.72943e-06	0.000172113	4.3331
f40Vj99NOT3m.nA4S8	Wapl	218914	WAPL cohesin release factor	-0.747638	9.78184	-5.74313	3.74502e-06	0.000172422	4.32904
WL7X5RNWEZI1OSDiVY	Arhgap32	330914	Rho GTPase activating protein 32	0.820099	9.07468	5.7427	3.74931e-06	0.000172422	4.32792
6dUwNImlNKEQShSkkU	Lrrfip1	16978	leucine rich repeat (in FLII) interacting protein 1	0.280983	7.59409	5.74133	3.76326e-06	0.00017276	4.3243
xqIkSHqSEoVaXvszOQ	NA	NA	NA	0.171839	7.50106	5.74029	3.77383e-06	0.000172942	4.32157
6eNNI90Bhp9gRkSUDA	Kif20b	240641	kinesin family member 20B	-0.750487	8.7129	-5.72891	3.89152e-06	0.000178023	4.29163
Hjx7EUNzkwOkn7.fiU	Trp53inp1	60599	transformation related protein 53 inducible nuclear protein 1	-0.32638	7.80643	-5.72387	3.94485e-06	0.000180148	4.27836
9htlOAuCCqEtEghEJE	Fip1l1	66899	FIP1 like 1 (S. cerevisiae)	-0.560463	8.33652	-5.72142	3.97105e-06	0.000181029	4.27191
TnITid9eUlSpN0vJ84	NA	NA	NA	0.634157	8.19207	5.72002	3.98602e-06	0.000181244	4.26824
KRnnOfl8ue0KoCeQVs	Them6	223626	thioesterase superfamily member 6	-1.47845	9.83799	-5.7191	3.99602e-06	0.000181244	4.2658
3glecdTd9FgMAp3p90	Shfl	319278	shiftless antiviral inhibitor of ribosomal frameshifting	1.10169	10.0821	5.71905	3.99654e-06	0.000181244	4.26567
fboUt3XtcI1P0xN7EU	Rffl	67338	ring finger and FYVE like domain containing protein	-0.603354	8.37762	-5.71574	4.03242e-06	0.000182554	4.25696
KeiPqJ6K4GkaKcDz5k	C1qbp	12261	complement component 1, q subcomponent binding protein	-0.790916	10.263	-5.71406	4.05072e-06	0.000183066	4.25255
TQm3fSo4rbu6JK_qKM	Psen2	19165	presenilin 2	0.823071	8.67004	5.71226	4.07051e-06	0.000183542	4.2478
EqbdQkixQlel1eidQg	Sil1	81500	endoplasmic reticulum chaperone SIL1 homolog (S. cerevisiae)	0.51017	8.79887	5.71182	4.07529e-06	0.000183542	4.24665
K4QIyRE7QiCrdCERek	Zfp788	67607	zinc finger protein 788	-0.201602	7.42336	-5.71055	4.08928e-06	0.000183856	4.24331
cU6fuNTXst4__fwwKs	Mfap3l	71306	microfibrillar-associated protein 3-like	-0.81479	8.62561	-5.70864	4.11047e-06	0.000184492	4.23828
Eh6wioudehXnbuX.3E	Rnf135	71956	ring finger protein 135	0.944102	10.9402	5.70629	4.13662e-06	0.000185347	4.23209
c0YonUngoYojj6lT3I	Ola1	67059	Obg-like ATPase 1	-0.850703	9.79974	-5.7023	4.18148e-06	0.000186792	4.22158
x5iOh9Lz.kV_wBkp9Q	Cxcl13	55985	chemokine (C-X-C motif) ligand 13	0.349539	7.39421	5.70215	4.18314e-06	0.000186792	4.22119
oIS5EOpIF3FKd40oq0	Sgo1	72415	shugoshin 1	-0.67274	8.94196	-5.6999	4.20867e-06	0.000187612	4.21526
o0SSUVO9GKUkkjVOU0	Stard9	668880	START domain containing 9	0.341032	7.88091	5.69863	4.22319e-06	0.000187939	4.21191
ruO07nsS.w7riSXCB8	Radx	102871	RPA1 related single stranded DNA binding protein, X-linked	-0.779863	8.35735	-5.69321	4.28544e-06	0.000190386	4.19764
W7f6ejISjh7oeqKlIU	NA	NA	NA	0.209874	7.54983	5.69242	4.29459e-06	0.000190469	4.19556
ip_5KU3F4A.GUYS2hM	Katnbl1	72425	katanin p80 subunit B like 1	-0.68502	8.4468	-5.68977	4.32544e-06	0.000191512	4.18859
lkU9V6m4Kgfr3790Lo	Sox7	20680	SRY (sex determining region Y)-box 7	0.920082	8.01003	5.68638	4.36528e-06	0.000192457	4.17965
WXSC_irh6ES8IdIiUk	Nod1	107607	nucleotide-binding oligomerization domain containing 1	0.727558	8.42109	5.68628	4.36644e-06	0.000192457	4.17939
3Xo_KI5fSBA7kIkVlM	C4a	625018	complement component 4A (Rodgers blood group)	1.32953	8.016	5.68571	4.37315e-06	0.000192457	4.1779
E9Z3OB1n_qKJW6evoA	Aimp2	231872	aminoacyl tRNA synthetase complex-interacting multifunctional protein 2	0.577797	9.38894	5.68545	4.3762e-06	0.000192457	4.17722
9hBN8Ph0uRv6TLFLe0	Uchl5	56207	ubiquitin carboxyl-terminal esterase L5	-0.947022	9.93513	-5.68459	4.38646e-06	0.000192585	4.17493
NnO6U3vLpd4nXw0cio	Plaat3	225845	phospholipase A and acyltransferase 3	0.280047	7.61477	5.68394	4.39409e-06	0.000192597	4.17324
ciEssWJ6nVl9OidtSA	Cyp27a1	104086	cytochrome P450, family 27, subfamily a, polypeptide 1	1.01911	9.96879	5.68323	4.40256e-06	0.000192645	4.17136
QcjPoz7oRCmrqL.y8U	Magoh	17149	mago homolog, exon junction complex core component	-1.23384	9.25056	-5.68115	4.4274e-06	0.000193217	4.16588
WqAdTfsHAlRJ8c7Xd4	Kcnk13	217826	potassium channel, subfamily K, member 13	-0.681209	8.83163	-5.68039	4.43645e-06	0.000193217	4.16389
ZEooiU4Gf3CiejpCJ0	Plac8	231507	placenta-specific 8	2.01602	9.25026	5.67978	4.44381e-06	0.000193217	4.16227
WedSKTqUXqwSREkgCQ	Lrrc1	214345	leucine rich repeat containing 1	0.520332	7.97882	5.67967	4.44518e-06	0.000193217	4.16197
EieUkbRftBO3HEoEfE	Alkbh3	69113	alkB homolog 3, alpha-ketoglutarate-dependent dioxygenase	0.677186	10.5592	5.6757	4.49308e-06	0.000194752	4.15153
imUU.pN.7u9QjFdRUg	Spsb4	211949	splA/ryanodine receptor domain and SOCS box containing 4	-0.433407	7.93339	-5.67551	4.49536e-06	0.000194752	4.15103
WO5ekOXOEtdfyrEyVE	NA	NA	NA	-0.465611	7.78568	-5.66987	4.56447e-06	0.000197157	4.13616
6UnKvJKIQErCwpntdI	Fbxo38	107035	F-box protein 38	0.268264	7.69005	5.66888	4.57676e-06	0.000197157	4.13354
uPpH1.3vghNLhPYi_s	Emg1	14791	EMG1 N1-specific pseudouridine methyltransferase	-1.11696	9.70715	-5.66875	4.5783e-06	0.000197157	4.13321
uZenqOCN3YUXF3uoRw	B4galt3	57370	UDP-Gal:betaGlcNAc beta 1,4-galactosyltransferase, polypeptide 3	-0.675436	8.92036	-5.66853	4.58101e-06	0.000197157	4.13264
HtO80ql53QGT3jd4nk	Cyp2s1	74134	cytochrome P450, family 2, subfamily s, polypeptide 1	1.15417	9.45098	5.66732	4.59609e-06	0.000197481	4.12943
rdIl2E.UUZ2.FJ23d0	Zfp28	22690	zinc finger protein 28	0.631164	9.4255	5.66628	4.60894e-06	0.000197708	4.12671
HT_6peXafuyQnR1h7I	Ganc	76051	glucosidase, alpha; neutral C	0.469203	8.0648	5.66411	4.6361e-06	0.000198548	4.12099
BrJXVCe56ZehoUD5UM	Tyro3	22174	TYRO3 protein tyrosine kinase 3	-1.00312	9.30559	-5.66208	4.6616e-06	0.000199314	4.11564
N7iEnSSvKufvkwl7SU	Ksr1	16706	kinase suppressor of ras 1	0.389045	7.70395	5.66052	4.68128e-06	0.000199829	4.11154
cDFLT7tdGlqnF65Uug	Ltbp4	108075	latent transforming growth factor beta binding protein 4	-0.657433	7.88774	-5.65969	4.69179e-06	0.000199951	4.10935
3ScrInopyoJ6v46vvo	Serinc3	26943	serine incorporator 3	0.818486	11.1504	5.65593	4.73975e-06	0.000201667	4.09944
9jm5INTrTdztDAskqA	Ergic2	67456	ERGIC and golgi 2	-0.838576	8.80298	-5.65401	4.7645e-06	0.000202391	4.09436
Ttd8VbPVTq.12n_iCI	NA	NA	NA	-0.735473	10.3901	-5.65132	4.79919e-06	0.000203534	4.08729
rf.ufu33uHtV99H9Ok	Fip1l1	66899	FIP1 like 1 (S. cerevisiae)	0.319142	7.5587	5.65056	4.80913e-06	0.000203625	4.08527
HDort7QbUDn505Uhp4	Svep1	64817	sushi, von Willebrand factor type A, EGF and pentraxin domain containing 1	0.429772	7.79656	5.64741	4.85021e-06	0.000204845	4.07699
ZSKnUVEtXrTsZE0R30	Kctd10	330171	potassium channel tetramerisation domain containing 10	0.709832	10.9136	5.64716	4.85359e-06	0.000204845	4.07631
0l6Hufy7PzA4YF6PeA	Zbed4	223773	zinc finger, BED type containing 4	-0.353455	8.04854	-5.64276	4.91169e-06	0.000206963	4.06471
xCE4h0KXhCNYPkie_c	Rtcb	28088	RNA 2',3'-cyclic phosphate and 5'-OH ligase	-0.724321	10.1797	-5.63929	4.95797e-06	0.000208578	4.05557
liSd17v1W.eOe83nxI	Tomm6	66119	translocase of outer mitochondrial membrane 6	-1.15352	9.71452	-5.63719	4.98617e-06	0.000209427	4.05004
rKeXSrf.nyJXJy0cgI	Igtp	16145	interferon gamma induced GTPase	1.34795	8.36691	5.63151	5.06347e-06	0.000212333	4.03505
cenVNHyiXrUBUewDgk	Crispld2	78892	cysteine-rich secretory protein LCCL domain containing 2	0.381561	7.96717	5.6292	5.09523e-06	0.000213188	4.02896
uX1hKTk6MiPSSwiJxI	Tank	21353	TRAF family member-associated Nf-kappa B activator	-0.359136	7.65049	-5.62884	5.10015e-06	0.000213188	4.02802
ue4OY89fti9H6Sk5MU	Nol6	230082	nucleolar protein family 6 (RNA-associated)	-0.916321	10.9591	-5.62431	5.16308e-06	0.000215474	4.01607
KK_eIjniCSh3eb4dTU	NA	NA	NA	-0.655626	8.80798	-5.62249	5.18859e-06	0.000216194	4.01126
EVnu_BDSh5vROIV_yw	Flrt3	71436	fibronectin leucine rich transmembrane protein 3	-0.642128	7.84867	-5.6184	5.24627e-06	0.00021825	4.00049
oUwE77X7906A77fd_s	Polr2g	67710	polymerase (RNA) II (DNA directed) polypeptide G	-1.12247	10.6417	-5.61662	5.27161e-06	0.000218956	3.9958
NoC9QKu43SKg_znXVI	Irf9	16391	interferon regulatory factor 9	0.894608	9.10594	5.61095	5.35308e-06	0.000221644	3.98085
lL3lXUtV3AmULeQJSs	Tprkb	69786	Tp53rk binding protein	0.437589	8.0941	5.61079	5.35547e-06	0.000221644	3.98042
NXxJ0rDtVIj6pBff7U	Casp12	12364	caspase 12	0.222562	7.48509	5.61036	5.36173e-06	0.000221644	3.97928
Wu5__jfL797eDAWLbo	Chrna4	11438	cholinergic receptor, nicotinic, alpha polypeptide 4	-0.444724	7.66323	-5.6084	5.39026e-06	0.000222136	3.9741
lXu0HlZ9dXbkXQ3Ojc	Arhgap27	544817	Rho GTPase activating protein 27	0.345499	7.62919	5.60837	5.39063e-06	0.000222136	3.97404
Hc6XP04etenUU7H60o	Copg1	54161	coatomer protein complex, subunit gamma 1	0.788559	9.70373	5.60772	5.40008e-06	0.000222176	3.97233
3SLRenLooQI6B4oQno	Il10rb	16155	interleukin 10 receptor, beta	0.357356	7.79521	5.59895	5.52989e-06	0.00022716	3.94918
K1b5bd7o4jzGHLUpfU	NA	NA	NA	-0.54007	13.1417	-5.59699	5.55933e-06	0.000228011	3.94401
QP0ijsae4XqtoamXXU	Gm8909	667977	predicted gene 8909	2.6117	8.99993	5.59547	5.58221e-06	0.000228591	3.94001
BnnH7frtAnXkgdJ9IE	Prmt6	99890	protein arginine N-methyltransferase 6	-0.603865	9.04722	-5.59423	5.601e-06	0.000228711	3.93673
WonGE6p4de4HkCMXXc	Tbxa2r	21390	thromboxane A2 receptor	-0.447784	7.73237	-5.59412	5.60261e-06	0.000228711	3.93645
ffsDC0u47PiifaPj38	Smu1	74255	smu-1 suppressor of mec-8 and unc-52 homolog (C. elegans)	-0.342031	7.76036	-5.58959	5.67179e-06	0.000231174	3.9245
Et.sE.kjHXz17e7TIg	Hadhb	231086	hydroxyacyl-Coenzyme A dehydrogenase/3-ketoacyl-Coenzyme A thiolase/enoyl-Coenzyme A hydratase (trifunctional protein), beta subunit	-0.856297	10.391	-5.58361	5.76435e-06	0.000234316	3.90872
68GuAaVyirZ3L4HdSk	Fosl2	14284	fos-like antigen 2	1.10617	9.32689	5.5821	5.78798e-06	0.000234316	3.90474
Koogl5IrAHkKhY54CE	Esco1	77805	establishment of sister chromatid cohesion N-acetyltransferase 1	-0.426315	7.73654	-5.58204	5.78902e-06	0.000234316	3.90456
ufrs4Huv6.SDp7lUTg	Nudt16l1	66911	nudix (nucleoside diphosphate linked moiety X)-type motif 16-like 1	-0.750061	10.571	-5.58194	5.79054e-06	0.000234316	3.90431
QH0er3S75zdLhAknV0	Ctnnal1	54366	catenin (cadherin associated protein), alpha-like 1	1.00991	11.6739	5.58174	5.79364e-06	0.000234316	3.90378
lsRDuODPVRRNNtC.UQ	Mterf3	66410	mitochondrial transcription termination factor 3	-0.934432	9.48481	-5.58055	5.81243e-06	0.000234713	3.90063
QUuV5FCPjzfSVNUHPw	Flot1	14251	flotillin 1	0.741901	10.1723	5.5783	5.84795e-06	0.000235687	3.89469
0RVQVZYrSL55C4DMRQ	Helz2	229003	helicase with zinc finger 2, transcriptional coactivator	0.397489	7.70657	5.57788	5.85457e-06	0.000235687	3.89359
0vVCIk3tL76QDjAhP4	Hbb-bs	100503605	hemoglobin, beta adult s chain	-2.04159	8.2999	-5.57573	5.88872e-06	0.00023658	3.88792
ck56oI.IAoIX4S2ikQ	Taf1d	75316	TATA-box binding protein associated factor, RNA polymerase I, D	-1.1797	8.84719	-5.57535	5.89485e-06	0.00023658	3.88691
ZSU54ooJI0rXo_o.50	Nrp1	18186	neuropilin 1	0.750635	8.66762	5.57417	5.91363e-06	0.000236797	3.88381
NftP_whhXktRe.sH.8	Rap2c	72065	RAP2C, member of RAS oncogene family	-0.804829	9.94504	-5.57388	5.91834e-06	0.000236797	3.88304
Ti3gD6iIAXHcol3rxE	Ncbp2	68092	nuclear cap binding protein subunit 2	-0.531018	8.4964	-5.57044	5.97381e-06	0.000238651	3.87395
rhKgK71Lx9_CxAB5aY	Chchd7	66433	coiled-coil-helix-coiled-coil-helix domain containing 7	-1.1518	9.42239	-5.56966	5.98639e-06	0.000238789	3.8719
0pfeKEvU1xf7X1esSU	Wwp2	66894	WW domain containing E3 ubiquitin protein ligase 2	0.706367	8.42296	5.56719	6.02663e-06	0.000240029	3.86537
imA4d4LSZ_d6e8K5wM	Psma4	26441	proteasome (prosome, macropain) subunit, alpha type 4	-0.435996	12.8822	-5.56547	6.05463e-06	0.000240777	3.86085
ND0KXl00l6nOG6IOFo	Actn4	60595	actinin alpha 4	0.712044	9.02627	5.56429	6.07402e-06	0.000241182	3.85774
lov671ZJTPs.7tAwJc	Rbx1	56438	ring-box 1	-0.599926	12.52	-5.55941	6.15495e-06	0.0002439	3.84484
ojcUV33pd4JRJORPSk	Etfdh	66841	electron transferring flavoprotein, dehydrogenase	0.370979	7.80585	5.55904	6.16111e-06	0.0002439	3.84387
uXgenIDoAi2uTV4jiY	Psmg2	107047	proteasome (prosome, macropain) assembly chaperone 2	-0.81842	9.54614	-5.55729	6.19046e-06	0.000244528	3.83924
TIrSQw3tHuh0p1fdHU	Elovl1	54325	elongation of very long chain fatty acids (FEN1/Elo2, SUR4/Elo3, yeast)-like 1	0.725954	9.68893	5.55698	6.19567e-06	0.000244528	3.83842
Q5VQt0c0EjCrs9_zNc	Ccnb1	268697	cyclin B1	-0.820016	9.13708	-5.55554	6.21973e-06	0.000244617	3.83464
Euf02UuqUpGt9UsCU8	Actr3b	242894	ARP3 actin-related protein 3B	0.666862	8.87955	5.55551	6.22035e-06	0.000244617	3.83454
KnZLv9XcDuzxd6VEnk	Scoc	56367	short coiled-coil protein	-0.788148	10.61	-5.55485	6.23142e-06	0.000244617	3.83281
WuAlOyJ6_SK_7X55bw	Ccdc47	67163	coiled-coil domain containing 47	-0.745422	9.44514	-5.55462	6.2353e-06	0.000244617	3.8322
rK0kdHvqORGsiUJdJI	Wipi2	74781	WD repeat domain, phosphoinositide interacting 2	0.689365	9.32344	5.55273	6.26734e-06	0.000245505	3.82721
T.x55_eZ_ycbPO6CiY	Vmp1	75909	vacuole membrane protein 1	-0.753604	9.20753	-5.55211	6.27782e-06	0.000245548	3.82558
WpKV6sNkAr0vdIZ5Vw	Ppfibp2	19024	PTPRF interacting protein, binding protein 2 (liprin beta 2)	0.857015	9.19874	5.54933	6.32536e-06	0.000246774	3.81823
9boIz7iaL0gWkdAugo	Ddx58	230073	DEAD (Asp-Glu-Ala-Asp) box polypeptide 58	0.23338	7.56947	5.54918	6.32801e-06	0.000246774	3.81783
idrqKAj6ATk46ocOl0	Trib2	217410	tribbles pseudokinase 2	-0.886199	9.0669	-5.54419	6.41407e-06	0.000249526	3.80467
faiXXl6dyojo0SEXkc	Inf2	70435	inverted formin, FH2 and WH2 domain containing	0.771112	8.09234	5.54377	6.42138e-06	0.000249526	3.80356
3XV.FSXhQKEUfo0LKQ	Chil1	12654	chitinase-like 1	2.39205	7.95244	5.54344	6.42721e-06	0.000249526	3.80267
ZFokbkH3eTQezrpbqc	Dhx58	80861	DEXH (Asp-Glu-X-His) box polypeptide 58	0.543474	7.79511	5.54132	6.4641e-06	0.000250182	3.7971
0V3nAUOwm737Sp50eU	NA	NA	NA	0.287547	7.56008	5.54131	6.46443e-06	0.000250182	3.79705
EnsS.w7riSXCB8Cuxo	Radx	102871	RPA1 related single stranded DNA binding protein, X-linked	-0.463441	7.74029	-5.54083	6.47278e-06	0.000250182	3.79579
ocwpEYNHnXXSDp4pek	Lrrc14b	432779	leucine rich repeat containing 14B	0.154888	7.44447	5.53869	6.51045e-06	0.000251267	3.79014
cIlUIKP0RJ31RmUtZA	Mapk13	26415	mitogen-activated protein kinase 13	-0.749011	8.65214	-5.53755	6.53055e-06	0.000251672	3.78713
EoX_1BP_fvSoEVeWEg	Htra1	56213	HtrA serine peptidase 1	1.26816	9.61976	5.53647	6.54978e-06	0.000251728	3.78427
otL_hEkpV_x4H3.wfo	Rasa3	19414	RAS p21 protein activator 3	0.867288	9.62728	5.53632	6.5523e-06	0.000251728	3.78389
HlyU_Xie9MQ41oLnJQ	Litaf	56722	LPS-induced TN factor	0.883063	12.6318	5.53535	6.56958e-06	0.000251728	3.78133
BSVRG357ClX3p.gcpM	Rnf213	672511	ring finger protein 213	1.50064	11.9304	5.53452	6.58441e-06	0.000251728	3.77913
Woenglu6TooC3e1ze4	Ephb1	270190	Eph receptor B1	1.45287	9.62985	5.53447	6.58532e-06	0.000251728	3.779
BfyC0y86UI7P633nu4	Kif18a	228421	kinesin family member 18A	-0.725621	8.07797	-5.53422	6.58974e-06	0.000251728	3.77834
Bl0Z2WvcCWCCOUUg6E	Qprt	67375	quinolinate phosphoribosyltransferase	0.425062	7.58257	5.53359	6.601e-06	0.000251791	3.77668
xfdArJ97pISVV7tku4	Nelfcd	57314	negative elongation factor complex member C/D, Th1l	0.517357	10.0784	5.52493	6.75786e-06	0.000257399	3.7538
ceOOtPsl8FtBctFNas	Fgf1	14164	fibroblast growth factor 1	0.184118	7.50038	5.52334	6.78703e-06	0.000258134	3.7496
HV0boJ7vN33ix1KXCU	Il34	76527	interleukin 34	0.293742	7.4567	5.51852	6.87634e-06	0.000261151	3.73687
uvE44I0x7bpNwQ6lpM	Pcca	110821	propionyl-Coenzyme A carboxylase, alpha polypeptide	-0.401566	8.57182	-5.51475	6.94692e-06	0.000263224	3.72692
EFEaNHikeOylXeQYfU	Tnc	21923	tenascin C	1.2632	8.09599	5.51435	6.95451e-06	0.000263224	3.72586
BgCe0dAXp_MyC1813g	Ccdc90b	66365	coiled-coil domain containing 90B	-0.849018	10.0066	-5.514	6.96111e-06	0.000263224	3.72493
3X13w5_0T5IUK6Ir3U	Osmr	18414	oncostatin M receptor	1.47832	8.34293	5.51133	7.01171e-06	0.000264724	3.71788
oIvsxX_3Azn7e9GgKE	Nudcd2	52653	NudC domain containing 2	-0.543642	7.80006	-5.51084	7.02101e-06	0.000264724	3.71659
QUVRLv1AG3b097Bl10	Rnf146	68031	ring finger protein 146	0.258689	7.78476	5.5102	7.03319e-06	0.000264802	3.7149
cpeRTITYJPxFWfgi.g	NA	NA	NA	-0.663432	10.8974	-5.50543	7.12472e-06	0.000267863	3.7023
NC.9xcS4U_8Cg1NUS4	Mad2l1	56150	MAD2 mitotic arrest deficient-like 1	-0.997766	8.93552	-5.50276	7.17663e-06	0.000269427	3.69523
BX97Rfx3_SW4_R7VkY	Plpp5	71910	phospholipid phosphatase 5	0.428615	8.63358	5.5	7.23058e-06	0.000271024	3.68794
ZjUgnUP9SukjzoMvkg	Etfa	110842	electron transferring flavoprotein, alpha polypeptide	-0.923645	10.7652	-5.49952	7.23988e-06	0.000271024	3.68668
Tt9uNC7B8DB659711E	2610002M06Rik	67028	RIKEN cDNA 2610002M06 gene	-0.559071	8.45566	-5.4977	7.2758e-06	0.000271673	3.68186
E633u4HXXiAboh6dJk	Cd83	12522	CD83 antigen	0.581254	7.63746	5.49759	7.27796e-06	0.000271673	3.68157
i5lNRlAZtFNOVChNS8	H3c13	319154	H3 clustered histone 13	-0.805836	11.067	-5.49643	7.30079e-06	0.000272137	3.67852
WVTrzr15x7dQQ7lq9Y	Pfkp	56421	phosphofructokinase, platelet	0.511289	8.02662	5.49266	7.37592e-06	0.000274546	3.66855
3u2_kUl1VNFvFPGoNc	Msl1	74026	male specific lethal 1	-0.461465	9.29295	-5.48685	7.49318e-06	0.000278038	3.65319
fhJLne5S7_E8RFIZV4	NA	NA	NA	0.519062	7.99287	5.48678	7.49453e-06	0.000278038	3.65301
QXeXec06sOUC4IVOkI	Hbb-bs	100503605	hemoglobin, beta adult s chain	-1.91735	10.3057	-5.48643	7.50162e-06	0.000278038	3.65209
upDV5LsHziXpOj3Tos	Ddx52	78394	DEAD (Asp-Glu-Ala-Asp) box polypeptide 52	-0.858274	10.2499	-5.48424	7.54633e-06	0.000279299	3.6463
9FAKcfYXfRd59U3SDc	Tmem176a	66058	transmembrane protein 176A	0.93848	8.22766	5.48347	7.56203e-06	0.000279486	3.64428
fru_god76MOL_zS.e0	Med28	66999	mediator complex subunit 28	-1.13779	10.5706	-5.48103	7.61238e-06	0.000280662	3.63782
ZXkIuuCnTrPzCQwGpI	Fam220a	67238	family with sequence similarity 220, member A	-0.841768	8.55188	-5.48089	7.61532e-06	0.000280662	3.63744
fsrj9L1EDXidKLVdLI	NA	NA	NA	-0.84334	7.95741	-5.47986	7.63646e-06	0.000281045	3.63474
6J6Le9XuITdr5AJAUQ	Zdhhc3	69035	zinc finger, DHHC domain containing 3	0.577574	8.05908	5.47715	7.69285e-06	0.000282723	3.62757
QV8uX7I436DohLdfZ4	Chic1	12212	cysteine-rich hydrophobic domain 1	-0.628245	8.40244	-5.47631	7.71052e-06	0.000282789	3.62534
KOwyJ8erj7DJjx6uCU	Rchy1	68098	ring finger and CHY zinc finger domain containing 1	-0.607244	8.21606	-5.47603	7.71625e-06	0.000282789	3.62461
cgyCjIzCZCd3sHW04U	Aldh1a1	11668	aldehyde dehydrogenase family 1, subfamily A1	-1.14989	10.2463	-5.47331	7.77353e-06	0.000284489	3.61741
ukftLzORegNbl_70DU	Pus3	67049	pseudouridine synthase 3	-0.895144	9.01984	-5.47109	7.82036e-06	0.000285452	3.61156
BrXqoPviEp8FKL.qig	NA	NA	NA	0.259408	7.57835	5.47103	7.82166e-06	0.000285452	3.6114
fgQdNCup5FcKF3RV3o	Nsmf	56876	NMDA receptor synaptonuclear signaling and neuronal migration factor	0.351866	7.61999	5.4701	7.8414e-06	0.000285569	3.60894
Hs173kj.036.eDhxdU	Lor	16939	loricrin	-0.810677	7.79364	-5.46986	7.84667e-06	0.000285569	3.60829
iNKOke7qwae4Ke4ql8	Trmu	72026	tRNA 5-methylaminomethyl-2-thiouridylate methyltransferase	0.389501	8.32515	5.46872	7.87085e-06	0.000286039	3.60529
9NWdNt3eUG.7gBwCDU	Sema5a	20356	sema domain, seven thrombospondin repeats (type 1 and type 1-like), transmembrane domain (TM) and short cytoplasmic domain, (semaphorin) 5A	0.824302	9.58503	5.46823	7.88146e-06	0.000286039	3.60398
c1wjeegjDfexQh5Iuo	Emg1	14791	EMG1 N1-specific pseudouridine methyltransferase	-1.07815	9.58299	-5.46707	7.90634e-06	0.000286545	3.60091
TVUC5P5KlSvQ5StSeA	Naga	17939	N-acetyl galactosaminidase, alpha	0.588665	7.93474	5.46356	7.98186e-06	0.000288881	3.59165
lE0oh74vf7v6HdV6lE	Hspa1a	193740	heat shock protein 1A	-0.851202	8.65837	-5.4613	8.0311e-06	0.000290262	3.58566
Z5IpdWKBWeZOX3lNic	Inha	16322	inhibin alpha	-1.16438	11.8999	-5.46049	8.04877e-06	0.000290499	3.58352
fkh1N9LqFutyf1y9Sg	Lox	16948	lysyl oxidase	1.20568	8.67211	5.45978	8.06414e-06	0.000290653	3.58166
Tk581KlUlQEERKilPA	Fnbp1	14269	formin binding protein 1	0.335598	7.61001	5.45845	8.09337e-06	0.000291222	3.57814
xoo0Kd6IwjkC5eefpk	C6	12274	complement component 6	0.672116	7.57075	5.45781	8.1075e-06	0.000291222	3.57644
uVEulPE0csNruVJXk4	Asah2	54447	N-acylsphingosine amidohydrolase 2	0.578747	8.80356	5.45754	8.11329e-06	0.000291222	3.57575
Qc7tNxQu1DAIoJxIVU	Abcf2	27407	ATP-binding cassette, sub-family F (GCN20), member 2	-0.590973	10.086	-5.45388	8.1944e-06	0.000293728	3.56606
KIgBKSKwnq7oru5RBk	Ptgir	19222	prostaglandin I receptor (IP)	0.277764	7.44525	5.45338	8.20556e-06	0.000293728	3.56473
ijj0uE0SBeu1V1cVSs	Nedd4	17999	neural precursor cell expressed, developmentally down-regulated 4	0.744501	8.63558	5.452	8.23642e-06	0.00029443	3.56108
HUJLSCHikoo2WI7SJ4	Rtf2	66404	replication termination factor 2	0.523741	9.1997	5.44886	8.30692e-06	0.000296544	3.55278
35J04IiirnFqU6yKd8	Tap1	21354	transporter 1, ATP-binding cassette, sub-family B (MDR/TAP)	1.01512	7.75271	5.44588	8.37441e-06	0.000298546	3.5449
TddKcBUun3yiGO3krk	NA	NA	NA	1.75116	9.64678	5.44495	8.39538e-06	0.000298887	3.54246
uSGEF_nPcgsR8j7.hU	Rab9	56382	RAB9, member RAS oncogene family	-0.57135	7.88299	-5.44081	8.49033e-06	0.000301857	3.53151
3Y54gp57d6XuqArgZY	Hbb-bs	100503605	hemoglobin, beta adult s chain	-2.15451	10.9634	-5.4394	8.52286e-06	0.000302071	3.52778
BlXLpN.3tfcAEz1RHE	Medag	70717	mesenteric estrogen dependent adipogenesis	0.813576	7.71765	5.43928	8.52572e-06	0.000302071	3.52746
Bn6feiKAgKenPjnsrk	Polr2d	69241	polymerase (RNA) II (DNA directed) polypeptide D	-0.631456	10.5524	-5.43905	8.531e-06	0.000302071	3.52685
9xBiAi_Sme1YSWkiOk	Plekhj1	78670	pleckstrin homology domain containing, family J member 1	-0.739621	8.52861	-5.43783	8.55939e-06	0.000302667	3.52362
BY55ve.n8r.4BpXphk	H1f10	243529	H1.10 linker histone	-1.04528	9.51234	-5.42985	8.74674e-06	0.000308623	3.50253
cjkJEsCBSmf6FuIqMo	Mrpl43	94067	mitochondrial ribosomal protein L43	-0.637718	10.5737	-5.42966	8.75141e-06	0.000308623	3.50201
uepWKt31zdsKAqCD5E	Pik3ip1	216505	phosphoinositide-3-kinase interacting protein 1	0.62583	9.42089	5.42877	8.77257e-06	0.000308772	3.49966
oT_u5FSFX4h4_7BX8Q	Peg3	18616	paternally expressed 3	0.939553	9.57001	5.42849	8.77923e-06	0.000308772	3.49892
Ni5W4uLi53QrJ96SxI	NA	NA	NA	0.346821	7.66111	5.42393	8.88857e-06	0.000312198	3.48687
Ql06iHeAqpIbje4i.8	Aff1	17355	AF4/FMR2 family, member 1	0.569819	8.18638	5.42134	8.95137e-06	0.000313679	3.48001
9CAuCCmlAVJuVCuVCo	H1f10	243529	H1.10 linker histone	-0.853379	8.71904	-5.42097	8.96042e-06	0.000313679	3.47903
WK4P0QB_4bJrLuvl5I	Rnf187	108660	ring finger protein 187	-0.745427	12.2896	-5.42071	8.96675e-06	0.000313679	3.47834
6Qi06WgJUuQq1et1fw	Lrrk1	233328	leucine-rich repeat kinase 1	0.768473	8.82281	5.42022	8.97869e-06	0.000313679	3.47705
BsBS3l.N_4ueoUUR_E	Arhgef2	16800	rho/rac guanine nucleotide exchange factor (GEF) 2	1.22259	8.68855	5.41486	9.11034e-06	0.000317854	3.46287
upS1Meg63fXuyRbU.w	Esyt3	272636	extended synaptotagmin-like protein 3	2.05453	11.2664	5.4138	9.13659e-06	0.000318345	3.46007
El97npnNzX5vojUJHg	Ccng1	12450	cyclin G1	-1.34995	10.1085	-5.41118	9.20177e-06	0.000320041	3.45315
idDbpTadfoSUYlP9MU	Egln1	112405	egl-9 family hypoxia-inducible factor 1	0.267144	7.72219	5.41064	9.21526e-06	0.000320041	3.45172
QqvIngU93X9N0hElWs	Sh3pxd2b	268396	SH3 and PX domains 2B	0.344205	7.7012	5.41037	9.22196e-06	0.000320041	3.45101
0QlgSqKUipFC4slJLs	Asap3	230837	ArfGAP with SH3 domain, ankyrin repeat and PH domain 3	0.235918	7.57203	5.40939	9.24657e-06	0.000320418	3.44842
97rI5L_O4FRHpJy4fo	Rell1	100532	RELT-like 1	0.696373	8.10519	5.40897	9.25731e-06	0.000320418	3.44729
BVR0pfYp7eCOfgAdBQ	Socs3	12702	suppressor of cytokine signaling 3	1.65664	8.50904	5.40568	9.34033e-06	0.000322464	3.43859
6UgK0g3_9edkME5Leg	Ndufs4	17993	NADH:ubiquinone oxidoreductase core subunit S4	-1.26098	10.5251	-5.40497	9.35831e-06	0.000322464	3.43672
30qCgs7UtM6CEq7kFI	NA	NA	NA	0.863311	7.50844	5.40493	9.35947e-06	0.000322464	3.4366
0kTgv5C3UV5U._wB5I	Marcks	17118	myristoylated alanine rich protein kinase C substrate	-0.787749	11.4158	-5.40468	9.36571e-06	0.000322464	3.43595
Nb1SK55_N_e9HvBHsk	Mterf4	69821	mitochondrial transcription termination factor 4	0.466089	8.09401	5.40305	9.40734e-06	0.000323472	3.43163
KeVplYilF5OcikB.7c	Gli2	14633	GLI-Kruppel family member GLI2	-0.401016	7.73664	-5.39983	9.49005e-06	0.000325887	3.42311
0Sme6DGTqOUOCHGCHE	NA	NA	NA	0.185598	7.53146	5.39622	9.5835e-06	0.000328665	3.41357
u1FA5AtXbpd8ecq0oI	Mxra8	74761	matrix-remodelling associated 8	1.06722	10.4367	5.39461	9.62545e-06	0.000329672	3.40932
rVCIKtZH__2ueAhXMk	Dppa3	73708	developmental pluripotency-associated 3	-0.664731	7.7031	-5.39408	9.63927e-06	0.000329713	3.40792
9bjenk5Q6QoPgoYuok	AW551984	244810	expressed sequence AW551984	0.324335	7.48455	5.38917	9.76887e-06	0.00033371	3.39492
0XR5fXqtcPB2lx0OIE	Aldh3a2	11671	aldehyde dehydrogenase family 3, subfamily A2	1.06615	10.8698	5.38718	9.8217e-06	0.000335078	3.38967
omfZ46V44LEUnhLpwg	Acad10	71985	acyl-Coenzyme A dehydrogenase family, member 10	0.430551	8.06634	5.38432	9.89845e-06	0.000337256	3.38209
odC16od6dQ_ReSdeU8	Csnk1g1	214897	casein kinase 1, gamma 1	0.417483	7.72712	5.38314	9.93012e-06	0.000337895	3.37898
TdZ1rvh747P4z3nzdU	NA	NA	NA	0.791245	9.95467	5.38034	1.0006e-05	0.000340034	3.37157
WeErfS3dNLlu.neeQQ	Slc43a1	72401	solute carrier family 43, member 1	0.329709	7.93208	5.37898	1.00432e-05	0.000340855	3.36796
op6l_11F50DufUUFII	Sptb	20741	spectrin beta, erythrocytic	1.32501	8.96902	5.37671	1.01053e-05	0.000342519	3.36195
Zqv66T.ooH4ih_Kf3E	Ddx20	53975	DEAD (Asp-Glu-Ala-Asp) box polypeptide 20	-0.572727	10.4413	-5.37556	1.01368e-05	0.000343144	3.35892
6V1FY5LZrRJnMIEgZM	Psmf1	228769	proteasome (prosome, macropain) inhibitor subunit 1	0.812352	10.8205	5.37389	1.0183e-05	0.000344262	3.35449
0aIT7RL6IuSlXiAh7s	NA	NA	NA	0.467313	14.2449	5.37166	1.02449e-05	0.000345907	3.3486
ldSHuOapT_t9TuOdRs	Plau	18792	plasminogen activator, urokinase	0.807688	7.92747	5.37071	1.02714e-05	0.000346356	3.34608
HVZ5fvTvqzEiHSKZy8	Pecam1	18613	platelet/endothelial cell adhesion molecule 1	0.791011	8.38665	5.36432	1.04514e-05	0.000351972	3.32916
E8Ndtf7gk71buKqKdI	Gna11	14672	guanine nucleotide binding protein, alpha 11	-0.65381	10.2485	-5.36322	1.04825e-05	0.000352137	3.32627
feaY7RzpBSbXkBbkiA	Nos3	18127	nitric oxide synthase 3, endothelial cell	0.933134	8.46817	5.3632	1.04832e-05	0.000352137	3.3262
K5uO5lJLOAm6eUIF1I	Vim	22352	vimentin	1.26008	11.8141	5.35897	1.06045e-05	0.000355755	3.315
uoyRF3gOkOJClL4Euc	Zic3	22773	zinc finger protein of the cerebellum 3	-0.399	7.87069	-5.35566	1.07001e-05	0.000358502	3.30627
cVFEnlqxkk3p.n0gSc	NA	NA	NA	0.685151	9.35357	5.35281	1.07835e-05	0.000360832	3.29872
xhQUAng6GU57nql7ig	Fam193b	212483	family with sequence similarity 193, member B	0.638665	8.50242	5.35132	1.08273e-05	0.000361835	3.29477
Ngp57d6XuqArgZY4L4	Hbb-bt	101488143	hemoglobin, beta adult t chain	-1.81219	10.3099	-5.34974	1.08738e-05	0.000362928	3.29059
licSTrG.ewJgSS_km4	Sp5	64406	trans-acting transcription factor 5	-0.444882	7.63593	-5.3488	1.09016e-05	0.000362943	3.28811
u2skFyCHod5Uq6d.uA	Sar1a	20224	secretion associated Ras related GTPase 1A	0.683462	10.4904	5.34879	1.0902e-05	0.000362943	3.28807
Ze5Syg1Sp8h1OTLaQs	Gnaq	14682	guanine nucleotide binding protein, alpha q polypeptide	0.265008	7.69889	5.34733	1.09454e-05	0.000363924	3.28421
iSNMN_ETeM1L16KOeo	NA	NA	NA	-0.91327	9.65425	-5.34615	1.09805e-05	0.000364628	3.28109
KOXfSlROXfSlRMk0Yo	Jam2	67374	junction adhesion molecule 2	0.521306	8.27265	5.33557	1.13009e-05	0.000374793	3.25309
6Nu99QofUlSnyi8F4U	Nlrc5	434341	NLR family, CARD domain containing 5	0.819306	7.50774	5.33155	1.14252e-05	0.000378434	3.24245
EYoT.aHRPmRUorhCWQ	Nos3	18127	nitric oxide synthase 3, endothelial cell	1.04166	8.5232	5.32918	1.14989e-05	0.000380394	3.23619
3_ioVMgd2dRFzAkkHk	Parm1	231440	prostate androgen-regulated mucin-like protein 1	1.09019	8.6036	5.32862	1.15166e-05	0.000380497	3.23469
Enr1aKIKl4LODo.XYY	Lsm5	66373	LSM5 homolog, U6 small nuclear RNA and mRNA degradation associated	-0.857409	11.6518	-5.32381	1.16682e-05	0.000384646	3.22196
0hBGK11eu3kQo5deSI	Ldah	68832	lipid droplet associated hydrolase	0.57578	9.38549	5.32371	1.16715e-05	0.000384646	3.22168
TUi_l9IF1Rsn9iFOo8	Cxcl9	17329	chemokine (C-X-C motif) ligand 9	2.21273	7.70333	5.3202	1.17834e-05	0.000387447	3.21239
ZW5_Iq0.t1p_7Id5eg	Usp18	24110	ubiquitin specific peptidase 18	0.751602	7.55425	5.31971	1.17991e-05	0.000387447	3.2111
o7iRWJeJUT6goSBS9c	NA	NA	NA	0.218836	7.54504	5.31965	1.18009e-05	0.000387447	3.21095
HfrVUhBJ9egoEeyh4M	Ociad2	433904	OCIA domain containing 2	0.55244	7.79776	5.3162	1.19121e-05	0.000390606	3.20183
u4SQCKggILa1i16_e8	NA	NA	NA	-0.981678	10.2057	-5.31526	1.19426e-05	0.000391117	3.19933
BpG.X8K8_O4Y7qSHd4	Rem2	140743	rad and gem related GTP binding protein 2	-0.169182	7.47511	-5.31391	1.19868e-05	0.000392073	3.19574
WFevoXIqMSrolEtP0I	Bmf	171543	BCL2 modifying factor	0.462562	8.19392	5.31295	1.2018e-05	0.000392603	3.19321
90uwXeq5f_CdYHe9d4	Pot1a	101185	protection of telomeres 1A	0.343679	7.7489	5.31002	1.2114e-05	0.000395247	3.18546
BMg4gheCHAeX.X2pvo	Ott	18422	ovary testis transcribed	-1.19463	10.1708	-5.30902	1.21472e-05	0.000395836	3.1828
0ufdJTbIqYSf4Ijc0Q	Dlg4	13385	discs large MAGUK scaffold protein 4	-0.192286	7.43855	-5.30166	1.23926e-05	0.000403331	3.16333
3oeTi2JrBiEQILiQnE	Exosc8	69639	exosome component 8	-0.859609	9.5108	-5.29992	1.24517e-05	0.00040475	3.15871
Top4F7q_ICn0iDjSxc	Nudt10	102954	nudix (nucleoside diphosphate linked moiety X)-type motif 10	-0.669235	8.26873	-5.29859	1.24969e-05	0.000405714	3.15518
ZmULeQJSud0y5L3qvs	Tprkb	69786	Tp53rk binding protein	0.863076	9.87694	5.29706	1.25488e-05	0.000406896	3.15115
Za6ED8OLr_zSX_0eSo	Trappc2	66226	trafficking protein particle complex 2	-0.813534	8.29941	-5.29625	1.25764e-05	0.000407204	3.14901
cS_0RuUyLnEeIteuV4	NA	NA	NA	0.718871	9.8106	5.29582	1.25914e-05	0.000407204	3.14785
iu4lJd7og6LqQgNFaE	St5	76954	suppression of tumorigenicity 5	0.380099	7.78288	5.29542	1.2605e-05	0.000407204	3.1468
6V4oohIpUkl.445fIE	Mapk13	26415	mitogen-activated protein kinase 13	-0.661582	8.47025	-5.29432	1.26426e-05	0.00040785	3.1439
Hd7Fx9eBEheGaFo3V0	Adcy4	104110	adenylate cyclase 4	0.755095	8.44751	5.29393	1.26562e-05	0.00040785	3.14285
ioyxL0hCHX0j1iGXFo	Igfbp5	16011	insulin-like growth factor binding protein 5	1.91596	9.03727	5.2927	1.26986e-05	0.000408714	3.1396
ZnnupwS9CDs_37SHOo	Vti1b	53612	vesicle transport through interaction with t-SNAREs 1B	-0.773129	8.39944	-5.29159	1.27368e-05	0.000409441	3.13667
iMoFCFHRTTSBUkdUfY	NA	NA	NA	1.10966	9.70218	5.29018	1.27858e-05	0.000410509	3.13294
B0RJPO0snSKY7oV71U	Snrpb	20638	small nuclear ribonucleoprotein B	-0.463732	12.499	-5.28847	1.28456e-05	0.000411926	3.1284
ZBV8X4ORSj8wy4TrdE	Ginm1	215751	glycoprotein integral membrane 1	-0.867128	10.225	-5.28739	1.28833e-05	0.000412627	3.12555
3lxWj3jnufN5.hPJaU	Rnd2	11858	Rho family GTPase 2	-1.05697	10.0863	-5.28643	1.29172e-05	0.000413208	3.12299
Qt6KuL6BMEqEtem30o	Seh1l	72124	SEH1-like (S. cerevisiae	-0.409154	8.40513	-5.28334	1.30261e-05	0.000415876	3.11482
KFRtVF9HjrSQPnuNlA	Gm3014	100040872	predicted gene 3014	0.18574	7.47872	5.28316	1.30324e-05	0.000415876	3.11435
HkBUqmy7gKfL67ohyU	Lgals8	56048	lectin, galactose binding, soluble 8	0.448138	9.05884	5.27494	1.33271e-05	0.000424036	3.09258
HLpQftao7LOPea0iCg	NA	NA	NA	0.288792	7.63052	5.2749	1.33287e-05	0.000424036	3.09247
fQ0oeb0TiFfsswkSls	NA	NA	NA	-0.699872	7.91086	-5.27468	1.33367e-05	0.000424036	3.09189
Kp0DBF3x4.FcWRs1WM	Ctnnb1	12387	catenin (cadherin associated protein), beta 1	0.345954	7.55158	5.27401	1.3361e-05	0.000424292	3.09012
ioSFzvFIyF0lR0Oioo	NA	NA	NA	0.441062	7.95634	5.27327	1.3388e-05	0.000424635	3.08815
KdUejV3xeQbt73b3sk	Ypel3	66090	yippee like 3	0.863057	12.2166	5.27036	1.34946e-05	0.000426369	3.08044
3506geerWo6.6dKIdI	Sh3tc2	225608	SH3 domain and tetratricopeptide repeats 2	1.05367	10.9864	5.27017	1.35014e-05	0.000426369	3.07995
ljpCMDFREXeXStEFTU	Ctse	13034	cathepsin E	-0.446958	7.5748	-5.27016	1.35019e-05	0.000426369	3.07991
cE2TGlBe5uReBdBflI	C1qc	12262	complement component 1, q subcomponent, C chain	-1.98073	8.71085	-5.26999	1.35079e-05	0.000426369	3.07948
fq4IiSI3UOY_NLO4Wk	Atic	108147	5-aminoimidazole-4-carboxamide ribonucleotide formyltransferase/IMP cyclohydrolase	-0.625378	8.32825	-5.26886	1.35497e-05	0.000427174	3.07647
ExCywIigJ5Cq4X3jf4	Nusap1	108907	nucleolar and spindle associated protein 1	-1.06672	9.62048	-5.26546	1.36754e-05	0.000430619	3.06748
3p.Kd5FfTe4p6jyr1w	Glb1	12091	galactosidase, beta 1	0.30422	7.65509	5.26417	1.37236e-05	0.000431616	3.06406
EnJRXd4IOXEk_vkKeU	Nos3	18127	nitric oxide synthase 3, endothelial cell	1.03634	8.49911	5.26362	1.37443e-05	0.000431748	3.0626
ERI1fePf0Pc_UrLZy4	Stau2	29819	staufen double-stranded RNA binding protein 2	-0.701122	9.70688	-5.26045	1.38632e-05	0.000434963	3.05421
oie1wrdWKXnrrAgHhc	Ifngr1	15979	interferon gamma receptor 1	0.43703	8.81321	5.25954	1.38977e-05	0.000435523	3.05179
Wgs3R4pLcSM30Ss9Hs	Tspan8	216350	tetraspanin 8	-0.444573	7.60977	-5.25908	1.39149e-05	0.000435539	3.05059
3KBYBBUL9NOpJeE1Ig	Mppe1	225651	metallophosphoesterase 1	0.313212	8.03692	5.25828	1.39453e-05	0.000435969	3.04847
c.aX5SJv6DFjGLsREY	Cdk1	12534	cyclin-dependent kinase 1	-1.24755	10.6731	-5.25762	1.39705e-05	0.000436236	3.04671
BRcxe5LlVO3WeTT3B8	Trim30d	209387	tripartite motif-containing 30D	0.218727	7.50352	5.25674	1.4004e-05	0.000436498	3.04438
o.lY19TWOdIzFBrXXU	Syne1	64009	spectrin repeat containing, nuclear envelope 1	0.160865	7.4456	5.25652	1.40122e-05	0.000436498	3.04381
HST1TlFy16kFQRBUAk	NA	NA	NA	0.270104	7.60435	5.25477	1.40793e-05	0.000438064	3.03916
6p16.SofN0MirgSL8c	Pamr1	210622	peptidase domain containing associated with muscle regeneration 1	0.802764	7.79434	5.25183	1.41923e-05	0.000441058	3.03138
6Et1Hr2jVHuHyjVbh4	Tnfaip2	21928	tumor necrosis factor, alpha-induced protein 2	0.826342	7.65882	5.2503	1.42517e-05	0.000442377	3.02732
3fln1qNS7oUne7ozfE	Itih4	16427	inter alpha-trypsin inhibitor, heavy chain 4	0.347998	7.42562	5.24734	1.43668e-05	0.000445423	3.01949
x3qP12p6g3keOngnKU	NA	NA	NA	0.213131	7.48105	5.24354	1.45162e-05	0.00044952	3.00943
E7d5k_uKHqC1u6njiQ	Ganc	76051	glucosidase, alpha; neutral C	0.389694	7.80962	5.24273	1.45481e-05	0.000449978	3.00729
BojHlUqWIi1TfQkPfQ	Capg	12332	capping protein (actin filament), gelsolin-like	1.16779	9.04743	5.2409	1.46208e-05	0.000451691	3.00244
EIgr161UR7VQtZIiSQ	NA	NA	NA	0.428812	7.8279	5.2378	1.47449e-05	0.000454925	2.99422
cwXRQF__GneXifkoVU	Cd300lg	52685	CD300 molecule like family member G	-0.222486	7.4503	-5.23742	1.47602e-05	0.000454925	2.99321
6j0gHtIiXotuR6ZXo4	NA	NA	NA	0.215668	7.47073	5.23619	1.48096e-05	0.00045591	2.98996
NO59ITeOh_qSeXBWQQ	Adk	11534	adenosine kinase	-0.915535	11.4427	-5.23514	1.4852e-05	0.000456676	2.98718
HJ2BUCVKXTg5JUWOVE	Fam161a	73873	family with sequence similarity 161, member A	0.301981	7.73212	5.23192	1.49827e-05	0.000459494	2.97865
rI8pXoRCYf4VIufVSI	Dtx4	207521	deltex 4, E3 ubiquitin ligase	0.876308	9.76423	5.23183	1.49865e-05	0.000459494	2.97841
KrVfkBIec.PoXyhIlo	Klf2	16598	Kruppel-like factor 2 (lung)	-1.02744	9.10589	-5.23124	1.50107e-05	0.000459494	2.97684
Qm0n7veuJDgu0pS6DU	Phxr4	18689	per-hexamer repeat gene 4	0.56066	8.39551	5.23116	1.50138e-05	0.000459494	2.97663
fpJLXqeR3h.SIKLiuA	Cavin2	20324	caveolae associated 2	-0.763202	8.74087	-5.23047	1.50419e-05	0.000459816	2.97481
iIUryH4HRIruVVQud4	6030458C11Rik	77877	RIKEN cDNA 6030458C11 gene	0.286138	7.60307	5.22945	1.50839e-05	0.000460505	2.97211
9M4_JU_OLPu5BJ4KD8	Hsp90aa1	15519	heat shock protein 90, alpha (cytosolic), class A member 1	-1.08163	9.57778	-5.22906	1.50997e-05	0.000460505	2.97109
xfVGVArCpCjIhOqkFM	NA	NA	NA	0.148437	7.47871	5.22673	1.5196e-05	0.000462902	2.9649
0x5R0j1RFxVHdKeF1g	Gnpat	14712	glyceronephosphate O-acyltransferase	0.645505	9.09415	5.22513	1.52622e-05	0.000464106	2.96067
ckkACqutCVKFSi7iCQ	NA	NA	NA	0.189359	7.58278	5.22492	1.5271e-05	0.000464106	2.96011
lAYerh6Wijunnfr3pw	Cryba4	12959	crystallin, beta A4	-0.454317	7.56093	-5.22403	1.53079e-05	0.00046469	2.95776
ECnnt3pe6oCuBljgvo	Hbb-bs	100503605	hemoglobin, beta adult s chain	-2.27556	11.005	-5.22356	1.53275e-05	0.000464745	2.95652
HqFeZfeFWekeT8TLgQ	Gcn1	231659	GCN1 activator of EIF2AK4	0.187024	7.47967	5.22192	1.53962e-05	0.000466289	2.95217
ETfREXu8XF09fIEunk	Slc10a6	75750	solute carrier family 10 (sodium/bile acid cotransporter family), member 6	0.538891	7.77565	5.21779	1.55706e-05	0.000470938	2.94121
xX67nquLiveh0uisoI	Vps35l	71517	VPS35 endosomal protein sorting factor like	0.328805	7.84324	5.21743	1.55858e-05	0.000470938	2.94026
cjlTdHwMOE7TjX2g30	Etv1	14009	ets variant 1	-0.492101	8.08749	-5.21627	1.5635e-05	0.000471841	2.9372
3307MoAl55P7TE7t7o	Mcm6	17219	minichromosome maintenance complex component 6	-0.86341	9.40083	-5.21588	1.56517e-05	0.000471841	2.93616
N6tXjusorjrS_RUkIo	Bgn	12111	biglycan	1.48415	12.2016	5.21452	1.57097e-05	0.000472491	2.93256
QkpN.537vTULUJxLuQ	NA	NA	NA	0.171801	7.48684	5.21437	1.57162e-05	0.000472491	2.93216
6UllOF.dcp67fqfXPg	Idua	15932	iduronidase, alpha-L	0.732796	8.49035	5.21371	1.57443e-05	0.000472491	2.93042
TCSFUIpIISAGqbaTgU	Ptms	69202	parathymosin	-0.870612	8.327	-5.21368	1.57455e-05	0.000472491	2.93035
cu1CuBN0k_N6fXFq_0	Timeless	21853	timeless circadian clock 1	0.232315	7.62303	5.2121	1.58133e-05	0.000473982	2.92617
uRLrekdjX6AavfXHVo	Mrps12	24030	mitochondrial ribosomal protein S12	-0.594377	11.7989	-5.2078	1.59995e-05	0.000478839	2.91478
fRdutd9qlR9dLA_U18	Sf3b4	107701	splicing factor 3b, subunit 4	-0.830056	10.8789	-5.20741	1.60167e-05	0.000478839	2.91373
ukVQhSgG03seRfd9Kc	NA	NA	NA	0.782307	8.21635	5.2071	1.60302e-05	0.000478839	2.91291
9pQAutWrl.dTFLfYzU	Dhx58	80861	DEXH (Asp-Glu-X-His) box polypeptide 58	0.65861	8.01477	5.20352	1.61874e-05	0.000482982	2.90342
Bfxf5wzTpIP.fNX7ik	Vapa	30960	vesicle-associated membrane protein, associated protein A	-0.763464	9.16857	-5.20205	1.62522e-05	0.000484364	2.89953
BJ54OrdNCtCmrGilJE	Sbsn	282619	suprabasin	0.498323	7.84692	5.20147	1.6278e-05	0.000484579	2.89799
onoT715fp3Vnrf6IdU	Pip5k1a	18720	phosphatidylinositol-4-phosphate 5-kinase, type 1 alpha	1.06976	11.3025	5.2002	1.63343e-05	0.000485704	2.89463
cukTE3xyfuK4iS4woU	Cept1	99712	choline/ethanolaminephosphotransferase 1	-0.686701	9.80661	-5.19859	1.64061e-05	0.000487221	2.89037
KqGNbroFxLVDh1LLt0	Lrrfip1	16978	leucine rich repeat (in FLII) interacting protein 1	0.646798	8.1354	5.19822	1.64226e-05	0.000487221	2.88939
u26c8ECNSCdQ.1K6SM	Etfa	110842	electron transferring flavoprotein, alpha polypeptide	-0.926891	10.3304	-5.19606	1.65195e-05	0.00048926	2.88366
6dzo0JAR7E7ovnVX3U	Col4a4	12829	collagen, type IV, alpha 4	-0.789521	9.17951	-5.19586	1.65287e-05	0.00048926	2.88313
WhXsxnQi8P477BKb7g	Sptssa	104725	serine palmitoyltransferase, small subunit A	-1.11643	9.54411	-5.19156	1.6723e-05	0.000494453	2.87176
QZgpQaEog6UbiCQ6Ic	Marcksl1	17357	MARCKS-like 1	-1.26067	8.90626	-5.18947	1.68186e-05	0.000496719	2.86621
WuyTGS.6wKCkErPqtw	Rhob	11852	ras homolog family member B	-1.02708	9.34226	-5.1851	1.70198e-05	0.000502093	2.85465
ltCD2zLGJejcbtAe9Q	Zic1	22771	zinc finger protein of the cerebellum 1	-0.246098	7.46627	-5.18443	1.70509e-05	0.000502444	2.85287
ZQjGge41cFk3_yig_E	Boll	75388	boule homolog, RNA binding protein	-0.975453	9.0022	-5.18018	1.72495e-05	0.000507724	2.84161
TmJhOtS9PDJP_jrEsU	Tmx3	67988	thioredoxin-related transmembrane protein 3	-0.295509	7.62422	-5.17968	1.72729e-05	0.000507842	2.84029
EIUMXTF4bdH6WSFlOo	Csnk1g1	214897	casein kinase 1, gamma 1	0.203542	7.67594	5.17813	1.73461e-05	0.000509424	2.83617
iuQLOoKX6OCElLE_98	NA	NA	NA	-1.24488	7.96183	-5.17559	1.74664e-05	0.000512379	2.82946
QSBQlH7k30N8IcagPE	Usp14	59025	ubiquitin specific peptidase 14	-0.296097	7.85596	-5.17494	1.74973e-05	0.000512712	2.82774
TPXuKmKfWPHKTjjuDo	NA	NA	NA	0.748353	7.94846	5.17431	1.75278e-05	0.000512893	2.82604
WIIjSpCpyUiTpKTfk4	Mlxipl	58805	MLX interacting protein-like	1.19533	9.58794	5.17399	1.75427e-05	0.000512893	2.82522
66_.HAiD53H4p72v14	Rpf2	67239	ribosome production factor 2 homolog	-1.00993	8.52529	-5.17135	1.76695e-05	0.000516026	2.81821
Nc1JKUKd6n1L1HVg94	Timm44	21856	translocase of inner mitochondrial membrane 44	0.537615	9.76444	5.16912	1.77771e-05	0.000518587	2.81231
rd4Pc6y7CxLdLueMT4	Chmp5	76959	charged multivesicular body protein 5	-0.581855	7.80254	-5.16773	1.78445e-05	0.000519976	2.80862
3akeuhL_LnYrVe4AC0	Naprt	223646	nicotinate phosphoribosyltransferase	0.859794	9.35548	5.16476	1.79893e-05	0.000523611	2.80077
B7pH1Q64664uyKw5.U	Kng2	385643	kininogen 2	0.270317	7.48433	5.16061	1.81942e-05	0.000528985	2.78976
NUrofh70q3SyJ4w1fk	NA	NA	NA	0.301963	7.46118	5.15839	1.83045e-05	0.000530972	2.78388
TGqUlfUlEJFL8lSO3U	Heg1	77446	heart development protein with EGF-like domains 1	0.156115	7.47754	5.15812	1.83177e-05	0.000530972	2.78318
cqCzXvly.0jJTnR54o	Plekha5	109135	pleckstrin homology domain containing, family A member 5	0.32005	7.80315	5.15801	1.83234e-05	0.000530972	2.78287
clPjMQr8Q667iUk_7o	Med18	67219	mediator complex subunit 18	-0.761489	9.75811	-5.15596	1.84257e-05	0.000533347	2.77746
BXajoDeeqFcS0XDd3U	Il1rn	16181	interleukin 1 receptor antagonist	0.181033	7.44217	5.15503	1.84726e-05	0.000534114	2.77498
fVKhXt8Y5.3G0OQ_6U	NA	NA	NA	0.174539	7.43344	5.14736	1.88627e-05	0.000544789	2.75467
ft7EAn3fwRuUwxHN94	Gm13342	100041703	predicted gene 13342	-0.871562	8.09977	-5.14694	1.88844e-05	0.000544817	2.75354
oikKPLU.IfrhV.iPsk	Serbp1	66870	serpine1 mRNA binding protein 1	-0.546676	8.69432	-5.14413	1.90292e-05	0.00054839	2.74612
61ohEUR9U1V0TX.7wA	NA	NA	NA	0.895545	9.29147	5.14226	1.91268e-05	0.000550594	2.74115
NyL7_6H6fddV..SX1U	Zfp275	27081	zinc finger protein 275	0.896893	10.1573	5.14161	1.91606e-05	0.000550962	2.73943
ik_m.5ezkzuLgplo5Q	Lamp2	16784	lysosomal-associated membrane protein 2	0.275242	7.55321	5.13852	1.93225e-05	0.000555006	2.73125
6U4qEIXbT6DelKVSNI	Tcl1	21432	T cell lymphoma breakpoint 1	-0.321483	7.64122	-5.13399	1.95627e-05	0.00056129	2.71923
Bn2fGWMS55X3hNzpFI	Exosc7	66446	exosome component 7	0.206505	7.47537	5.13341	1.95933e-05	0.000561552	2.71771
9eQD8WBTRox3SCqUOg	Jkamp	104771	JNK1/MAPK8-associated membrane protein	-0.669983	10.5853	-5.13143	1.96992e-05	0.000563971	2.71247
HUSUOgtUkOkokphcIs	Trex1	22040	three prime repair exonuclease 1	0.498798	7.98269	5.13097	1.97243e-05	0.000564073	2.71123
QhXf3JaC9ClE3Qkl.o	Trim8	93679	tripartite motif-containing 8	1.04555	10.4128	5.13044	1.97527e-05	0.000564267	2.70984
uggIhJSF6f4pLo6QVI	Gbf1	107338	golgi-specific brefeldin A-resistance factor 1	0.44163	7.86741	5.12985	1.97844e-05	0.000564555	2.70828
oXVh0nFQkeooQq50UQ	Carmil1	68732	capping protein regulator and myosin 1 linker 1	0.553069	7.96509	5.12574	2.00073e-05	0.000569775	2.69738
HVJOxe8UIQSxtNQwgQ	Cd55	13136	CD55 molecule, decay accelerating factor for complement	-0.427169	7.80024	-5.12567	2.00108e-05	0.000569775	2.69721
KJ5IkUBn00LrEOXoGI	Cxcl14	57266	chemokine (C-X-C motif) ligand 14	0.440975	7.50481	5.12468	2.0065e-05	0.000570174	2.69458
rtftX6MeN7JIrRaL8c	Clca2	229933	chloride channel accessory 2	0.531147	7.72347	5.12462	2.00684e-05	0.000570174	2.69442
xXgAHAkuiBxfMSOmaw	Pdcd5	56330	programmed cell death 5	-1.10388	8.42269	-5.12205	2.02093e-05	0.00057303	2.68762
T_J9uMCgLer999SDVo	Cpa3	12873	carboxypeptidase A3, mast cell	-0.412919	7.44792	-5.12199	2.02127e-05	0.00057303	2.68745
udfloR8ZNdIRHyE0VQ	Wscd1	216881	WSC domain containing 1	0.384627	7.78148	5.11913	2.03707e-05	0.000576884	2.67988
KdXitJ5QQt0QEgj1K0	Itga9	104099	integrin alpha 9	0.405626	7.58992	5.11824	2.04202e-05	0.000577661	2.67752
c70KyvHgeWp47yIR6U	Emp1	13730	epithelial membrane protein 1	0.944579	11.3748	5.1178	2.04447e-05	0.000577729	2.67636
ij5fjrB36zVXlBQrZE	NA	NA	NA	0.193806	7.45552	5.11481	2.06118e-05	0.000581299	2.66844
9kCMXXc5yIrXV4V3VY	Tbxa2r	21390	thromboxane A2 receptor	-0.351004	7.61929	-5.11475	2.06155e-05	0.000581299	2.66827
ThwAqUlwXg.Ejos33k	Ccdc59	52713	coiled-coil domain containing 59	-0.622921	8.23172	-5.11205	2.07674e-05	0.000584953	2.66113
iD_Durp6Ijp0meHnfU	NA	NA	NA	2.3485	11.1263	5.11045	2.08583e-05	0.000586674	2.65689
9hUoigU_5TjfUkovlY	NA	NA	NA	0.795865	10.7293	5.11019	2.08734e-05	0.000586674	2.65618
l2UU5c7U24EUO9VGXU	NA	NA	NA	0.890192	10.4198	5.10963	2.09048e-05	0.000586928	2.65472
EmdUnsh8Un0v7yje5A	NA	NA	NA	1.01978	9.36545	5.10923	2.09279e-05	0.000586945	2.65365
uKAxAKmu5LO5J0skpY	NA	NA	NA	0.260144	7.58407	5.10746	2.10289e-05	0.000589148	2.64897
rVOxpHWnFHoEFBcKUQ	Trex1	22040	three prime repair exonuclease 1	0.659312	8.32319	5.10511	2.11641e-05	0.000591944	2.64274
xqMCIyKLkSJSkush_U	Ddx24	27225	DEAD (Asp-Glu-Ala-Asp) box polypeptide 24	0.245575	7.53761	5.10494	2.1174e-05	0.000591944	2.64228
rLqKiIHh15B_13h7RE	Cgn	70737	cingulin	0.843019	8.86489	5.10413	2.12207e-05	0.000592616	2.64014
xV3e4KMsA7cV3XsIEI	Il18	16173	interleukin 18	-0.654609	7.79338	-5.10284	2.12956e-05	0.00059373	2.63672
rBz6TxhzBdSt5upLVI	Mcpt4	17227	mast cell protease 4	-0.54934	7.44928	-5.10266	2.13059e-05	0.00059373	2.63624
EfoR4_P5MCL36l6LAE	Pccb	66904	propionyl Coenzyme A carboxylase, beta polypeptide	-0.454962	8.02399	-5.10216	2.13351e-05	0.000593909	2.63492
Zef6fek9Ln6veWX944	Bcl2l11	12125	BCL2-like 11 (apoptosis facilitator)	0.551733	8.42897	5.10157	2.1369e-05	0.00059422	2.63337
K_OwlGneVK0KtGkIK0	Hba-a1	15122	hemoglobin alpha, adult chain 1	-2.22588	10.8283	-5.09684	2.16466e-05	0.000601303	2.62082
NjUpQAutWrl.dTFLfY	Dhx58	80861	DEXH (Asp-Glu-X-His) box polypeptide 58	0.802936	8.16363	5.09129	2.19761e-05	0.000609348	2.60614
0p6fV.7ec_7Agxwb9U	Magee1	107528	melanoma antigen, family E, 1	-0.458297	9.01789	-5.09118	2.19828e-05	0.000609348	2.60584
oSFRNeiRVTdTu4LJ9c	NA	NA	NA	0.674385	13.0394	5.08986	2.20621e-05	0.000610769	2.60234
Zo5iYTrUvTwyT.o6xI	Tmx3	67988	thioredoxin-related transmembrane protein 3	-0.180847	7.52182	-5.08955	2.20808e-05	0.000610769	2.60152
o0w6rQUFSQopQUnng4	Sbsn	282619	suprabasin	0.264769	7.51088	5.08735	2.22135e-05	0.000613385	2.5957
Wgp9kCnOZXw6ISt0kk	Dct	13190	dopachrome tautomerase	-0.282461	7.52014	-5.08721	2.22222e-05	0.000613385	2.59531
QAC.a3pW393aY0pVJo	Pip5k1a	18720	phosphatidylinositol-4-phosphate 5-kinase, type 1 alpha	0.830206	9.66523	5.08629	2.2278e-05	0.000614277	2.59288
Zio6Aje1ZNqDAHzjkI	Lsm2	27756	LSM2 homolog, U6 small nuclear RNA and mRNA degradation associated	-0.838135	8.57834	-5.0825	2.25089e-05	0.000619989	2.58286
ZV0l0lNf6Clz_j.Kq4	Ace	11421	angiotensin I converting enzyme (peptidyl-dipeptidase A) 1	0.877773	8.55321	5.08095	2.26045e-05	0.000621385	2.57873
u7vkdJinHqI59LtfRI	Fh1	14194	fumarate hydratase 1	-0.626571	10.6288	-5.08091	2.2607e-05	0.000621385	2.57862
ZoVi0usAjh3UkkDhek	NA	NA	NA	0.211802	7.42889	5.07976	2.26777e-05	0.000622673	2.57559
rG069KoEa3SU2hf0uk	Krr1	52705	KRR1, small subunit (SSU) processome component, homolog (yeast)	-0.866588	8.74795	-5.07923	2.27107e-05	0.000622758	2.57418
TgE6FTXlX3iVLvJ17U	Kcnn1	84036	potassium intermediate/small conductance calcium-activated channel, subfamily N, member 1	-0.247988	7.60213	-5.07894	2.27284e-05	0.000622758	2.57342
0jkqImo54J57oUj6n8	Scarf1	380713	scavenger receptor class F, member 1	0.489909	7.8041	5.07813	2.2779e-05	0.000623491	2.57126
BB9SihjhE3YgG.kLhE	Phax	56698	phosphorylated adaptor for RNA export	-0.841616	8.8787	-5.07744	2.28217e-05	0.000623867	2.56944
ZZVtPZF9SdbY6QwRIc	Ankrd11	77087	ankyrin repeat domain 11	1.05964	9.0708	5.07714	2.28404e-05	0.000623867	2.56864
9wJKhFSlPlaJPEroik	Plce1	74055	phospholipase C, epsilon 1	0.453244	8.02082	5.07584	2.29213e-05	0.000625424	2.56521
9oewIar6MinyO53nl8	Psmd4	19185	proteasome (prosome, macropain) 26S subunit, non-ATPase, 4	0.449285	13.2745	5.07477	2.29881e-05	0.000626368	2.56238
B_Jx95vGg_f4hNSCNQ	Cenpk	60411	centromere protein K	-0.834977	8.53601	-5.07452	2.30038e-05	0.000626368	2.56172
Nqtij_t.6vU._gCOuw	Vkorc1l1	69568	vitamin K epoxide reductase complex, subunit 1-like 1	-0.394939	8.5365	-5.07299	2.30999e-05	0.000627689	2.55766
6gXef2iiU650q0coEQ	NA	NA	NA	-1.19881	9.13521	-5.07299	2.31002e-05	0.000627689	2.55765
Z6dF3x1pwCFwigL5Vw	Enpp2	18606	ectonucleotide pyrophosphatase/phosphodiesterase 2	0.16926	7.49301	5.07229	2.31442e-05	0.000627849	2.5558
Kqvor99f6Cx4F7Bv9M	NA	NA	NA	-0.471482	8.75278	-5.07213	2.31541e-05	0.000627849	2.55538
9VyJehSrtAVeK45ReM	Zmym3	56364	zinc finger, MYM-type 3	-0.22446	7.52861	-5.07152	2.31929e-05	0.000628249	2.55376
obya1HulyLrtJzqCDk	NA	NA	NA	0.174921	7.39667	5.06802	2.34151e-05	0.000632993	2.54449
EXVWiHbEjhSFTLvHEU	Scaf8	106583	SR-related CTD-associated factor 8	0.506338	9.07377	5.06785	2.34264e-05	0.000632993	2.54402
iVUp9y4nunt73e7vtM	Inpp5k	19062	inositol polyphosphate 5-phosphatase K	0.662672	11.3612	5.06751	2.34476e-05	0.000632993	2.54314
0skfqMJ43Kh9eKaSJ8	Stat1	20846	signal transducer and activator of transcription 1	0.250313	7.56311	5.06697	2.3482e-05	0.000632993	2.54172
KIKICfns1F6rbuRo68	Thyn1	77862	thymocyte nuclear protein 1	-0.767431	12.0903	-5.06638	2.35202e-05	0.000632993	2.54014
uimigoQ2_beK0rrTcU	Cygb	114886	cytoglobin	1.08314	9.61698	5.06624	2.35293e-05	0.000632993	2.53976
KgRSWiuJEh3q40Qx5c	Angptl7	654812	angiopoietin-like 7	-0.334266	7.49292	-5.06611	2.35374e-05	0.000632993	2.53943
ioqOp10D._JD8sVSS4	Dap	223453	death-associated protein	0.74348	8.30442	5.06572	2.35622e-05	0.000633011	2.5384
0nku.oDjsTfhT5HvoE	Mbip	217588	MAP3K12 binding inhibitory protein 1	-0.482595	7.98785	-5.06389	2.36806e-05	0.000635538	2.53353
3g9NAXViwgI7iwbp_A	NA	NA	NA	-0.286986	7.4973	-5.06304	2.37354e-05	0.000636357	2.53129
9ni_Z.wfdO6l.qSgXg	NA	NA	NA	0.655273	8.70723	5.06199	2.3803e-05	0.000637517	2.52852
cqCXu9EuiZOxgtEXXo	Lonp1	74142	lon peptidase 1, mitochondrial	0.697768	9.84257	5.05839	2.40382e-05	0.000642676	2.51897
xjhH3NJ0HQJexIcZKI	Ifi27l2a	76933	interferon, alpha-inducible protein 27 like 2A	1.31653	8.19109	5.05829	2.40448e-05	0.000642676	2.5187
WWLxFBShIDTz.JRShE	Rps3	27050	ribosomal protein S3	-1.3543	11.1987	-5.05614	2.41857e-05	0.000645682	2.51302
9nn9Hul0lenaCdHCXw	Txnip	56338	thioredoxin interacting protein	0.998881	12.8049	5.05583	2.42066e-05	0.000645682	2.51218
iuEgCGBMfeaxeRSQ6g	NA	NA	NA	-0.450675	8.02839	-5.0552	2.42476e-05	0.000646118	2.51054
uUESAvut40vD_zukO4	Tuba1a	22142	tubulin, alpha 1A	-1.08608	9.09252	-5.05278	2.44082e-05	0.000649735	2.50412
fkedQsUKUetILSKcKs	Vash1	238328	vasohibin 1	0.538416	7.90295	5.05089	2.45341e-05	0.000652422	2.49912
rF0uiBCSNBXXB6EoZE	NA	NA	NA	0.364214	8.2519	5.0505	2.45607e-05	0.000652466	2.49807
NkM0UEOii71391E12k	NA	NA	NA	0.556285	8.60731	5.0496	2.46209e-05	0.000652985	2.49569
EA0YBB9V7O71QnWZX4	Ndufaf4	68493	NADH:ubiquinone oxidoreductase complex assembly factor 4	-1.0028	10.4965	-5.04946	2.46301e-05	0.000652985	2.49533
3nUush3hK6ijEud6ns	Atf7	223922	activating transcription factor 7	1.00615	9.66619	5.04829	2.47087e-05	0.000654405	2.49223
uguu9TUCXoAiU5_W6o	NA	NA	NA	0.232209	7.53009	5.04663	2.48209e-05	0.000655923	2.48783
xpfSQS9Nn5Ek0iC0RI	Zfp583	213011	zinc finger protein 583	-0.28521	7.81386	-5.04646	2.48321e-05	0.000655923	2.48739
EkJ67XvUziTpeNVIgE	Samd12	320679	sterile alpha motif domain containing 12	-0.15138	7.41708	-5.04633	2.48412e-05	0.000655923	2.48703
iU3K5cLtOOk3cV7Poc	Srsf3	20383	serine/arginine-rich splicing factor 3	-0.80763	8.98385	-5.04452	2.49641e-05	0.000658504	2.48224
9UL30oijlDQVimiFHo	NA	NA	NA	-1.75702	11.3495	-5.04252	2.51008e-05	0.000661443	2.47693
3Rfpj0SFcoFSRSpSk8	Slc4a3	20536	solute carrier family 4 (anion exchanger), member 3	0.4404	7.99708	5.03862	2.53692e-05	0.000667843	2.4666
9NOeiOmHnw49XFI2iE	NA	NA	NA	-0.982046	8.54121	-5.03788	2.54201e-05	0.000668509	2.46465
KQpp7dI3eiPtefwp60	Gprasp1	67298	G protein-coupled receptor associated sorting protein 1	-0.523012	7.96165	-5.03629	2.55308e-05	0.000670194	2.46043
WlPCEfa.3h0364HOf4	Phax	56698	phosphorylated adaptor for RNA export	-0.706553	9.08427	-5.03594	2.55546e-05	0.000670194	2.45952
HX7K1E_Dlv98zfcq7s	Arxes2	76976	adipocyte-related X-chromosome expressed sequence 2	-0.790138	10.9206	-5.03557	2.55807e-05	0.000670194	2.45853
fYVI45IokiirQpf5IA	Ldhd	52815	lactate dehydrogenase D	0.197445	7.47447	5.03549	2.55866e-05	0.000670194	2.45831
r5fblse_qlJ1Cu5908	NA	NA	NA	0.184363	7.57347	5.03467	2.56432e-05	0.000670867	2.45616
xhJNSRX4Ve41tS0AFI	Rrp1b	72462	ribosomal RNA processing 1 homolog B (S. cerevisiae)	0.691598	10.341	5.03438	2.56635e-05	0.000670867	2.45539
Tnn3e6zSH_4AS75yC4	Zcchc3	67917	zinc finger, CCHC domain containing 3	-0.595545	8.52692	-5.03358	2.57197e-05	0.000671665	2.45326
HluqE6C0.uTo7ku6EU	Ppa1	67895	pyrophosphatase (inorganic) 1	-0.570924	12.3006	-5.03274	2.57789e-05	0.00067254	2.45103
QXTl.5cS663MIEtf_k	Stard8	236920	START domain containing 8	0.859164	9.9556	5.03182	2.58437e-05	0.000673558	2.44859
6Hs1FR1Sr4Tp_J56e4	NA	NA	NA	0.386847	7.78105	5.03023	2.59557e-05	0.000675805	2.44439
iG9K4B7mXzoXnoIKng	Rars	104458	arginyl-tRNA synthetase	-0.686057	10.5744	-5.02747	2.61516e-05	0.000680228	2.43708
obKXigiOskhOFEvWiU	Vps11	71732	VPS11, CORVET/HOPS core subunit	0.760802	10.2067	5.02081	2.66307e-05	0.000692002	2.41944
WuKH14CmDu4Ip16PF4	NA	NA	NA	0.239032	7.48352	5.017	2.69087e-05	0.000698532	2.40935
0VUnWvV0FEAgqhIiAk	Tle5	14797	TLE family member 5, transcriptional modulator	-1.0336	10.387	-5.01498	2.70576e-05	0.000701701	2.40399
3eVT5HQeDIDP6vyJN0	4933434E20Rik	99650	RIKEN cDNA 4933434E20 gene	-0.492067	7.94422	-5.013	2.72038e-05	0.000704673	2.39876
rrRYkT_99MfgA67h94	Rpgr	19893	retinitis pigmentosa GTPase regulator	-0.275526	7.64762	-5.0127	2.72261e-05	0.000704673	2.39796
HmOiAH4okmUGoo0gio	Map7d2	78283	MAP7 domain containing 2	-0.205747	7.45459	-5.01208	2.72722e-05	0.000705169	2.39632
Bk7k6SIRCjO4qXv3v4	Noc3l	57753	NOC3 like DNA replication regulator	-0.725718	9.46709	-5.00811	2.75689e-05	0.000712138	2.3858
6Rqkwl08cfgf1AFyYo	Adm	11535	adrenomedullin	0.309679	7.48699	5.00621	2.77121e-05	0.000715131	2.38077
uXunKX9_ULmeETLo2c	Rtn1	104001	reticulon 1	1.21008	8.5462	5.00382	2.78936e-05	0.000717699	2.37443
TrvgQcLSw_17f0BS8k	Ywhae	22627	tyrosine 3-monooxygenase/tryptophan 5-monooxygenase activation protein, epsilon polypeptide	-0.269739	7.56596	-5.00365	2.79064e-05	0.000717699	2.37398
EfSgp6IjnqSE77pLPk	Nagk	56174	N-acetylglucosamine kinase	0.517921	9.18291	5.00355	2.79137e-05	0.000717699	2.37373
ZlxIUpIcic78o.u68U	Nckap5	210356	NCK-associated protein 5	-0.599463	8.78023	-5.00345	2.79213e-05	0.000717699	2.37347
WdfW.tV4UUwuVEwESk	Prkd2	101540	protein kinase D2	0.768462	9.3753	5.00197	2.80343e-05	0.000719594	2.36954
QFXh0syAEdHlQL2tIc	Tgtp1	21822	T cell specific GTPase 1	0.187688	7.38708	5.00176	2.805e-05	0.000719594	2.369
oRHr1et7ruKnPOnoCk	NA	NA	NA	-0.642825	8.06525	-5.00002	2.81841e-05	0.000721963	2.36437
uZzlTreN3jxNXAgeLg	Rnaseh2b	67153	ribonuclease H2, subunit B	-0.805919	10.5693	-4.99984	2.81976e-05	0.000721963	2.3639
iX93et.k.fXrWOAk3U	Wfdc2	67701	WAP four-disulfide core domain 2	-0.693264	8.45324	-4.99781	2.83544e-05	0.000725269	2.35851
6oJ7S.4s0_lf1JE6uI	Ubap1	67123	ubiquitin-associated protein 1	0.642053	9.68423	4.99623	2.84762e-05	0.000727674	2.35435
HmrJSGsBYoKRTyDkSE	Adamts7	108153	a disintegrin-like and metallopeptidase (reprolysin type) with thrombospondin type 1 motif, 7	0.963	8.36609	4.99562	2.85236e-05	0.000728174	2.35273
luddJ6oXk3cuJIizRo	Prkab1	19079	protein kinase, AMP-activated, beta 1 non-catalytic subunit	0.652947	9.52384	4.99424	2.86311e-05	0.000730206	2.34908
TXgSekMCDvpCSjVAbQ	Psmd14	59029	proteasome (prosome, macropain) 26S subunit, non-ATPase, 14	-0.675743	9.08503	-4.99348	2.8691e-05	0.000731021	2.34705
Qs7HS7rAl.kb5LRfTs	NA	NA	NA	-1.01551	8.99008	-4.99038	2.89341e-05	0.000736497	2.33885
QnUpVHXwE0nneE670k	NA	NA	NA	0.389914	7.70705	4.98695	2.92059e-05	0.000742692	2.32977
3g3SlCjtNigx9C5CAw	Rps12-ps24	671641	ribosomal protein S12, pseudogene 24	-0.958773	11.1875	-4.98656	2.92372e-05	0.000742768	2.32873
3DA1K39RlLS7t1RTHk	Klhl6	239743	kelch-like 6	-0.481072	7.85751	-4.98382	2.94563e-05	0.000747134	2.32148
lm3NFTdbnffYQy4Qbo	Gdf1	14559	growth differentiation factor 1	-0.641478	8.49425	-4.9837	2.94662e-05	0.000747134	2.32115
rmun6ZQsAkS.OzUH5c	NA	NA	NA	-0.630256	10.5876	-4.98235	2.95749e-05	0.000748902	2.31758
r4OH9V73WXO6Zl0DVg	Gstp3	225884	glutathione S-transferase pi 3	0.363461	7.59767	4.98212	2.95932e-05	0.000748902	2.31698
ZKq87hRJ6QrhGyekoM	Fam168a	319604	family with sequence similarity 168, member A	0.486417	8.14053	4.9808	2.97e-05	0.000750878	2.31348
TfiUtVzl73gu6HeuXU	Axl	26362	AXL receptor tyrosine kinase	0.859923	12.9674	4.97879	2.98629e-05	0.000754269	2.30816
0kzpyRToczMVHhY.08	NA	NA	NA	-0.71321	12.5662	-4.97791	2.99347e-05	0.000755353	2.30583
HJaqGu7bZOrtSXaiVA	NA	NA	NA	0.332304	8.13064	4.97195	3.04249e-05	0.00076689	2.29005
0kS7I7t5ETM_zuXmrE	F2rl3	14065	coagulation factor II (thrombin) receptor-like 3	0.399878	7.8641	4.97164	3.04505e-05	0.00076689	2.28924
0hP9EjiJihiChj5ulo	Ankrd11	77087	ankyrin repeat domain 11	0.351279	7.65576	4.97087	3.05149e-05	0.000767773	2.28718
3qg36iC3uS6f_6uvfk	Rbm43	71684	RNA binding motif protein 43	0.57367	8.51046	4.96846	3.07163e-05	0.000772098	2.2808
NXJ6h9166h_gEnnyh0	Map3k14	53859	mitogen-activated protein kinase kinase kinase 14	0.6095	8.09989	4.96684	3.08516e-05	0.000774755	2.27653
BRn1yDxVjrQRzfLnJU	Gstm1	14862	glutathione S-transferase, mu 1	0.732354	12.612	4.96505	3.10027e-05	0.000777801	2.27178
3l53eiSE6zupShVot8	Lif	16878	leukemia inhibitory factor	0.159774	7.40892	4.96194	3.12673e-05	0.000783222	2.26353
KJeLuK.GFUOV7Hk3lk	Dido1	23856	death inducer-obliterator 1	0.190445	7.65522	4.9618	3.12786e-05	0.000783222	2.26318
f_e7S4XUja6IPSQZlI	Snapc3	77634	small nuclear RNA activating complex, polypeptide 3	-0.635236	9.37999	-4.96081	3.13635e-05	0.000784598	2.26055
BtHeGd16BvsUBnoPcU	Spcs3	76687	signal peptidase complex subunit 3 homolog (S. cerevisiae)	-1.0222	9.13503	-4.96045	3.13943e-05	0.000784618	2.25959
flJddRMOJ1K0lBPEy0	Fkbp15	338355	FK506 binding protein 15	0.30532	7.68937	4.95828	3.15804e-05	0.00078828	2.25385
6XpKqxfd7p.3pyIfFI	NA	NA	NA	0.194446	7.53191	4.95804	3.16011e-05	0.00078828	2.25322
xXq91Qiijzgu5QhQjU	NA	NA	NA	-1.08064	10.3075	-4.95739	3.16569e-05	0.000788921	2.2515
r4uzXulxO7fTX1cOW0	Ddrgk1	77006	DDRGK domain containing 1	0.447364	12.2172	4.95419	3.19347e-05	0.000795087	2.24302
08OA9wJfE2NeCLeFe4	Znhit6	229937	zinc finger, HIT type 6	-0.621711	8.84553	-4.95347	3.19978e-05	0.000795202	2.2411
TRQ5V1bN56_X4z_s.o	Aldh1l2	216188	aldehyde dehydrogenase 1 family, member L2	0.196464	7.4631	4.95344	3.20002e-05	0.000795202	2.24103
opO941Au87Qu5w.BSE	Ubac1	98766	ubiquitin associated domain containing 1	-0.262644	7.74669	-4.9497	3.23279e-05	0.000801146	2.23113
0IeGSdSColR4oiqHB0	Tsc1	64930	TSC complex subunit 1	0.204147	7.52081	4.94968	3.233e-05	0.000801146	2.23107
HXLXEI47_7sKRF..vk	Sypl	19027	synaptophysin-like protein	-0.598398	10.2335	-4.94966	3.23312e-05	0.000801146	2.23104
ZVnTbd3lBv_4AcAg1w	Sema5a	20356	sema domain, seven thrombospondin repeats (type 1 and type 1-like), transmembrane domain (TM) and short cytoplasmic domain, (semaphorin) 5A	0.817855	10.3208	4.94867	3.24191e-05	0.000802563	2.2284
WhAq.KgJUn4IV1O7m4	Trpc2	22064	transient receptor potential cation channel, subfamily C, member 2	0.590058	8.89839	4.94773	3.25025e-05	0.000803128	2.22591
NQoVTS7iTZLJSUSCcE	Mbtps1	56453	membrane-bound transcription factor peptidase, site 1	0.825099	9.51541	4.94772	3.25032e-05	0.000803128	2.22588
TqKX7hrHuu3rgDu04o	Anxa11	11744	annexin A11	-0.979846	10.1406	-4.94524	3.27231e-05	0.000807797	2.21934
3ol8oa0pDkd.FGnpwo	Smad5	17129	SMAD family member 5	0.520893	9.40724	4.94447	3.27926e-05	0.00080875	2.21728
rSoKCztS0zoISruQUo	Ifit3	15959	interferon-induced protein with tetratricopeptide repeats 3	0.771886	7.52028	4.9413	3.30765e-05	0.000814984	2.20891
x26WY2oSTkgLLRfe4c	C1qb	12260	complement component 1, q subcomponent, beta polypeptide	-1.76472	8.52315	-4.93898	3.32869e-05	0.000819396	2.20275
HCuuIok7elHapetE44	NA	NA	NA	0.58008	9.02262	4.93721	3.34474e-05	0.000822572	2.19808
TgKJpLTE4G4B_g40rU	Pdcd4	18569	programmed cell death 4	-0.529393	8.09285	-4.93606	3.3553e-05	0.000824396	2.19502
u_jVJdApMlNUJySO6c	Rapgef6	192786	Rap guanine nucleotide exchange factor (GEF) 6	0.279247	7.65958	4.93438	3.37069e-05	0.000827399	2.19058
HeV7LNUOjNHVLdA_p4	Slc44a1	100434	solute carrier family 44, member 1	0.723909	8.78367	4.93387	3.37536e-05	0.000827771	2.18923
lQH0HXo..Ls3hEgRas	Evl	14026	Ena-vasodilator stimulated phosphoprotein	-0.808301	8.9601	-4.93232	3.38967e-05	0.0008305	2.18512
WfkkdXnJVHkNeUEePw	Upk2	22269	uroplakin 2	-0.275916	7.59681	-4.93117	3.40028e-05	0.000831147	2.18209
Wt6SRZ6HCiFyTqQzCU	Myo1c	17913	myosin IC	0.363862	7.85968	4.93111	3.40086e-05	0.000831147	2.18192
ooudZfItdJ8THl0yl4	Enpp1	18605	ectonucleotide pyrophosphatase/phosphodiesterase 1	0.675825	7.94701	4.93072	3.40447e-05	0.000831147	2.18089
QVFEuJ3oxVAEXhzQhk	D130040H23Rik	211135	RIKEN cDNA D130040H23 gene	0.232583	7.56788	4.93049	3.40662e-05	0.000831147	2.18028
Kkley4OV31lJkns2IM	Isyna1	71780	myo-inositol 1-phosphate synthase A1	0.768202	11.1514	4.93032	3.40819e-05	0.000831147	2.17983
6mClJFJ5XtGnVu5Rn0	Pcnx	54604	pecanex homolog	0.613698	8.73867	4.9279	3.43071e-05	0.000835289	2.17344
obTfUzfUxt9TfUxt3c	NA	NA	NA	0.233109	7.4595	4.92781	3.43156e-05	0.000835289	2.1732
6L.Hl8VgxoDE_.6qgs	Rbmy	19657	RNA binding motif protein, Y chromosome	-0.843294	8.41515	-4.92487	3.45918e-05	0.000840934	2.16541
r39IJtVrIjiZJoHj8s	Kazald1	107250	Kazal-type serine peptidase inhibitor domain 1	-0.89668	8.17441	-4.92458	3.46197e-05	0.000840934	2.16463
0Vh_4RQMha9vNSlFSE	NA	NA	NA	0.43755	7.99168	4.92407	3.46677e-05	0.000840934	2.16329
9rjeesrelu5o4gCQ14	Urgcp	72046	upregulator of cell proliferation	0.393972	8.24769	4.92384	3.46893e-05	0.000840934	2.16268
HKKkXSkIoh4h.IlCl4	Gadd45b	17873	growth arrest and DNA-damage-inducible 45 beta	0.646351	8.49324	4.92364	3.47082e-05	0.000840934	2.16215
T.hUEUFMFUlfdqR3s0	Creg1	433375	cellular repressor of E1A-stimulated genes 1	0.648832	9.27864	4.9222	3.48453e-05	0.000842985	2.15832
fsexo73oFETrDd5_Xk	Sult4a1	29859	sulfotransferase family 4A, member 1	-0.614941	8.56355	-4.92207	3.48573e-05	0.000842985	2.15799
BUULSlIjo96e6uXVSA	Selenow	20364	selenoprotein W	-1.09492	9.00433	-4.92154	3.49081e-05	0.000843434	2.15658
NR6XSrX0Esjnl.16jg	Hpx	15458	hemopexin	0.394724	7.64602	4.92038	3.50178e-05	0.000845305	2.15353
fuYQk6CjkSvivJFyKU	Cyp17a1	13074	cytochrome P450, family 17, subfamily a, polypeptide 1	-3.29973	9.54075	-4.91977	3.50764e-05	0.000845939	2.15191
lK6Ks5asWks4gsSoGg	Pisd	320951	phosphatidylserine decarboxylase	-0.294277	7.63865	-4.91822	3.52248e-05	0.000848736	2.14781
Kl6LSX4KF4A0Die5Ic	Arpc1b	11867	actin related protein 2/3 complex, subunit 1B	1.1894	10.1367	4.91763	3.5282e-05	0.000849332	2.14623
chKJ.7lXoRegAsSQuk	AAdacl4fm3	546849	AADACL4 family member 3	0.174363	7.47249	4.91676	3.53656e-05	0.000850562	2.14394
ifqpwqJ0ShHiQ6eNf0	Cdkn1a	12575	cyclin-dependent kinase inhibitor 1A (P21)	0.378205	7.7832	4.9152	3.55164e-05	0.000853405	2.1398
9Xd4jj5FIp4MoLbLn8	Cmpk2	22169	cytidine monophosphate (UMP-CMP) kinase 2, mitochondrial	0.4071	7.71162	4.91328	3.57023e-05	0.000856958	2.13474
QqkiCDlL6v85zcor6c	Nanos2	378430	nanos C2HC-type zinc finger 2	-0.401454	7.66266	-4.913	3.57298e-05	0.000856958	2.13399
uV4XpZekInk3P3_DA4	Hrc	15464	histidine rich calcium binding protein	-0.192665	7.49312	-4.91142	3.58838e-05	0.000859864	2.12981
H6UxMYIoJT72Tj4NQk	Nsmce2	68501	NSE2/MMS21 homolog, SMC5-SMC6 complex SUMO ligase	-0.679774	8.11355	-4.91074	3.59503e-05	0.000860061	2.12802
BIfTejJUi7foz5TXXk	Oas1b	23961	2'-5' oligoadenylate synthetase 1B	0.244629	7.41874	4.91059	3.59652e-05	0.000860061	2.12762
9h25IKAV5RSXajqweY	Wfdc1	67866	WAP four-disulfide core domain 1	-1.38333	9.23282	-4.91006	3.60179e-05	0.000860061	2.12619
cgiO3pdXnnaCTdBC_Y	Far1	67420	fatty acyl CoA reductase 1	-0.641188	9.30053	-4.91	3.60235e-05	0.000860061	2.12604
EpeAOAH0bl.9LiugaY	Pa2g4	18813	proliferation-associated 2G4	-0.703124	9.37171	-4.90889	3.61321e-05	0.000861867	2.12312
EJNN5SidRLNZCaTa4g	Fes	14159	feline sarcoma oncogene	0.470004	8.02843	4.90809	3.62117e-05	0.000862979	2.12098
EeLqaJ7tRF7ekO_Rd4	Plcd1	18799	phospholipase C, delta 1	0.631249	9.65958	4.90686	3.63327e-05	0.000865076	2.11774
ueoATVaTpQoSLVY9_c	Cd63	12512	CD63 antigen	0.907518	12.5412	4.9061	3.64083e-05	0.000865754	2.11573
NSPWv46klDQYBIRF5E	NA	NA	NA	-0.49012	12.7781	-4.90591	3.64274e-05	0.000865754	2.11522
ltXy.uKzrulMCtBo7w	Tmem167	66074	transmembrane protein 167	-0.590848	8.64433	-4.90488	3.65298e-05	0.000867181	2.1125
iRSCUreKt99JlPiL9U	Atxn1	20238	ataxin 1	0.333225	7.85716	4.90464	3.65537e-05	0.000867181	2.11186
lu6tfuTJIcdMT5_Cek	Syngr3	20974	synaptogyrin 3	-0.249361	7.56536	-4.903	3.67178e-05	0.000870285	2.10751
x6gAsqDgfo.dzGkLrU	Lias	79464	lipoic acid synthetase	-0.31678	7.77572	-4.90086	3.69318e-05	0.000874381	2.10187
Nl.f.VPDR90MBuIl7Y	Ythdf2	213541	YTH N6-methyladenosine RNA binding protein 2	-0.631357	8.65792	-4.90061	3.69574e-05	0.000874381	2.1012
upR9547K7oUoII6J9U	NA	NA	NA	0.258995	7.64534	4.89819	3.72024e-05	0.000879382	2.09478
Tleu9ABBVXlLd4ESPk	1700109H08Rik	77036	RIKEN cDNA 1700109H08 gene	1.08609	9.01417	4.89557	3.74683e-05	0.000884867	2.08787
leiVPBFKCQW6Qikp08	NA	NA	NA	0.596231	8.08975	4.89374	3.76561e-05	0.0008885	2.08302
xUut6UnK5WCBtOOSEA	Dbp	13170	D site albumin promoter binding protein	0.837771	11.4855	4.89076	3.79631e-05	0.000894937	2.07514
ZRjtQdSVE7Chn3_Xo4	NA	NA	NA	-0.377093	7.82114	-4.88904	3.81421e-05	0.000898347	2.07057
xPHsndzLvG9IRbJ3tc	Igfbp5	16011	insulin-like growth factor binding protein 5	1.94752	9.28317	4.88619	3.84391e-05	0.000904529	2.06304
igX7j4Yu7ojpBS6kEg	NA	NA	NA	-0.387955	13.5033	-4.88571	3.84895e-05	0.0009049	2.06177
Br1P_xi.pAwXkgGJ7k	Arpc2	76709	actin related protein 2/3 complex, subunit 2	-0.867075	10.1338	-4.88517	3.85459e-05	0.000905413	2.06035
Tx7hRJAuLfYezpl7nQ	Papss2	23972	3'-phosphoadenosine 5'-phosphosulfate synthase 2	0.560296	9.12898	4.88363	3.87082e-05	0.000908409	2.05627
N5e18VaN6c9W45T_io	Ctdsp2	52468	CTD (carboxy-terminal domain, RNA polymerase II, polypeptide A) small phosphatase 2	1.02827	10.8625	4.88235	3.88443e-05	0.000910787	2.05287
NqxKXR6onSpfTnAdUM	Dll4	54485	delta like canonical Notch ligand 4	0.314519	7.59656	4.88191	3.88903e-05	0.000911049	2.05172
NgO8.ToAl8it9HnlxQ	Fam92a	68099	family with sequence similarity 92, member A	-0.845965	10.5286	-4.8801	3.90823e-05	0.000914376	2.04694
ulWSKDV9cUULQovcS4	Ptprm	19274	protein tyrosine phosphatase, receptor type, M	0.71837	8.61671	4.87992	3.91022e-05	0.000914376	2.04644
cN52UiClF74ZaUeJIQ	NA	NA	NA	-0.562499	8.46246	-4.87952	3.91446e-05	0.000914551	2.04539
0uJIOBE1egSLp5xLDI	Ncoa4	27057	nuclear receptor coactivator 4	-0.714162	8.04438	-4.87827	3.92786e-05	0.000916862	2.04207
HCEsY0yJCvkXezvqI4	C2cd2l	71764	C2 calcium-dependent domain containing 2-like	-0.473477	8.55652	-4.87604	3.95172e-05	0.000921611	2.0362
xVLcdJVhX7EyAEgBcU	NA	NA	NA	0.463304	8.3549	4.8753	3.95974e-05	0.000922658	2.03423
il6DA6sjtLQ.s6xOXU	Steap1	70358	six transmembrane epithelial antigen of the prostate 1	-0.489204	7.79264	-4.87136	4.00246e-05	0.000931436	2.02381
i9Oolx.sbpipda6znI	Tspo	12257	translocator protein	1.23515	9.66771	4.87108	4.00552e-05	0.000931436	2.02307
r_pKL5Skq4TYQU7ECU	Slc9a1	20544	solute carrier family 9 (sodium/hydrogen exchanger), member 1	0.704042	9.77308	4.87085	4.00809e-05	0.000931436	2.02245
rq4AIgG0kwhNclUtlE	Adamtsl4	229595	ADAMTS-like 4	-0.424059	7.99973	-4.86802	4.03914e-05	0.00093782	2.01496
W1cq0RSdF5J__X97ls	Mapk1	26413	mitogen-activated protein kinase 1	0.683544	10.1088	4.86766	4.04306e-05	0.000937896	2.01402
Nq4QIU0yKK66Osi_3Y	Krt24	75706	keratin 24	-0.25197	7.45804	-4.86599	4.06152e-05	0.000941344	2.0096
N_S6fUPl6IPefyV7rk	Mob1a	232157	MOB kinase activator 1A	0.775158	10.045	4.8632	4.09258e-05	0.000947704	2.00221
KTSURSpFUlDASAu8SU	Bmp1	12153	bone morphogenetic protein 1	0.964107	10.0924	4.86254	4.09988e-05	0.000948556	2.00048
caE_eaiCC_U0J_Du0A	Csnk1d	104318	casein kinase 1, delta	-0.825817	8.60574	-4.86199	4.10604e-05	0.00094914	1.99902
9VbPBbwBTKkUOMeCcY	NA	NA	NA	-0.750295	12.6369	-4.86146	4.11198e-05	0.000949675	1.99762
Eo938iuAu6_O0IiVyg	Slc15a4	100561	solute carrier family 15, member 4	-0.43181	7.90534	-4.85797	4.15129e-05	0.000956696	1.98839
xCTfoXdQsTYwhT2rgs	NA	NA	NA	-0.744725	11.9967	-4.85792	4.15189e-05	0.000956696	1.98825
NR6l6VVqz8_exMuzv4	NA	NA	NA	0.608486	9.38602	4.85779	4.15335e-05	0.000956696	1.9879
0LT9Hsu5EGm3t6u1_4	NA	NA	NA	0.9829	8.89667	4.85538	4.18075e-05	0.00096123	1.98152
6qzXnVB9AJxK7zlI6E	NA	NA	NA	-0.651418	11.5159	-4.85522	4.18255e-05	0.00096123	1.98111
0AI1u4EZE4hcSGtGdU	Dapk1	69635	death associated protein kinase 1	0.502427	7.96524	4.85509	4.18405e-05	0.00096123	1.98076
6RKkOpRepgkT6nS0JM	Gdpd5	233552	glycerophosphodiester phosphodiesterase domain containing 5	0.45783	8.03421	4.85263	4.2122e-05	0.000966318	1.97425
cpepZQD46hP1EseIoQ	NA	NA	NA	-0.670376	8.23066	-4.85193	4.22028e-05	0.000966318	1.97239
BCVCu._1K0VUdLVF6c	Kcnk3	16527	potassium channel, subfamily K, member 3	-0.685435	7.70248	-4.85191	4.22043e-05	0.000966318	1.97236
NqLoOUkPTpJJwysCWs	Sostdc1	66042	sclerostin domain containing 1	-0.265793	7.48219	-4.85187	4.22097e-05	0.000966318	1.97223
HOrKXewDY24qQFGgno	NA	NA	NA	-1.14554	10.3678	-4.85099	4.23109e-05	0.000967789	1.96991
E7Kz5x6lEg4sEbrFB0	NA	NA	NA	-0.435702	8.30229	-4.85045	4.23729e-05	0.00096836	1.96849
BrUcuo.cq9ALh9H1q0	Tgfbr2	21813	transforming growth factor, beta receptor II	1.07019	9.79123	4.84966	4.24639e-05	0.000969593	1.96641
3WXrngh9P9MFj.giX0	NA	NA	NA	-0.914899	10.3723	-4.84877	4.25673e-05	0.000971106	1.96405
xVAtOoDe7vNSLn0rCU	Ccdc91	67015	coiled-coil domain containing 91	-0.480097	8.39246	-4.84722	4.2748e-05	0.00097438	1.95994
fnn57o5ThT4CFX_iX0	NA	NA	NA	0.182138	7.48678	4.8464	4.28437e-05	0.000975711	1.95777
ft2lTP63xdAcwKDhCI	Iws1	73473	IWS1, SUPT6 interacting protein	-0.210493	7.6743	-4.846	4.28899e-05	0.000975914	1.95672
f5fAfqIoEdKnpaRkVo	Elovl1	54325	elongation of very long chain fatty acids (FEN1/Elo2, SUR4/Elo3, yeast)-like 1	0.507618	8.46288	4.8439	4.31359e-05	0.000979994	1.95117
NRxLUuUEsuEUCuF0SU	Il15ra	16169	interleukin 15 receptor, alpha chain	0.363874	7.76282	4.84353	4.31803e-05	0.000979994	1.95017
BkRuB6F8qQnn4iL3Yc	Paqr9	75552	progestin and adipoQ receptor family member IX	-0.433531	7.99802	-4.84348	4.31857e-05	0.000979994	1.95005
Z1KAxF1599JCiWLjjk	Ddr2	18214	discoidin domain receptor family, member 2	0.204935	7.43622	4.8429	4.32545e-05	0.000979994	1.94851
EuK6E726dKe5xL93v4	Get4	67604	golgi to ER traffic protein 4	-0.697249	11.3369	-4.84288	4.32565e-05	0.000979994	1.94846
lB17RUMtPp3qhS6tUY	Tnfaip2	21928	tumor necrosis factor, alpha-induced protein 2	0.963697	7.7519	4.8414	4.34307e-05	0.000981114	1.94457
QpWgiAmByT4gW7iui0	Pou5f1	18999	POU domain, class 5, transcription factor 1	-0.365316	7.50373	-4.84105	4.34729e-05	0.000981114	1.94362
KqSSuOEwlytUqIJcug	Rtp4	67775	receptor transporter protein 4	0.307331	7.46651	4.84103	4.34754e-05	0.000981114	1.94357
0qCBJfgSdKKiIpHF7k	NA	NA	NA	0.870958	10.3836	4.84092	4.34877e-05	0.000981114	1.94329
QfguVq3bXnfVEOkiDI	Ube2l3	22195	ubiquitin-conjugating enzyme E2L 3	0.700355	10.4218	4.84087	4.34934e-05	0.000981114	1.94316
od1QTLkEaEeQSieWCU	Dhx32	101437	DEAH (Asp-Glu-Ala-His) box polypeptide 32	0.828386	11.1629	4.84042	4.35474e-05	0.000981486	1.94196
T2GpyS7cJJjq9Lvu7o	Cxcl12	20315	chemokine (C-X-C motif) ligand 12	1.2537	9.6579	4.83869	4.37537e-05	0.000985287	1.93738
xihUKYk6m3f9wr9Lb4	NA	NA	NA	-0.999826	8.7335	-4.8365	4.40154e-05	0.000990327	1.93159
Zp1Jie5NF3zW7g7.eE	NA	NA	NA	0.417742	7.85309	4.83602	4.40723e-05	0.000990757	1.93034
H_grN7frvDn7A0.1VM	NA	NA	NA	-0.446299	8.46548	-4.83532	4.4157e-05	0.000991809	1.92847
Hnooee8X.ktrfAijqU	Smarcd2	83796	SWI/SNF related, matrix associated, actin dependent regulator of chromatin, subfamily d, member 2	0.412177	10.9185	4.83344	4.43837e-05	0.000996045	1.92351
ipJmW5vAJ7.ro3Q6RE	Hdhd2	76987	haloacid dehalogenase-like hydrolase domain containing 2	-0.691653	8.91304	-4.83256	4.44902e-05	0.000997578	1.92118
TKfWhL.EJEKS6p7u3k	1110059G10Rik	66202	RIKEN cDNA 1110059G10 gene	0.234836	7.7573	4.83119	4.46574e-05	0.000999641	1.91754
BFFl4IH5KM0EdyC6as	Lgals9	16859	lectin, galactose binding, soluble 9	0.792814	8.15375	4.83109	4.46689e-05	0.000999641	1.91729
9utw_J__NJ_UCCSIGI	Ift20	55978	intraflagellar transport 20	-0.900706	8.77124	-4.83086	4.46968e-05	0.000999641	1.91669
3ZUfZUNShFcEReAKyE	NA	NA	NA	0.806944	8.37238	4.82985	4.48206e-05	0.00100156	1.914
EIveTvKQq9xz4lUlSU	Ttpal	76080	tocopherol (alpha) transfer protein-like	0.264473	7.65154	4.82933	4.48843e-05	0.00100212	1.91263
Qvtdj35X4geToe04JU	Slc38a9	268706	solute carrier family 38, member 9	0.738161	9.20254	4.82572	4.53276e-05	0.00101116	1.90309
cU03H0Q33ytew0QzUk	NA	NA	NA	-1.06454	11.7043	-4.82431	4.55023e-05	0.00101419	1.89936
lzFAA_i.vZ7w.f7qtI	NA	NA	NA	-0.57385	8.17196	-4.82352	4.56006e-05	0.00101529	1.89727
Kknh_iXteeuc5PerkE	Uaca	72565	uveal autoantigen with coiled-coil domains and ankyrin repeats	0.63021	11.0842	4.82303	4.56608e-05	0.00101529	1.89599
ZSdn1GJH.7h6LnApSI	Wdr45	54636	WD repeat domain 45	0.666264	8.91577	4.82297	4.56682e-05	0.00101529	1.89583
ikUKvV0RT15xV4niSI	Chrd	12667	chordin	0.281955	7.67999	4.82265	4.57091e-05	0.00101534	1.89496
NVirdCBIqcX6oFMCLs	Ly6g6e	70274	lymphocyte antigen 6 complex, locus G6E	-0.313992	7.64999	-4.82094	4.59226e-05	0.00101922	1.89044
WqtI47UgV4NUdwoMGE	Fam8a1	97863	family with sequence similarity 8, member A1	-0.569458	8.56364	-4.81952	4.61005e-05	0.0010223	1.88669
ByIeR6CWtUkun32AbQ	Galnt1	14423	polypeptide N-acetylgalactosaminyltransferase 1	0.548019	9.04859	4.81622	4.65168e-05	0.00103066	1.87797
QkjOFAMe6HOh4eSpIc	Rab30	75985	RAB30, member RAS oncogene family	-0.152576	7.40997	-4.81428	4.67627e-05	0.00103424	1.87286
c65.SPDt5d7SMBXSME	Ptx3	19288	pentraxin related gene	0.227966	7.36731	4.81408	4.67882e-05	0.00103424	1.87233
Eqnqx4eKuQyQ0BQJys	Slc31a2	20530	solute carrier family 31, member 2	0.324583	7.73182	4.81401	4.67972e-05	0.00103424	1.87214
ZFSH2.Eob.Iv9P.uRQ	Spast	50850	spastin	-0.614251	8.79924	-4.81329	4.68893e-05	0.00103434	1.87023
NSk1foCcUB.2HodxVQ	Slx1b	75764	SLX1 structure-specific endonuclease subunit homolog B (S. cerevisiae)	0.433527	7.86869	4.81311	4.69128e-05	0.00103434	1.86975
ZmKKSs6N4SuoTnocA4	NA	NA	NA	1.05	9.50783	4.81305	4.69202e-05	0.00103434	1.8696
ZNcSl_c5N9Q90OQgFU	NA	NA	NA	-0.708155	9.0827	-4.81236	4.70088e-05	0.00103542	1.86776
NSEo9Hvx5AbQkRX53k	Sh3yl1	24057	Sh3 domain YSC-like 1	-0.480807	8.39807	-4.80907	4.74321e-05	0.00104387	1.85907
BVn4pBx0OULzdsgoGo	Rbp7	63954	retinol binding protein 7, cellular	-0.412324	7.66969	-4.8087	4.74803e-05	0.00104405	1.85808
rs.uC9eUMBdwuvtJIc	Mrps18c	68735	mitochondrial ribosomal protein S18C	-1.12695	10.2094	-4.80568	4.78724e-05	0.00105118	1.85011
fCn3RBSl1de1wqEEe0	Ptpn14	19250	protein tyrosine phosphatase, non-receptor type 14	0.173133	7.5017	4.80558	4.78852e-05	0.00105118	1.84985
xrq2vuz812VEKoC3to	NA	NA	NA	0.706568	9.48483	4.805	4.79617e-05	0.00105198	1.8483
o7RO0Y7SPQSiB3uV9c	Cyp27a1	104086	cytochrome P450, family 27, subfamily a, polypeptide 1	0.81828	10.0445	4.80403	4.80879e-05	0.00105347	1.84575
cceo.yFVRVeT.QkcH8	BC005624	227707	cDNA sequence BC005624	0.317186	7.80282	4.80386	4.81102e-05	0.00105347	1.8453
ZQkLp6Ov9gLrPMOeSg	NA	NA	NA	-1.16956	10.0503	-4.80221	4.83274e-05	0.00105734	1.84093
Q4gUZHelOKwxpH1e0o	Il17rb	50905	interleukin 17 receptor B	0.446473	7.77336	4.80173	4.83911e-05	0.00105744	1.83966
fVL1qLxPo1HBSfR.e0	Riok3	66878	RIO kinase 3	0.793803	10.1978	4.80156	4.84128e-05	0.00105744	1.83922
lF5Iud4UeoeKIi_h1Q	Mycbp2	105689	MYC binding protein 2, E3 ubiquitin protein ligase	0.381333	7.67303	4.79928	4.87151e-05	0.00106316	1.83318
3XJF4Ix_47cHeTJf90	Tnfaip3	21929	tumor necrosis factor, alpha-induced protein 3	0.443076	7.60374	4.7982	4.88588e-05	0.00106541	1.83033
ElpeSrR2P09Cl9YP6Y	Nfkb1	18033	nuclear factor of kappa light polypeptide gene enhancer in B cells 1, p105	0.735634	9.39905	4.79299	4.95567e-05	0.00107973	1.81657
KkmCcLtKhuQsiiDL_M	Hs6st2	50786	heparan sulfate 6-O-sulfotransferase 2	-0.574026	8.28497	-4.79159	4.97468e-05	0.00108297	1.81286
uDWQ.u.hNTCDJNEhl4	Plxna3	18846	plexin A3	-0.141621	7.40435	-4.79108	4.98163e-05	0.00108358	1.81151
6Wl71_rtIX17gCO6AQ	Apobr	171504	apolipoprotein B receptor	0.351225	7.7204	4.79001	4.99609e-05	0.00108522	1.80869
0QHjjDk_gpAGiWV8Vw	Tceal1	237052	transcription elongation factor A (SII)-like 1	-0.990137	8.54888	-4.78991	4.99748e-05	0.00108522	1.80843
ESd4716UHdd4wf8BPU	Sfxn5	94282	sideroflexin 5	0.330465	7.70049	4.78949	5.00317e-05	0.00108534	1.80732
EPU_Hu57DuoA7Tv.RI	Lypla1	18777	lysophospholipase 1	-0.251309	7.65357	-4.78923	5.00676e-05	0.00108534	1.80663
HNQiiiRJ3pJdUMoV1w	Ccdc84	382073	coiled-coil domain containing 84	0.705328	9.24151	4.78896	5.01048e-05	0.00108534	1.8059
uYhCPpN7vuiv0DAiR0	Huwe1	59026	HECT, UBA and WWE domain containing 1	-0.492553	8.07004	-4.78749	5.03059e-05	0.0010888	1.80202
xUSguieSOcKOOGE_N0	Eef1b2	55949	eukaryotic translation elongation factor 1 beta 2	-0.828589	11.0363	-4.78621	5.04813e-05	0.00109169	1.79865
lfhnkeUJJerj3QITiw	Elac1	114615	elaC ribonuclease Z 1	0.473345	8.46549	4.78575	5.05446e-05	0.00109216	1.79743
36Eg0BfNE7NdW5fSA4	Slc9a9	331004	solute carrier family 9 (sodium/hydrogen exchanger), member 9	-0.149556	7.41413	-4.78185	5.10842e-05	0.0011029	1.78713
6l3S6IOo9fR_uuCSMo	Trp63	22061	transformation related protein 63	0.345073	7.8285	4.78072	5.12423e-05	0.0011054	1.78414
TKaRLWdp1aV5FyFVB0	Zmynd15	574428	zinc finger, MYND-type containing 15	0.223616	7.51438	4.77962	5.13961e-05	0.00110781	1.78123
lrh4JSK47H9FPJ8P4E	Ubfd1	28018	ubiquitin family domain containing 1	-0.57888	8.2217	-4.77856	5.15449e-05	0.0011101	1.77843
fqJjKX5hd9VMeDvJKU	Arv1	68865	ARV1 homolog, fatty acid homeostasis modulator	-0.221993	7.56741	-4.77787	5.16418e-05	0.00111113	1.77661
lfpdVPe7up0u6CJ6ic	Nagk	56174	N-acetylglucosamine kinase	0.602475	9.41319	4.77714	5.17444e-05	0.00111113	1.77468
r2c_gbVf9Eh7VR3jlE	Rassf10	78748	Ras association (RalGDS/AF-6) domain family (N-terminal) member 10	0.402511	7.72155	4.77703	5.17601e-05	0.00111113	1.77439
BpR_qwJS5SQwS.NOdM	Szrd1	213491	SUZ RNA binding domain containing 1	-0.777037	8.6534	-4.77701	5.17624e-05	0.00111113	1.77434
xefVO3Uii.jiO1aMuo	Stat1	20846	signal transducer and activator of transcription 1	0.767656	8.59766	4.77444	5.21268e-05	0.00111608	1.76754
rndOQO5ffLIKXodnXU	Plekha1	101476	pleckstrin homology domain containing, family A (phosphoinositide binding specific) member 1	0.230456	7.63798	4.77434	5.2141e-05	0.00111608	1.76728
KZ7ju6GqVSGgr_Aej0	Sox11	20666	SRY (sex determining region Y)-box 11	-0.627793	8.33669	-4.77416	5.21657e-05	0.00111608	1.76682
c_R4lE1cp18sn071yk	Hmg20a	66867	high mobility group 20A	0.227739	7.59768	4.77414	5.21689e-05	0.00111608	1.76676
6dJIMFgB5f97FS5._4	Ndc1	72787	NDC1 transmembrane nucleoporin	-0.738787	9.16629	-4.77381	5.22166e-05	0.00111608	1.76587
6_JRSdufdekOretEks	Mxra8	74761	matrix-remodelling associated 8	1.02072	9.25535	4.77358	5.2249e-05	0.00111608	1.76527
TmRmJIJXd7PFnVxkEw	Ube4b	63958	ubiquitination factor E4B	0.829332	10.1565	4.77261	5.23869e-05	0.00111748	1.76271
TwaEhV_uF03XqEIWiE	Tpst2	22022	protein-tyrosine sulfotransferase 2	-0.566988	9.72769	-4.77252	5.23998e-05	0.00111748	1.76248
ZofgM17t_hf3nuEOpU	Adrb2	11555	adrenergic receptor, beta 2	-0.233782	7.62909	-4.77211	5.24584e-05	0.00111782	1.76139
ouU392Fe.f1PQgW2tU	Garnl3	99326	GTPase activating RANGAP domain-like 3	1.5503	12.3744	4.76881	5.29323e-05	0.001127	1.75267
WqUqWc60CPj.VBHtQA	Plekha4	69217	pleckstrin homology domain containing, family A (phosphoinositide binding specific) member 4	0.544763	8.47654	4.76692	5.32061e-05	0.00113147	1.74767
uizA.QuHN1IljJLvDs	Rnf227	80515	ring finger protein 227	-0.169285	7.48654	-4.76676	5.3229e-05	0.00113147	1.74725
xF9NX0Xve4rVHev4oI	NA	NA	NA	1.0357	9.02103	4.76563	5.33923e-05	0.00113402	1.74428
rtbhLQDlUsSRwqw_KQ	Gpr34	23890	G protein-coupled receptor 34	-0.261546	7.44921	-4.76359	5.3691e-05	0.00113903	1.73887
EHfXfyb_1ku6m6mu5M	Ccrl2	54199	chemokine (C-C motif) receptor-like 2	0.188756	7.52646	4.76342	5.37149e-05	0.00113903	1.73844
NdeEuiV0WehCBC599s	Tnfrsf21	94185	tumor necrosis factor receptor superfamily, member 21	0.282268	7.67598	4.7624	5.38654e-05	0.00114129	1.73573
QgftzXUrzDVioAvlCI	Xrcc6	14375	X-ray repair complementing defective repair in Chinese hamster cells 6	-0.583708	9.59486	-4.76183	5.39494e-05	0.00114215	1.73422
K54XMET1wKOpLUg3V0	Tnfrsf1b	21938	tumor necrosis factor receptor superfamily, member 1b	0.334979	7.4885	4.76119	5.40426e-05	0.00114295	1.73255
ivKsoIpECKFWsmuN7o	Preb	50907	prolactin regulatory element binding	0.622694	10.0575	4.76096	5.40763e-05	0.00114295	1.73194
0zrtL8Lo67rB8B373Q	Tasp1	75812	taspase, threonine aspartase 1	-0.223647	7.7423	-4.76068	5.41183e-05	0.00114295	1.73119
67gflNyDxUn.qTuji4	Ssu2	243612	ssu-2 homolog (C. elegans)	-0.211657	7.38883	-4.75999	5.422e-05	0.00114417	1.72937
o66UEIAtKFA4SKF7V4	Zc3h14	75553	zinc finger CCCH type containing 14	-0.89066	8.44807	-4.75827	5.44743e-05	0.00114861	1.72483
ER1_juPp9delPu_Eug	Ugt1a10	394430	UDP glycosyltransferase 1 family, polypeptide A10	1.10536	9.20727	4.756	5.48122e-05	0.00115411	1.71884
TAK9x3qe.l.Q.EiruU	Nanos1	332397	nanos C2HC-type zinc finger 1	-0.5995	8.56858	-4.75593	5.48231e-05	0.00115411	1.71864
Nz8zQViXVI_StXfuUU	Tbc1d2b	67016	TBC1 domain family, member 2B	0.699831	8.85932	4.75487	5.49813e-05	0.00115651	1.71585
EPO7sOQmpyd.d_IqEo	Slc10a6	75750	solute carrier family 10 (sodium/bile acid cotransporter family), member 6	0.218036	7.5092	4.7533	5.52166e-05	0.00116052	1.71171
c7LU6j6VJ_Y32.2CT4	NA	NA	NA	-0.293803	7.72443	-4.75255	5.53302e-05	0.00116107	1.70972
rq3K7qDfp6O3_X3np4	Car14	23831	carbonic anhydrase 14	-0.617534	8.0658	-4.75254	5.53315e-05	0.00116107	1.7097
NkAkhPgLaEaKhnoS5I	Trub1	72133	TruB pseudouridine (psi) synthase family member 1	-0.274063	7.69928	-4.75173	5.54532e-05	0.00116269	1.70757
oiSUrI0nSe.XQ1oX4s	NA	NA	NA	0.190737	7.45087	4.75071	5.56083e-05	0.00116501	1.70486
TVTSBT97mUExBKiO7U	Pou4f1	18996	POU domain, class 4, transcription factor 1	-0.672681	8.1986	-4.74971	5.57599e-05	0.00116726	1.70222
ZeqyEgWevoE1c6k57E	Trf	22041	transferrin	1.20063	8.73446	4.74834	5.59686e-05	0.00117069	1.6986
NRbsaoYSakK.Mbl._8	Atp1a1	11928	ATPase, Na+/K+ transporting, alpha 1 polypeptide	0.686231	12.7181	4.74746	5.61033e-05	0.00117257	1.69627
90eq6K6KikRHl_HXns	Tacc1	320165	transforming, acidic coiled-coil containing protein 1	0.814584	9.56477	4.74707	5.61624e-05	0.00117287	1.69525
3ogk1.Mt0kiUqFCWdU	Sgpl1	20397	sphingosine phosphate lyase 1	0.951594	9.5767	4.74459	5.65426e-05	0.00117986	1.68871
31AmAm11leq41J0jIc	Rasl11a	68895	RAS-like, family 11, member A	0.936852	9.20553	4.74427	5.6592e-05	0.00117995	1.68786
6R_wCJ6oX12ooGdXtQ	Ctdsp1	227292	CTD (carboxy-terminal domain, RNA polymerase II, polypeptide A) small phosphatase 1	-0.450897	7.92902	-4.74388	5.66528e-05	0.00118028	1.68682
oVyyQ6H3SuIIki0yEE	Grb14	50915	growth factor receptor bound protein 14	-0.677569	8.009	-4.74304	5.67829e-05	0.00118205	1.6846
KbicLuuvrETigkikLo	Gm9856	100126228	predicted gene 9856	-0.217386	7.95729	-4.74195	5.69517e-05	0.00118462	1.68172
fnwD_zR5RvoBUhJ.7g	Tmem255a	245386	transmembrane protein 255A	1.33286	9.39719	4.74027	5.72133e-05	0.00118912	1.67728
9VNSVNQOUm9FFuSKC4	Cnot10	78893	CCR4-NOT transcription complex, subunit 10	0.614842	10.4949	4.73994	5.72643e-05	0.00118914	1.67641
xXqEa44icJ4fVQJRuE	Fth1	14319	ferritin heavy polypeptide 1	0.719594	14.334	4.73951	5.73315e-05	0.00118914	1.67528
oq4og6u7r5u5H7hXsE	Agpat4	68262	1-acylglycerol-3-phosphate O-acyltransferase 4 (lysophosphatidic acid acyltransferase, delta)	0.815337	10.8112	4.73939	5.73506e-05	0.00118914	1.67495
rkqcXlg1XESOR.CCW8	Rasl11b	68939	RAS-like, family 11, member B	0.663656	10.2357	4.73745	5.76532e-05	0.00119447	1.66985
E94rHidfouun3niEFU	Babam2	107976	BRISC and BRCA1 A complex member 2	0.277177	7.73798	4.73716	5.7699e-05	0.00119447	1.66908
crog.qf98ErwS.uetM	Acer3	66190	alkaline ceramidase 3	-0.503716	8.35388	-4.73386	5.82206e-05	0.00120431	1.66036
B6VQOErnlg.uoA2pH0	Tut7	214290	terminal uridylyl transferase 7	0.478435	8.62175	4.73116	5.86499e-05	0.00121208	1.65324
T_TdWOmJL3FPEKF3q0	Klhdc4	234825	kelch domain containing 4	-0.261274	7.61667	-4.73057	5.87445e-05	0.00121208	1.65168
uqQsuAJeF5uTSLfQlI	Cma2	545055	chymase 2, mast cell	-0.655808	7.52298	-4.73055	5.87472e-05	0.00121208	1.65163
3qHOS9_eSBeKR4CAn0	Aasdhppt	67618	aminoadipate-semialdehyde dehydrogenase-phosphopantetheinyl transferase	-0.738723	7.9118	-4.73034	5.87814e-05	0.00121208	1.65107
lajLSLBVIH.se0OLTo	Grb14	50915	growth factor receptor bound protein 14	-0.86325	8.61749	-4.72871	5.9043e-05	0.00121652	1.64676
K1UnVuXuoEf8QE1JnY	NA	NA	NA	0.612198	8.36714	4.72777	5.91941e-05	0.00121867	1.64429
0Aen.eBeZcXypf5N5Y	B4galnt1	14421	beta-1,4-N-acetyl-galactosaminyl transferase 1	0.311174	7.99341	4.72718	5.92898e-05	0.00121968	1.64272
cXrkiNde4LlBQOnuXU	NA	NA	NA	0.42956	9.54344	4.72584	5.95066e-05	0.00122318	1.63918
reLv7cl6NIxehM4Ojo	Mfap1b	100034361	microfibrillar-associated protein 1B	-0.600114	9.88695	-4.72417	5.97782e-05	0.0012278	1.63477
fgiEgJYjqiVEn0iJwo	Arhgef2	16800	rho/rac guanine nucleotide exchange factor (GEF) 2	0.243485	7.61661	4.72187	6.01535e-05	0.00123454	1.62871
ioARA7Q4P71Xu7uzks	NA	NA	NA	-0.913816	8.97927	-4.72158	6.02005e-05	0.00123454	1.62795
3emMaten65DS_1zeyE	Rnf170	77733	ring finger protein 170	-0.647433	9.33773	-4.72128	6.02508e-05	0.0012346	1.62714
QVg7ySP99vtAKCV_SI	Rprd1a	225283	regulation of nuclear pre-mRNA domain containing 1A	-0.508981	8.193	-4.71889	6.06444e-05	0.00124147	1.62083
lJ7eK17qU645kyl6k4	Tcirg1	27060	T cell, immune regulator 1, ATPase, H+ transporting, lysosomal V0 protein A3	0.672453	8.55678	4.71866	6.06812e-05	0.00124147	1.62024
0d8n31GDvhXFyO4J9U	Ube2f	67921	ubiquitin-conjugating enzyme E2F (putative)	-0.582052	11.0947	-4.71817	6.07619e-05	0.00124215	1.61895
rrq3t7kxEvuCvuK3X4	Fam110b	242297	family with sequence similarity 110, member B	-0.492058	9.12951	-4.71652	6.10363e-05	0.00124679	1.61459
c6Xg0foSXQqRf5SXS4	Hbb-bt	101488143	hemoglobin, beta adult t chain	-1.96324	10.7643	-4.71315	6.15987e-05	0.0012573	1.6057
ircZca3p3gEZQdglPY	Nudt5	53893	nudix (nucleoside diphosphate linked moiety X)-type motif 5	-0.637201	10.6127	-4.71284	6.16507e-05	0.00125738	1.60488
Tq_2gv.JUn3N1J5Xec	Prpf4	70052	pre-mRNA processing factor 4	0.420385	8.20546	4.71152	6.18741e-05	0.00126095	1.60137
94XopbmL5JmoJhHtP4	Ripor3	69553	RIPOR family member 3	0.208148	7.50833	4.71107	6.19493e-05	0.0012615	1.6002
3lzsi14d.nkIjkwU1w	Vamp4	53330	vesicle-associated membrane protein 4	-0.711373	9.74383	-4.70781	6.25013e-05	0.00127175	1.5916
0..XffXvNLL3g7yM.8	Gm12657	667250	predicted gene 12657	-0.790217	8.64085	-4.70685	6.26646e-05	0.00127408	1.58907
9uTqNy79InnoqhOjrE	Stc2	20856	stanniocalcin 2	-0.703086	8.27309	-4.70641	6.27397e-05	0.00127462	1.58791
BfuWI.1.K7R17xSSEk	Tceal5	331532	transcription elongation factor A (SII)-like 5	-0.733277	7.96847	-4.70425	6.31105e-05	0.00128116	1.5822
iknYpyFNOoSERIhH_U	Timm44	21856	translocase of inner mitochondrial membrane 44	0.453791	9.86338	4.70085	6.36983e-05	0.00129209	1.57322
lEhCglY4lqCiUSPReI	Abcd4	19300	ATP-binding cassette, sub-family D (ALD), member 4	0.252705	7.68159	4.69855	6.40976e-05	0.00129902	1.56716
xJ9i0EMChYq5omoul0	Ddx6	13209	DEAD (Asp-Glu-Ala-Asp) box polypeptide 6	-0.201235	7.4599	-4.69821	6.41572e-05	0.00129902	1.56626
WVnVHN6n_HU6M8ACyA	Tnfsfm13	619441	tumor necrosis factor (ligand) superfamily, membrane-bound member 13	0.711725	9.19229	4.69791	6.42101e-05	0.00129902	1.56546
Bt7VPk.xbRVJESUF3o	Ermard	381062	ER membrane associated RNA degradation	0.747573	9.12033	4.69774	6.42386e-05	0.00129902	1.56503
34hhjjpK67VABHSe9Y	Pcmt1	18537	protein-L-isoaspartate (D-aspartate) O-methyltransferase 1	-0.639199	10.328	-4.69709	6.43539e-05	0.00130035	1.5633
BnziHT8B7f6.BGr_7Q	Gm12226	100041400	oxidative stress responsive 1 pseudogene	-0.470985	8.09525	-4.69663	6.44333e-05	0.00130095	1.5621
Hm7IO3ey45_7sk7e7A	Glrx3	30926	glutaredoxin 3	-0.515358	7.82916	-4.69577	6.45843e-05	0.00130299	1.55983
rRRWg95KQAnhWl4QpA	Nanos3	244551	nanos C2HC-type zinc finger 3	-0.961022	8.11345	-4.69471	6.47714e-05	0.00130576	1.55703
EU3bXrgJp5oX_9RC.4	3110009E18Rik	73103	RIKEN cDNA 3110009E18 gene	-0.817002	9.88897	-4.69258	6.51482e-05	0.00131146	1.55141
Zue.RzYTUD4NUt0sDw	Yme1l1	27377	YME1-like 1 (S. cerevisiae)	-0.337797	7.82935	-4.69255	6.51544e-05	0.00131146	1.55132
9phx9kBIM3plEFp4kI	Mrpl54	66047	mitochondrial ribosomal protein L54	-0.815046	11.5499	-4.69064	6.54933e-05	0.00131727	1.54629
rmsnrp3Tl6f_3_SEeI	NA	NA	NA	0.441973	7.75988	4.69008	6.55937e-05	0.00131827	1.54481
K10qWe63mV915J6OUg	H2-T10	15024	histocompatibility 2, T region locus 10	0.669722	7.81295	4.68841	6.58929e-05	0.00132327	1.5404
Q6rJecTqAOiR1F2e74	NA	NA	NA	0.391539	7.74684	4.68775	6.60119e-05	0.00132464	1.53865
lWkveeKe7dq7uOmnkM	Rbpms	19663	RNA binding protein gene with multiple splicing	0.624108	9.25132	4.68607	6.63138e-05	0.00132968	1.53423
HUX4dXgLU3nk2tCIB0	Map2k6	26399	mitogen-activated protein kinase kinase 6	-0.246833	7.64511	-4.68561	6.63976e-05	0.00133034	1.53301
WF4R_.56e17X4IPnRo	Aldh3a1	11670	aldehyde dehydrogenase family 3, subfamily A1	-0.852501	8.1954	-4.68441	6.66143e-05	0.00133344	1.52985
KklnUoIEaTMolN.USM	NA	NA	NA	0.337279	7.67729	4.68419	6.66539e-05	0.00133344	1.52927
NeqMh_FQp96i5Tuo3s	Cd79b	15985	CD79B antigen	-0.23508	7.43927	-4.68376	6.6733e-05	0.001334	1.52813
KnqkrVeRPTTgcxCOKc	B3gnt9	97440	UDP-GlcNAc:betaGal beta-1,3-N-acetylglucosaminyltransferase 9	0.429509	8.30418	4.68292	6.68845e-05	0.00133574	1.52593
u8Dj0fbu.kfQCagnX8	Hpgd	15446	hydroxyprostaglandin dehydrogenase 15 (NAD)	-0.760763	8.11637	-4.68272	6.69223e-05	0.00133574	1.52538
QgRRBWbaNcHGfYjmU8	Tmed7	66676	transmembrane p24 trafficking protein 7	-0.564062	10.3899	-4.67953	6.75057e-05	0.00134636	1.51697
9ULN7BX4lXISz5Td6U	Vldlr	22359	very low density lipoprotein receptor	0.99458	8.0063	4.67737	6.79036e-05	0.00135326	1.51128
BiCCSES5TqSReNpIFI	NA	NA	NA	0.131353	7.47396	4.6762	6.81209e-05	0.00135635	1.50819
xLzx5Ds7OfT0qUtNXI	Kcne1l	66240	potassium voltage-gated channel, Isk-related family, member 1-like, pseudogene	-0.560123	7.69342	-4.67597	6.8162e-05	0.00135635	1.5076
uefVK.bBeKqfv9XzuQ	Xbp1	22433	X-box binding protein 1	0.597949	10.6927	4.67466	6.84069e-05	0.00136018	1.50413
feh7uSS9AgiugAoiHY	Becn1	56208	beclin 1, autophagy related	-0.30854	7.82565	-4.67341	6.86386e-05	0.00136376	1.50085
QJ0JGUKUkV591IEV_8	Snx32	225861	sorting nexin 32	0.370164	7.9236	4.67003	6.92733e-05	0.00137532	1.49193
urInUSCvDhHioGET3k	Mllt3	70122	myeloid/lymphoid or mixed-lineage leukemia; translocated to, 3	-0.35572	7.78048	-4.66912	6.94459e-05	0.0013777	1.48953
u1KRyCAcSLOGunMYqA	Ube3a	22215	ubiquitin protein ligase E3A	-0.480493	7.82519	-4.66815	6.96293e-05	0.00138001	1.48697
r7qIgMRbgF6gRX9fqU	Ctsa	19025	cathepsin A	0.232089	7.52691	4.66795	6.96674e-05	0.00138001	1.48644
Hleeu5Q0qNcE0qIofU	Ly6c1	17067	lymphocyte antigen 6 complex, locus C1	1.41213	8.70719	4.66745	6.97633e-05	0.00138086	1.48511
llIW.c._1HvPUm6niw	Polr1a	20019	polymerase (RNA) I polypeptide A	0.697627	11.3591	4.66532	7.01673e-05	0.00138781	1.47951
Wbejg3t7qgZr7UgooA	Aifm2	71361	apoptosis-inducing factor, mitochondrion-associated 2	0.607747	10.2978	4.66451	7.03221e-05	0.00138982	1.47738
N64p90pOhMjf8VvJL0	Ddit4l	73284	DNA-damage-inducible transcript 4-like	0.847092	10.637	4.66383	7.04538e-05	0.00139137	1.47557
rnqIyDEgu.t7L4TyNU	Cacybp	12301	calcyclin binding protein	-0.333737	7.73293	-4.66253	7.07036e-05	0.00139525	1.47214
cRKHxXF7kf8XsEUqVU	Trib1	211770	tribbles pseudokinase 1	0.233578	7.5468	4.66215	7.07758e-05	0.00139562	1.47115
Her0loi056P4HDiass	Prickle1	106042	prickle planar cell polarity protein 1	0.768807	10.1747	4.66001	7.11897e-05	0.00140273	1.4655
WJ9yKWaqXqFtepyxAw	Virma	66185	vir like m6A methyltransferase associated	0.455817	8.53511	4.65952	7.12856e-05	0.00140356	1.4642
WpXsrFIl8iq_X116Cc	Cldn5	12741	claudin 5	0.958435	9.18662	4.65864	7.14553e-05	0.00140584	1.4619
oqXqu3fuPn8SDCPlsU	Kank2	235041	KN motif and ankyrin repeat domains 2	0.294552	7.92891	4.65787	7.16058e-05	0.00140765	1.45986
B_bFnwVJVT_RT96O5c	Cc2d1b	319965	coiled-coil and C2 domain containing 1B	0.506121	9.42783	4.65762	7.16549e-05	0.00140765	1.4592
3gBIm6NUlkTcRdKlSQ	Nckap5l	380969	NCK-associated protein 5-like	-0.483386	7.917	-4.6569	7.1796e-05	0.00140937	1.45729
un5epfeXzH_owOq7Ko	Rab3a	19339	RAB3A, member RAS oncogene family	-0.507502	8.48634	-4.65577	7.20167e-05	0.00141176	1.45432
cUnp5dFEaeAIl0f.yA	Pfkl	18641	phosphofructokinase, liver, B-type	0.644956	10.9434	4.65572	7.20257e-05	0.00141176	1.4542
WyXkS4Ssoe14JFSslQ	Slc37a1	224674	solute carrier family 37 (glycerol-3-phosphate transporter), member 1	0.335325	7.72873	4.65539	7.20916e-05	0.00141199	1.45331
xoI.fp7X.C7e.nsP04	Ptges3	56351	prostaglandin E synthase 3	-0.502234	8.85828	-4.65241	7.2677e-05	0.00142239	1.44548
lt3XqywdIktSKfrX1U	Prr19	623131	proline rich 19	-0.786809	9.25927	-4.65159	7.28394e-05	0.00142391	1.44332
x17qU645kyl6k6liI0	Tcirg1	27060	T cell, immune regulator 1, ATPase, H+ transporting, lysosomal V0 protein A3	0.50069	8.10586	4.65147	7.28636e-05	0.00142391	1.44299
649JeuXu7tTWdJG3k4	Bcl2l11	12125	BCL2-like 11 (apoptosis facilitator)	0.756002	9.61446	4.65061	7.3035e-05	0.00142592	1.44072
ig7nq7RCLuDCf7Ej.g	Galnt12	230145	polypeptide N-acetylgalactosaminyltransferase 12	-0.206975	7.58384	-4.65041	7.30753e-05	0.00142592	1.44019
9ohvHvxL7HaHScO4dE	Dtwd2	68857	DTW domain containing 2	-0.361226	8.14077	-4.65013	7.31306e-05	0.00142594	1.43945
o67kSiUIuCBDUhySQg	Tbp	21374	TATA box binding protein	-0.629475	8.63365	-4.6489	7.33752e-05	0.00142962	1.43622
WJKVtTVStceUfeDDkQ	Tsr3	68327	TSR3 20S rRNA accumulation	0.578668	8.15916	4.64821	7.35134e-05	0.00142962	1.4344
0ehh1NdAfzoeyurl5I	Serpinb1a	66222	serine (or cysteine) peptidase inhibitor, clade B, member 1a	-0.778591	7.97901	-4.64811	7.35338e-05	0.00142962	1.43413
9VELXeF1E.keqRE5Ek	Gm11696	100036768	predicted gene 11696	0.360199	8.06813	4.64776	7.36031e-05	0.00142962	1.43321
H94S6HICDp7600TU4U	Mlf1	17349	myeloid leukemia factor 1	-1.0051	8.69154	-4.64755	7.36452e-05	0.00142962	1.43266
3l9N9T_txCXVQppEtY	Zmynd15	574428	zinc finger, MYND-type containing 15	0.37686	7.79716	4.64754	7.36471e-05	0.00142962	1.43264
H9ClM1M7lVapdKId1Q	Pde2a	207728	phosphodiesterase 2A, cGMP-stimulated	0.34114	7.66483	4.64591	7.39758e-05	0.00143493	1.42832
BjgQj7oAV4o9SBfoJ0	Mrps15	66407	mitochondrial ribosomal protein S15	-0.648666	8.10531	-4.64545	7.40686e-05	0.00143567	1.42711
6Xovd.Q__CXfUBAM18	Noct	12457	nocturnin	-0.257019	7.77152	-4.64507	7.41446e-05	0.00143608	1.42612
0TjhKqQbKgEjbeT9II	Ptgr2	77219	prostaglandin reductase 2	-0.39798	7.9918	-4.64389	7.43824e-05	0.00143962	1.42302
x7NePH.UIiJLoIJ4o4	Ndufb9	66218	NADH:ubiquinone oxidoreductase subunit B9	-1.00224	8.37716	-4.64181	7.48062e-05	0.00144592	1.41751
lcy_s7fA4PnourLi7E	Nampt	59027	nicotinamide phosphoribosyltransferase	-0.477527	7.95668	-4.64175	7.48185e-05	0.00144592	1.41736
iA020ix6Oqei4zV_S4	Clec4a3	73149	C-type lectin domain family 4, member a3	-0.417709	7.64701	-4.64109	7.49513e-05	0.00144742	1.41564
oahJ3Ug.7yQgetH4h4	Ergic2	67456	ERGIC and golgi 2	-0.599961	8.91611	-4.63752	7.5684e-05	0.00146049	1.40622
3eUXiApRefnqSNT6PI	Fst	14313	follistatin	0.529751	7.70124	4.636	7.59974e-05	0.00146546	1.40222
xYJPV_QViRNJgVRgLo	NA	NA	NA	0.865343	11.3926	4.63332	7.65548e-05	0.00147512	1.39514
oLS.8F7w14v6jP1e7k	Ercc8	71991	excision repaiross-complementing rodent repair deficiency, complementation group 8	-0.43848	9.2388	-4.63304	7.66124e-05	0.00147514	1.39441
NCHXUK_l_lntShFG9U	Poldip2	67811	polymerase (DNA-directed), delta interacting protein 2	0.36188	11.6693	4.63043	7.7159e-05	0.00148353	1.38753
fa.okO64ruEEgBISpY	NA	NA	NA	-0.325932	8.26904	-4.63042	7.71614e-05	0.00148353	1.3875
0VquBA6j6IRJziOfNU	Dtx4	207521	deltex 4, E3 ubiquitin ligase	0.79981	9.85246	4.62919	7.74196e-05	0.0014874	1.38426
BXarpPW_7l89eiHMwI	NA	NA	NA	0.770031	9.89289	4.62846	7.75739e-05	0.00148927	1.38234
f.847IkPH6f1zvfxVQ	Dmrtc1a	70887	DMRT-like family C1a	-0.998545	9.4192	-4.62722	7.78359e-05	0.00149321	1.37907
cTcrlwu046TdxXs_h4	Srsf3	20383	serine/arginine-rich splicing factor 3	-0.751603	9.08998	-4.62668	7.79506e-05	0.00149424	1.37765
ZdVD.TWSH0KOnXkxJ4	NA	NA	NA	0.171124	7.43649	4.62642	7.80041e-05	0.00149424	1.37698
B26qgKK.6tzn2JH65E	Sde2	208768	SDE2 telomere maintenance homolog (S. pombe)	0.496092	8.78801	4.62572	7.81546e-05	0.00149603	1.37511
0u6t4YDgTWHugJw5t4	Dcaf13	223499	DDB1 and CUL4 associated factor 13	-0.927762	9.73253	-4.62526	7.82522e-05	0.0014968	1.37391
6hJckh.Si6Opl9aQT8	Rtkn2	170799	rhotekin 2	-0.262766	7.73381	-4.62372	7.858e-05	0.00150197	1.36986
fVeEsAnvXSgB6OqXU4	Phf11d	219132	PHD finger protein 11D	0.620941	8.48809	4.62188	7.89744e-05	0.00150742	1.36501
QrTwKgI6hVx0c4tHXo	NA	NA	NA	0.134537	7.42731	4.62166	7.90217e-05	0.00150742	1.36443
ZpRT5RxHwOREVEQUxc	NA	NA	NA	0.142067	7.47218	4.62159	7.90378e-05	0.00150742	1.36423
Qr5E0gqn_CZ_zvv5aI	Fam49a	76820	family with sequence similarity 49, member A	0.613056	8.64874	4.61969	7.94466e-05	0.00151412	1.35924
fKoSzU1c461TZ.j7Qk	NA	NA	NA	0.166913	7.65532	4.61776	7.98655e-05	0.00152099	1.35415
3IEIl4IOF4oJwCOJ6U	Bcap31	27061	B cell receptor associated protein 31	-0.605005	7.90905	-4.6173	7.99649e-05	0.00152178	1.35294
NU1UrXHlH3gw5EUn0M	NA	NA	NA	0.541295	8.13696	4.61601	8.02455e-05	0.00152601	1.34955
62DjSuXQLJEnrGv53k	NA	NA	NA	0.27824	7.85037	4.61422	8.06377e-05	0.00153235	1.34483
rfoNeVCe0rULUXiAI4	Rab3b	69908	RAB3B, member RAS oncogene family	0.62365	7.90605	4.61266	8.09806e-05	0.00153775	1.34073
EV0tTWbFLJdW1w970M	Lrrc1	214345	leucine rich repeat containing 1	0.537612	9.19994	4.61153	8.12294e-05	0.00154136	1.33776
lrtrnpVAammURrgrhk	Aspscr1	68938	alveolar soft part sarcoma chromosome region, candidate 1 (human)	-0.374397	7.698	-4.60902	8.17868e-05	0.00155081	1.33114
uTa6qH8BTvpdXBTvXk	Tbc1d10c	108995	TBC1 domain family, member 10c	0.205835	7.6751	4.60856	8.18899e-05	0.00155164	1.32992
lj3ksnfwCRJr6MkJ4c	Actr3	74117	ARP3 actin-related protein 3	-0.839282	9.9463	-4.60677	8.22885e-05	0.00155648	1.32522
HpJcUiUe_vxJf5eVE4	NA	NA	NA	0.196539	7.39827	4.60663	8.23205e-05	0.00155648	1.32484
QPngFCqe4nCTpIKUtU	Npr3	18162	natriuretic peptide receptor 3	-0.308404	7.77169	-4.60662	8.23238e-05	0.00155648	1.3248
9gCuIsKpdB9enC3e1U	Mks1	380718	Meckel syndrome, type 1	0.617729	8.86157	4.60634	8.23847e-05	0.00155651	1.32409
3GtcKjKJ7eyg7gEtGU	Ccl7	20306	chemokine (C-C motif) ligand 7	0.453006	7.53924	4.60449	8.2802e-05	0.0015626	1.3192
NAEqrqCbpZd_R5.t1o	Itpk1	217837	inositol 1,3,4-triphosphate 5/6 kinase	0.838357	9.77452	4.60438	8.28268e-05	0.0015626	1.3189
BEmRav2ofjkNaNAbp4	Cebpb	12608	CCAAT/enhancer binding protein (C/EBP), beta	1.30195	9.41399	4.60358	8.30069e-05	0.00156487	1.3168
ESnp7pFOooLMnSD3UI	Plekhb2	226971	pleckstrin homology domain containing, family B (evectins) member 2	0.227453	7.59579	4.60263	8.32203e-05	0.00156777	1.31432
cq15L6vX44ohwnz9_c	Fdps	110196	farnesyl diphosphate synthetase	0.563067	8.32349	4.60171	8.3429e-05	0.00156952	1.31189
QRuSqA4LsS7uf0iKaU	NA	NA	NA	0.210376	7.57755	4.60169	8.34333e-05	0.00156952	1.31184
3tN7R6kkWgTE5eQTSU	Rbms1	56878	RNA binding motif, single stranded interacting protein 1	0.802888	9.95124	4.60136	8.35096e-05	0.00156982	1.31096
6CqKg16l_gwKh7uieo	Shf	435684	Src homology 2 domain containing F	-0.18848	7.53379	-4.59992	8.38379e-05	0.00157486	1.30716
ot43nxpyqexVzfqchs	Il27ra	50931	interleukin 27 receptor, alpha	0.174197	7.48222	4.59627	8.46733e-05	0.00158874	1.29756
EgeiCIIopcgXlePVJ0	Pgf	18654	placental growth factor	0.465097	7.76984	4.59582	8.47777e-05	0.00158874	1.29637
ZdXvErSFkjqWv0.Z0g	Vps8	209018	VPS8 CORVET complex subunit	0.4915	8.65752	4.59577	8.47878e-05	0.00158874	1.29626
9VLJKAXUtElLwg6B60	Gpbp1	73274	GC-rich promoter binding protein 1	-0.744028	9.47404	-4.59564	8.48195e-05	0.00158874	1.29589
Bp1_TIBHj3342H_8Xg	Mettl25	216292	methyltransferase like 25	-0.358846	8.77831	-4.59497	8.49732e-05	0.00158938	1.29414
rnehriEK_CT16UPgnE	Zfp397	69256	zinc finger protein 397	-0.28342	8.26353	-4.59496	8.49752e-05	0.00158938	1.29412
o_UW50HHOzpuMHelpg	Tspo	12257	translocator protein	1.20183	10.5065	4.59237	8.55757e-05	0.00159947	1.2873
rusIZS._P7nu6ejPfI	Srp14	20813	signal recognition particle 14	-0.74975	11.1729	-4.59156	8.57657e-05	0.00160188	1.28516
uBe6OUIJIJeSoAI6_U	NA	NA	NA	-0.814991	8.76294	-4.59041	8.60341e-05	0.00160575	1.28213
N87xVe_SUnV8oOEksk	Kitl	17311	kit ligand	0.550397	7.94589	4.58976	8.61857e-05	0.00160743	1.28043
rQqK6KTiFftZ1yHgq8	Desi1	28075	desumoylating isopeptidase 1	0.419736	8.96248	4.58883	8.64039e-05	0.00161035	1.27798
Bb0J0CJAp.kaJ0BN44	Slirp	380773	SRA stem-loop interacting RNA binding protein	-1.47483	8.86013	-4.58835	8.65173e-05	0.00161131	1.27671
6VOqdQfeUn3D4B_7.Y	NA	NA	NA	-0.794451	12.1557	-4.58675	8.68944e-05	0.00161719	1.2725
xql6i6It5.SMfwXaJ4	Spcs3	76687	signal peptidase complex subunit 3 homolog (S. cerevisiae)	0.545712	9.69575	4.58555	8.71787e-05	0.00162133	1.26934
l14EuPd4Lrn2I3IDv0	NA	NA	NA	0.155183	7.57885	4.58411	8.75203e-05	0.00162635	1.26556
u9I4dLnufTl4eX3cio	Sipa1l1	217692	signal-induced proliferation-associated 1 like 1	0.319682	7.67319	4.58389	8.75733e-05	0.00162635	1.26497
3esKbp0Psu.ny7noIU	Ypel5	383295	yippee like 5	0.385887	8.00964	4.58308	8.7767e-05	0.00162879	1.26283
fg4QLQ4OV5XgtMk_wo	NA	NA	NA	-0.897221	9.47297	-4.5824	8.79283e-05	0.00163063	1.26106
6UCLltd25V_MGXxzdk	Minar2	225583	membrane integral NOTCH2 associated receptor 2	-0.734569	10.1915	-4.58057	8.83674e-05	0.00163761	1.25624
cmuO93x3WXS3cfkp7I	Traf1	22029	TNF receptor-associated factor 1	0.221379	7.45918	4.57996	8.85148e-05	0.00163866	1.25462
Ng.v8D3NVNC7yXXj_0	NA	NA	NA	-0.955286	9.12259	-4.57982	8.85489e-05	0.00163866	1.25425
oRRepCj9FVnkSnl9QA	Hbb-bs	100503605	hemoglobin, beta adult s chain	-2.04271	10.628	-4.57722	8.91759e-05	0.00164721	1.24742
BncUheMHPXkkRR6l94	Afmid	71562	arylformamidase	0.460313	8.15462	4.57711	8.9204e-05	0.00164721	1.24712
Thrk3jX55_gLdJNpRU	Parl	381038	presenilin associated, rhomboid-like	0.438476	11.7413	4.57688	8.92597e-05	0.00164721	1.24651
Zi04lSNRJIkSnlCO3E	Ext2	14043	exostosin glycosyltransferase 2	0.46314	10.2837	4.57686	8.92632e-05	0.00164721	1.24648
QgQBLN4OKf1CSqc4bk	Nfxl1	100978	nuclear transcription factor, X-box binding-like 1	-0.354537	7.82663	-4.57654	8.93411e-05	0.00164749	1.24563
TpRUAo6RfiJSlFCB.M	Arhgap22	239027	Rho GTPase activating protein 22	0.565121	8.2089	4.57617	8.94309e-05	0.00164798	1.24466
N57ohyoZMiS.rn6y4U	Cdo1	12583	cysteine dioxygenase 1, cytosolic	-0.997744	9.65212	-4.57523	8.96607e-05	0.00165106	1.24218
3uOEHT1NVJ.eOkzN_E	Fbxw13	211305	F-box and WD-40 domain protein 13	-0.29027	7.43523	-4.57462	8.98081e-05	0.0016525	1.24059
6J6XRIc90TvSICUBTc	Oasl1	231655	2'-5' oligoadenylate synthetase-like 1	0.288068	7.50937	4.57414	8.99264e-05	0.0016525	1.23931
Zq.lJ7u3O_zjIVRH.c	Dpp8	74388	dipeptidylpeptidase 8	0.655896	9.53485	4.57413	8.99287e-05	0.0016525	1.23929
l_OXyLUi6bU1Jq7yWE	Pfdn4	109054	prefoldin 4	-0.717288	11.828	-4.57103	9.0691e-05	0.00166534	1.23112
3A6E9D6lMyD0Z6ABrk	Metap2	56307	methionine aminopeptidase 2	-0.195631	7.46246	-4.57009	9.09229e-05	0.00166824	1.22865
0_fGO5_IoFC7_KULl4	Gstm7	68312	glutathione S-transferase, mu 7	-0.771923	11.2052	-4.5698	9.09941e-05	0.00166824	1.22789
TXqNypUDqSrR6CtN_8	Tnip2	231130	TNFAIP3 interacting protein 2	0.577623	8.63151	4.56961	9.10402e-05	0.00166824	1.2274
utLN60ene_Oj8_K7oE	Smu1	74255	smu-1 suppressor of mec-8 and unc-52 homolog (C. elegans)	-0.621754	10.8312	-4.56901	9.11892e-05	0.0016698	1.22582
0hu9xdZHHKCUl8k7Ek	Epb41l2	13822	erythrocyte membrane protein band 4.1 like 2	1.00982	9.24987	4.56818	9.13948e-05	0.0016724	1.22364
Qidee176AvegvChoi4	Mrps7	50529	mitchondrial ribosomal protein S7	-0.645353	11.3108	-4.56716	9.16491e-05	0.00167588	1.22095
xV3XSdUkhC91mh.vh8	Map2k6	26399	mitogen-activated protein kinase kinase 6	-0.214442	7.67811	-4.56686	9.17237e-05	0.00167607	1.22016
isg4gheCHAeX.X2pvo	Gm15107	434864	predicted gene 15107	-0.830169	9.19182	-4.56595	9.19518e-05	0.00167907	1.21776
QkihhJ97ruLChPpEik	Tex9	21778	testis expressed gene 9	-0.696929	8.93658	-4.56304	9.26806e-05	0.0016912	1.21012
c7v4Wb17ddJRMVxN7k	Hbp1	73389	high mobility group box transcription factor 1	0.688471	12.2743	4.56186	9.29805e-05	0.00169549	1.207
Qp7lEX_0d95jjojvA8	Prorsd1	67939	prolyl-tRNA synthetase domain containing 1	-0.853754	9.88238	-4.56132	9.31165e-05	0.00169678	1.20558
ujCoxrURzVA6e.jg9E	Arl1	104303	ADP-ribosylation factor-like 1	-0.596433	10.5366	-4.55669	9.42969e-05	0.0017171	1.1934
Enr.tE9BPFSE0pBN7U	Eef1e1	66143	eukaryotic translation elongation factor 1 epsilon 1	-0.802445	9.97265	-4.55606	9.44567e-05	0.00171881	1.19176
HlPqEew1Ii673Sueio	Pdia2	69191	protein disulfide isomerase associated 2	0.395465	7.65741	4.55445	9.48706e-05	0.00172325	1.18753
Ek1K1vE4I02IAurFKU	Ap1m2	11768	adaptor protein complex AP-1, mu 2 subunit	-0.431157	7.81275	-4.55445	9.48713e-05	0.00172325	1.18752
QnreNAoiiu8o43qNoI	Kcna6	16494	potassium voltage-gated channel, shaker-related, subfamily, member 6	0.785183	8.18829	4.55435	9.48984e-05	0.00172325	1.18724
6rv7Ax4B_IYY46Suu0	Pcmt1	18537	protein-L-isoaspartate (D-aspartate) O-methyltransferase 1	-0.251308	7.64517	-4.55355	9.51039e-05	0.00172579	1.18515
EMIBm6gq5_VujlIo4k	Slc25a12	78830	solute carrier family 25 (mitochondrial carrier, Aralar), member 12	0.486256	8.08837	4.55095	9.57781e-05	0.00173682	1.17832
u0Ke6mLS5IJd6HHMi8	Gale	74246	galactose-4-epimerase, UDP	-0.530903	7.96185	-4.55048	9.59005e-05	0.00173783	1.17708
H5E_v3zkjrMB3Kl7nI	Nupl1	71844	nucleoporin like 1	-0.535631	9.13132	-4.55007	9.60075e-05	0.00173857	1.176
uqxIhC7jQI6IoX8Vew	Zfp281	226442	zinc finger protein 281	-0.438229	9.36609	-4.54924	9.62239e-05	0.00174128	1.17383
TYGXKNSDJWCCAdogCs	Tceanc2	66526	transcription elongation factor A (SII) N-terminal and central domain containing 2	-0.202057	7.48026	-4.54844	9.64341e-05	0.00174388	1.17171
lr9CWt5.0VHeSUrRB4	Zbtb8b	215627	zinc finger and BTB domain containing 8b	0.678027	8.77466	4.54777	9.66112e-05	0.00174587	1.16994
W16BROtHclK1QKFePc	Prkcb	18751	protein kinase C, beta	-0.641405	8.42334	-4.54566	9.71671e-05	0.00175471	1.16439
iX3InXi1ntPHRQMVO0	Rubcn	100502698	RUN domain and cysteine-rich domain containing, Beclin 1-interacting protein	0.809783	9.9265	4.54505	9.7326e-05	0.00175637	1.16281
K8Vwnjd8vyi8.q.4R4	Abhd17c	70178	abhydrolase domain containing 17C	-0.379595	8.00739	-4.54424	9.75406e-05	0.00175902	1.16068
EVKUSUd_r1N_cMDnp0	Sema3f	20350	sema domain, immunoglobulin domain (Ig), short basic domain, secreted, (semaphorin) 3F	0.57087	8.56262	4.5437	9.7684e-05	0.00175933	1.15926
lNs5flt.ee73Sr4ulU	Ripor2	193385	RHO family interacting cell polarization regulator 2	-0.205155	7.63609	-4.54367	9.76918e-05	0.00175933	1.15918
osd9BOjmliui._lgCg	Gins2	272551	GINS complex subunit 2 (Psf2 homolog)	-0.716812	8.77914	-4.54311	9.78424e-05	0.00176083	1.15769
WJ_e1E_DtBU3iznAI4	Atg5	11793	autophagy related 5	-0.628022	9.72629	-4.54164	9.82341e-05	0.00176666	1.15383
KvAL3.qUvp_jAO_ujg	Tcp1	21454	t-complex protein 1	-0.787431	8.56229	-4.53955	9.87934e-05	0.0017755	1.14833
B1j7pXl.YJ6IccblyI	Bex2	12069	brain expressed X-linked 2	-0.898927	11.8402	-4.53805	9.91974e-05	0.00178154	1.14439
inn7fS_Oujw4SCglWU	Pml	18854	promyelocytic leukemia	0.300196	7.7752	4.53688	9.95123e-05	0.00178597	1.14132
uAeDV_AjiW6X8TV6gU	Mrpl3	94062	mitochondrial ribosomal protein L3	-0.872594	9.69252	-4.53616	9.97067e-05	0.00178823	1.13943
N.9KO6.KB6gwb.e8dc	Snx1	56440	sorting nexin 1	-0.547203	8.00131	-4.53534	9.99303e-05	0.00179101	1.13727
0dJLsAJHc7XT3c5iJQ	Klhl7	52323	kelch-like 7	-0.677272	9.5539	-4.53383	0.00010034	0.00179711	1.13331
Ba41inIqJ5Os37xwdI	Agrn	11603	agrin	1.15042	11.6575	4.53342	0.000100452	0.0017979	1.13223
3VKKXEagIKIckRAxLo	Nt5c	50773	5',3'-nucleotidase, cytosolic	-0.874369	8.93982	-4.53309	0.000100541	0.00179827	1.13137
oq0sSMgKf7M976v.4I	Fkbp6	94244	FK506 binding protein 6	-0.278414	7.80853	-4.53279	0.000100626	0.00179855	1.13056
HJIYxnt5qEe5555Mlw	Atrip	235610	ATR interacting protein	0.610712	9.29787	4.53023	0.000101327	0.00180985	1.12384
iJyqkr1yFzdxGEe0Uc	Vps16	80743	VSP16 CORVET/HOPS core subunit	0.751514	9.6429	4.52941	0.000101554	0.00181265	1.12168
iFyTuQZXi_N1CRQgoU	Cmip	74440	c-Maf inducing protein	0.156147	7.40683	4.52898	0.000101673	0.00181355	1.12055
iOolx.sbpipda6znJ8	Tspo	12257	translocator protein	1.0926	9.66951	4.52578	0.000102561	0.00182814	1.11214
rhdMtExUyd6n41QRfo	Prpf38b	66921	PRP38 pre-mRNA processing factor 38 (yeast) domain containing B	0.402674	8.1627	4.52504	0.000102767	0.00183057	1.11019
uciR35jlBdSzXRXZIo	Seh1l	72124	SEH1-like (S. cerevisiae	0.497508	8.58233	4.52433	0.000102964	0.00183282	1.10835
9dJeoF8igHoKnoLtkk	Tcf25	66855	transcription factor 25 (basic helix-loop-helix)	0.69065	8.57889	4.52217	0.000103571	0.00184237	1.10266
TgqoEBP5znXi5wR6nQ	Nras	18176	neuroblastoma ras oncogene	0.130198	7.56682	4.52169	0.000103705	0.00184352	1.1014
TpdPh2dNxR1nalNSCA	Ergic3	66366	ERGIC and golgi 3	0.623397	12.0695	4.52052	0.000104037	0.00184815	1.09832
led1.cgkoT.p1_nnF0	Schip1	30953	schwannomin interacting protein 1	0.90038	8.8555	4.51975	0.000104254	0.00185075	1.0963
oqvXZ2Jxi_7bYyvYow	Ubl5	66177	ubiquitin-like 5	-0.393929	13.2873	-4.51799	0.000104753	0.00185835	1.09169
3r4VEC6CiIHhd4XW7s	Wbp2	22378	WW domain binding protein 2	0.413052	7.88027	4.51757	0.000104875	0.00185925	1.09056
onrTheCgP3yRgz7tKw	Ppp4r1	70351	protein phosphatase 4, regulatory subunit 1	-0.590246	8.52838	-4.51715	0.000104992	0.00186008	1.08948
uIoh9dtVfUMCRc5US4	B3gnt9	97440	UDP-GlcNAc:betaGal beta-1,3-N-acetylglucosaminyltransferase 9	0.396126	9.66585	4.51671	0.000105117	0.00186103	1.08833
EUkV08rp0weXqHUvco	Peli1	67245	pellino 1	0.207463	7.475	4.51579	0.000105382	0.00186446	1.08589
9qBXBB9U3grN5Fvt5A	Wfdc6a	209351	WAP four-disulfide core domain 6A	-0.77838	11.0063	-4.5149	0.000105636	0.00186769	1.08356
QkjShXygO5A4jUHUPQ	S100a10	20194	S100 calcium binding protein A10 (calpactin)	-1.33337	8.79786	-4.51358	0.000106015	0.00187313	1.0801
HzgXBMsyX0qtGh7IFU	Zfp868	234362	zinc finger protein 868	-0.475235	7.87636	-4.50978	0.000107117	0.00189124	1.07011
WpBfet4eiV3cB7w4H0	Tut7	214290	terminal uridylyl transferase 7	0.662168	10.2036	4.50954	0.000107185	0.00189124	1.06949
ZkT6Lgeg6LckC24ee0	Htatsf1	72459	HIV TAT specific factor 1	-0.655051	8.10811	-4.50918	0.000107292	0.00189185	1.06853
QN.XqoCh97U1eVHo2g	Rnf181	66510	ring finger protein 181	0.463682	13.418	4.50853	0.000107481	0.00189342	1.06682
lQIKTXRYreu5iJF4OA	Miga1	215708	mitoguardin 1	0.369705	8.08475	4.50813	0.000107598	0.00189342	1.06578
BSMXSX7lJXShy3SGI0	Zfp30	22693	zinc finger protein 30	0.174129	7.57365	4.50813	0.000107598	0.00189342	1.06577
fRoIfGBl__VL1Uvekg	Cstf3	228410	cleavage stimulation factor, 3' pre-RNA, subunit 3	-0.666695	10.8872	-4.50677	0.000107996	0.00189915	1.0622
BaU2202_3uU8jjuI7c	Ifitm1	68713	interferon induced transmembrane protein 1	1.70205	10.8183	4.50645	0.00010809	0.00189953	1.06136
No68eEVAeUyiOeop.k	Maml1	103806	mastermind like transcriptional coactivator 1	0.171153	7.5514	4.50374	0.000108889	0.00191206	1.05424
EedflXe4ovGiKn_3cg	Tnip1	57783	TNFAIP3 interacting protein 1	0.628733	8.68612	4.50353	0.00010895	0.00191206	1.0537
K.QKjv.0p6BDA7Z7ks	Trip12	14897	thyroid hormone receptor interactor 12	-0.456909	8.32096	-4.50263	0.000109217	0.00191536	1.05134
WeXq7nx83OFPldnk7E	Ctso	229445	cathepsin O	0.157646	7.44568	4.50221	0.00010934	0.00191536	1.05024
rxeglHdD6.IdzCsWjo	Ppa2	74776	pyrophosphatase (inorganic) 2	-0.349947	7.79042	-4.50216	0.000109357	0.00191536	1.05009
ut93hQhdfiRSsRG4EU	Tirap	117149	toll-interleukin 1 receptor (TIR) domain-containing adaptor protein	0.595692	8.46224	4.49933	0.000110202	0.00192743	1.04265
oc_DUg7g1OX_4e4XR0	Zwint	52696	ZW10 interactor	-0.478518	12.0591	-4.49924	0.000110226	0.00192743	1.04244
0a4KYSS_vokBNVQL3E	Actb	11461	actin, beta	1.25684	8.16264	4.49882	0.000110352	0.00192743	1.04134
9ksCg.pRNNKEe88l3c	Fam45a	67894	family with sequence similarity 45, member A	-0.701408	8.96451	-4.49866	0.000110402	0.00192743	1.04089
rCSHJ0SQfgrsz04lng	Tex11	83558	testis expressed gene 11	-0.909309	9.78331	-4.49861	0.000110415	0.00192743	1.04079
lK6OcHF2CQHqApArNI	NA	NA	NA	-0.221372	7.47971	-4.49805	0.000110585	0.00192911	1.0393
3inIJ_SlyrQc0Au530	Dhdh	71755	dihydrodiol dehydrogenase (dimeric)	0.546359	8.12653	4.4958	0.000111262	0.0019394	1.0334
9S13h5YqsiU7J8lwAk	NA	NA	NA	0.171802	7.58068	4.4956	0.000111323	0.0019394	1.03287
Eu55ItlSkdnp4oIsHA	Kcna6	16494	potassium voltage-gated channel, shaker-related, subfamily, member 6	1.04631	8.80204	4.4947	0.000111594	0.00194052	1.03052
rX5wzUTIJyhwlSK9d8	Stat3	20848	signal transducer and activator of transcription 3	1.17141	9.7938	4.49454	0.000111645	0.00194052	1.03008
ft3UI_wJuCEnl6HkeI	NA	NA	NA	0.631438	7.65837	4.49444	0.000111675	0.00194052	1.02982
0WoE9L99Ip31iAp0kE	Frmd5	228564	FERM domain containing 5	0.536899	8.62001	4.49439	0.000111688	0.00194052	1.0297
KjXiUcSp_f6nI44tno	NA	NA	NA	0.53249	7.47999	4.49416	0.000111758	0.00194052	1.0291
Ep3hFd.SXXIk_TizLk	Anxa7	11750	annexin A7	0.370068	7.90312	4.49342	0.000111983	0.00194315	1.02715
0TMn1SO11_56AVI3qU	S1pr2	14739	sphingosine-1-phosphate receptor 2	0.797018	9.69974	4.48935	0.000113227	0.00196343	1.01647
xIMvX7SLp86pcbkCik	Ncoa4	27057	nuclear receptor coactivator 4	-0.723877	9.16812	-4.48909	0.000113309	0.00196355	1.01577
fHkiSR_lUupI3iiSOM	Anapc7	56317	anaphase promoting complex subunit 7	0.551819	10.1765	4.48866	0.00011344	0.00196451	1.01466
xtIs2UiXER8X2dQjiU	Nop56	67134	NOP56 ribonucleoprotein	-0.699745	10.0119	-4.4884	0.00011352	0.0019646	1.01397
TlZB5Bd3R7VNkRLp70	Vgll4	232334	vestigial like family member 4	0.522012	8.42262	4.4877	0.000113737	0.00196602	1.01213
0IrIZ.oICkwJeq34cU	Tpmt	22017	thiopurine methyltransferase	-0.165698	7.46127	-4.4876	0.000113768	0.00196602	1.01187
TdS9jkeq1Qn1_8LegI	NA	NA	NA	0.709915	8.57578	4.48722	0.000113886	0.00196602	1.01087
ZuoBAohf_TlaSuSERg	Rasl11a	68895	RAS-like, family 11, member A	0.806918	8.9709	4.48716	0.000113903	0.00196602	1.01072
HuKc_Sek38OH6regkE	Psmb7	19177	proteasome (prosome, macropain) subunit, beta type 7	-0.456944	12.8002	-4.48611	0.000114229	0.00196869	1.00796
3TtTQgnOguKe7X_7nU	Psmc5	19184	protease (prosome, macropain) 26S subunit, ATPase 5	-0.614033	11.0586	-4.48598	0.000114269	0.00196869	1.00761
Kf519EU90tLNQKSCS4	NA	NA	NA	0.290871	7.77929	4.48594	0.000114283	0.00196869	1.0075
63YXenngc30T1TQiBE	Uimc1	20184	ubiquitin interaction motif containing 1	-0.670497	8.43103	-4.48512	0.000114538	0.00197178	1.00535
cX2XtP1KEzfHlURQUY	Chst15	77590	carbohydrate sulfotransferase 15	0.44873	8.21322	4.48304	0.000115185	0.00198123	0.999895
H7TUq6wdUnqh6njgt4	NA	NA	NA	0.534408	7.81831	4.48287	0.000115238	0.00198123	0.999456
ua.R04qnaNfft0OG5M	Eif4e3	66892	eukaryotic translation initiation factor 4E member 3	0.447078	8.51877	4.48196	0.000115522	0.00198481	0.997074
xir4CSZPfSiSerRfXo	Fut10	171167	fucosyltransferase 10	0.652404	8.73669	4.48156	0.000115648	0.00198567	0.996022
xuNBUHcVAuok0KNEug	Pnlip	69060	pancreatic lipase	-0.471728	7.50979	-4.48109	0.000115798	0.00198694	0.994772
rv36Snb7F36AF0uQhI	Selenot	69227	selenoprotein T	-0.796723	9.10749	-4.48011	0.000116106	0.00199092	0.992202
6VFf5R3UeLh56FEkns	Vps41	218035	VPS41 HOPS complex subunit	0.44772	8.85941	4.47928	0.000116367	0.0019941	0.990028
ikHpLvfCHKEJIvl6Tk	Rffl	67338	ring finger and FYVE like domain containing protein	-0.362747	7.87828	-4.47871	0.000116547	0.00199587	0.988534
QHoDqXk60eokLESL0E	Adgre5	26364	adhesion G protein-coupled receptor E5	0.504235	8.4606	4.47844	0.000116632	0.00199602	0.987833
902OtkKUO4F6XF6uUI	Rbm38	56190	RNA binding motif protein 38	-0.530262	7.99533	-4.47779	0.000116837	0.00199822	0.986136
ogRMeiIBXODsFLukiU	NA	NA	NA	-0.667213	7.66833	-4.47555	0.00011755	0.0020091	0.980252
cKDoJJL4gkmLSIoDH4	Xrn2	24128	5'-3' exoribonuclease 2	-0.155829	7.47339	-4.47407	0.000118026	0.00201591	0.976353
64nW3d6m7L6UsjJEqc	Klf3	16599	Kruppel-like factor 3 (basic)	0.604396	7.90601	4.4722	0.000118626	0.00202484	0.971452
BlF0UpMSfScNKkkqkw	NA	NA	NA	0.250916	7.60279	4.47114	0.000118966	0.00202932	0.968685
NR91AgJTnCHqFJV28k	NA	NA	NA	0.664883	9.34631	4.47084	0.000119064	0.00202967	0.967886
lRXuy_0Khc5eFuArhs	NA	NA	NA	0.158177	7.43139	4.47029	0.000119241	0.00203137	0.966449
KOSuBLt5SohJpJtzus	C1rl	232371	complement component 1, r subcomponent-like	0.244879	7.51222	4.4697	0.000119434	0.00203319	0.964886
rSIE17MtVdVSKeBIp4	Taco1	70207	translational activator of mitochondrially encoded cytochrome c oxidase I	0.155985	7.4653	4.46932	0.000119555	0.00203319	0.963909
QmieeVV9vVCBMdGkug	Eva1c	70967	eva-1 homolog C (C. elegans)	0.161295	7.4238	4.46924	0.000119581	0.00203319	0.963699
Wr76J6QLRQt5UgJ0go	NA	NA	NA	0.484891	13.8626	4.46628	0.000120546	0.00204827	0.955929
9lekf9_d_rteewJTpQ	Lypd2	68311	Ly6/Plaur domain containing 2	-0.271452	7.39559	-4.46255	0.000121775	0.0020678	0.946129
lkWuKqSSefgnuOMoBQ	NA	NA	NA	0.15671	7.55489	4.46096	0.000122299	0.00207536	0.941977
fq40WHuXU955.4s310	Gdpd2	71584	glycerophosphodiester phosphodiesterase domain containing 2	0.359592	7.6449	4.46063	0.00012241	0.00207589	0.941105
BhItC6VLOIa0lEd6jA	Ifit2	15958	interferon-induced protein with tetratricopeptide repeats 2	0.482922	7.72856	4.45671	0.000123717	0.00209671	0.930836
6q7_FJOxUVF7va5QYI	NA	NA	NA	0.298098	7.63652	4.45595	0.000123976	0.00209972	0.928821
rWNRvwCi1_pwoyJ2Wo	Igf2bp1	140486	insulin-like growth factor 2 mRNA binding protein 1	-0.62984	8.60117	-4.45529	0.000124195	0.00210133	0.927111
fSFVNOpJSJ3CnVaphs	Marcksl1	17357	MARCKS-like 1	-0.859887	8.38888	-4.45519	0.000124231	0.00210133	0.926832
KmXTxYxzsIgOINTmxI	Psmd6	66413	proteasome (prosome, macropain) 26S subunit, non-ATPase, 6	-0.418019	7.69078	-4.45477	0.000124371	0.00210234	0.925741
TiHKrXuX3I3_TXQJUk	Bcat1	12035	branched chain aminotransferase 1, cytosolic	0.540997	7.87351	4.45256	0.000125121	0.00211365	0.919937
llKlUQVCIS3UR6794A	Dhx57	106794	DEAH (Asp-Glu-Ala-Asp/His) box polypeptide 57	0.637764	8.58899	4.45217	0.000125252	0.0021145	0.918925
EhI7p7Lvyu.rfn37Ok	NA	NA	NA	0.739918	11.1419	4.45132	0.000125543	0.00211653	0.916684
xslSvFXQFApDVTketE	NA	NA	NA	0.128357	7.42516	4.45119	0.000125584	0.00211653	0.916364
rGbjhLEb2lJlHihJ3Q	NA	NA	NA	-1.18378	8.83779	-4.4511	0.000125615	0.00211653	0.916126
3lhHChNT8.opIBQtOw	Rin2	74030	Ras and Rab interactor 2	0.742726	8.13527	4.44803	0.000126669	0.00213291	0.908056
oSzkn5gSYeoCw61cfk	Nus1	52014	NUS1 dehydrodolichyl diphosphate synthase subunit	-0.741816	9.81996	-4.44674	0.00012711	0.00213896	0.904697
TouHRkuCDkRg6NEI6Y	Ctnnb1	12387	catenin (cadherin associated protein), beta 1	-0.652202	9.96724	-4.4459	0.000127401	0.00214117	0.902486
0m.3uxeCIBxEU1i8go	Bbs9	319845	Bardet-Biedl syndrome 9 (human)	-0.18673	7.54338	-4.44589	0.000127405	0.00214117	0.902457
uPKNMpA0vF_SBi37mk	Meox2	17286	mesenchyme homeobox 2	-0.296175	7.47001	-4.44515	0.000127659	0.00214407	0.90053
9t7EnHrl6B6cMjXiEQ	Cnep1r1	382030	CTD nuclear envelope phosphatase 1 regulatory subunit 1	-0.563253	10.362	-4.4436	0.0001282	0.00215077	0.896446
NW5aKKcq0owI_oW.6E	Tap2	21355	transporter 2, ATP-binding cassette, sub-family B (MDR/TAP)	1.49275	8.2407	4.44353	0.000128223	0.00215077	0.896277
Qh9yJevgDqXsftNIiE	Gcat	26912	glycine C-acetyltransferase (2-amino-3-ketobutyrate-coenzyme A ligase)	-0.908672	9.54523	-4.44083	0.000129167	0.00216433	0.889186
rloK_jgoCIXUl0m910	Epop	103551	elongin BC and polycomb repressive complex 2 associated protein	-0.496259	8.2051	-4.44071	0.000129209	0.00216433	0.888876
QmTWstroEIidESeFfg	Prmt1	15469	protein arginine N-methyltransferase 1	0.175666	7.45405	4.44051	0.000129279	0.00216433	0.88835
31JadviXjHqgev7d4w	Sh3tc2	225608	SH3 domain and tetratricopeptide repeats 2	0.519471	8.16587	4.44016	0.000129401	0.00216499	0.887435
Nfkr.nupEJfzk.sfzk	NA	NA	NA	0.179035	7.51295	4.439	0.000129808	0.00217041	0.884401
xj7L.MMEfUHnrperzo	Triap1	69076	TP53 regulated inhibitor of apoptosis 1	-0.64796	9.38409	-4.43781	0.00013023	0.00217608	0.881268
ZNCdApxFB6lNpeK_dI	NA	NA	NA	0.530813	11.6749	4.4371	0.000130481	0.00217888	0.879407
Nj8u0FSt92rjDoXl6o	Trap1	68015	TNF receptor-associated protein 1	0.737034	10.2911	4.43521	0.00013115	0.00218737	0.874466
l4QgsN64lOhg6lujiU	Fbxl18	231863	F-box and leucine-rich repeat protein 18	-0.495413	8.17742	-4.43519	0.000131157	0.00218737	0.874418
fu8B_8h_8qt7OLojIs	Snapc1	75627	small nuclear RNA activating complex, polypeptide 1	-0.295735	7.66022	-4.43434	0.00013146	0.00219103	0.872187
rV4E6_1kqkOCE_48W4	Htra1	56213	HtrA serine peptidase 1	1.05601	9.96907	4.43316	0.000131883	0.00219668	0.869085
iqSJU4XjhQO.e8HJSU	Tnrc6b	213988	trinucleotide repeat containing 6b	0.349178	7.72329	4.43239	0.000132159	0.00219987	0.867068
E65D0kLLydKq0kLTRg	Gabpb1	14391	GA repeat binding protein, beta 1	-0.424904	8.6356	-4.43215	0.000132244	0.00219989	0.866443
QsOI5UqxTnlXnCQehQ	Mmp11	17385	matrix metallopeptidase 11	0.906787	9.87294	4.43183	0.000132358	0.0022004	0.865608
HVe5F9d.wec8BiJcTE	NA	NA	NA	0.587875	10.3819	4.4313	0.000132548	0.00220216	0.864222
WdCc.tXySCfqB5e71U	Slc22a5	20520	solute carrier family 22 (organic cation transporter), member 5	0.667768	9.57127	4.43045	0.000132855	0.00220584	0.861993
KQnQI4o.q.3MCJ9eSo	Cfb	14962	complement factor B	0.312033	7.45715	4.42913	0.000133332	0.00221237	0.858527
Qd4l4Sg5f_sV79UoSk	Mpdz	17475	multiple PDZ domain protein	0.148945	7.48481	4.4287	0.000133485	0.0022135	0.85742
Bu6DKD70tD6.IffG3k	Nkiras1	69721	NFKB inhibitor interacting Ras-like protein 1	-0.44729	7.71128	-4.42814	0.000133691	0.00221552	0.855929
fVMiXWLkFFHHEPoN3k	NA	NA	NA	0.67424	8.91853	4.42784	0.000133798	0.00221588	0.855158
BvVHsXu0_fuzh_ggqU	Laptm5	16792	lysosomal-associated protein transmembrane 5	-1.73393	9.72576	-4.42629	0.000134363	0.00222304	0.851088
iUgmrL67n.qNOkAgLE	Psmd7	17463	proteasome (prosome, macropain) 26S subunit, non-ATPase, 7	-0.719349	10.8264	-4.42619	0.0001344	0.00222304	0.850823
HT_FeSC.XuIDrNCiKU	Hmgxb4	70823	HMG box domain containing 4	-0.432675	8.56169	-4.42498	0.00013484	0.0022289	0.847668
i0jlq15nfW.8kVH.5I	NA	NA	NA	0.16113	7.48919	4.42413	0.000135152	0.00223266	0.84543
Tdz7IUX14Clqp5Tc6g	NA	NA	NA	0.737678	9.22602	4.42374	0.000135296	0.00223362	0.844407
xqVnlx_VlIvX9UKrzM	Nudt13	67725	nudix (nucleoside diphosphate linked moiety X)-type motif 13	0.278249	7.76201	4.42315	0.00013551	0.00223404	0.842875
K16qDHjxRd.3JSNSeI	NA	NA	NA	0.28949	7.6012	4.42278	0.000135646	0.00223404	0.841912
lekvUF6e813e9yh.mk	Pde5a	242202	phosphodiesterase 5A, cGMP-specific	0.395035	7.90958	4.42278	0.000135646	0.00223404	0.841909
lSMCz_C456cSFvVHOQ	Pcmt1	18537	protein-L-isoaspartate (D-aspartate) O-methyltransferase 1	-0.649582	9.64159	-4.42272	0.000135669	0.00223404	0.841744
HUQM2rl9f6AT_F3fe4	Epc1	13831	enhancer of polycomb homolog 1	0.588089	9.91719	4.42251	0.000135748	0.00223404	0.841181
fId_ZHB6aSdCixIepY	Usp40	227334	ubiquitin specific peptidase 40	0.409215	8.25022	4.42227	0.000135835	0.00223406	0.840566
fQyepR14FxE6cEx1XU	Fgd4	224014	FYVE, RhoGEF and PH domain containing 4	0.22288	7.55838	4.42056	0.000136465	0.00223967	0.836096
QjXlQlAoqdDxHaBB98	Gars	353172	glycyl-tRNA synthetase	0.20293	7.41906	4.42056	0.000136468	0.00223967	0.836075
0ClAZ.epZNunZBJZCM	Rrad	56437	Ras-related associated with diabetes	0.313822	7.73174	4.42032	0.000136554	0.00223967	0.835466
HT7AnlHvF0Yr2qJYQI	Asna1	56495	arsA arsenite transporter, ATP-binding, homolog 1 (bacterial)	-0.780053	11.4299	-4.4202	0.0001366	0.00223967	0.835137
uVkpK1Ps7ILL7oIJLU	NA	NA	NA	0.115248	7.50426	4.42019	0.000136604	0.00223967	0.835112
Qn_rFArjoUKJX470p4	Ank2	109676	ankyrin 2, brain	0.14435	7.38971	4.41703	0.000137777	0.00225749	0.826852
KC0WXdSJTw4F632ooo	Steap3	68428	STEAP family member 3	0.45924	7.87132	4.41673	0.000137891	0.00225795	0.826051
Tkde30n0t__ONifrcg	NA	NA	NA	0.223677	7.77999	4.41607	0.000138137	0.00226055	0.824336
rfX3d30ieU08CJSfU8	Slc4a8	59033	solute carrier family 4 (anion exchanger), member 8	0.472376	8.16837	4.41551	0.000138348	0.0022626	0.822857
cTuOpPiUTt94h4M_E8	Dcun1d5	76863	DCN1, defective in cullin neddylation 1, domain containing 5 (S. cerevisiae)	-0.815313	9.88668	-4.41518	0.000138473	0.00226322	0.821989
ZlzzpDh3h9iuuxSQ5c	NA	NA	NA	-0.656863	10.8896	-4.41461	0.000138686	0.00226499	0.820505
TaghUbdeB8g9Bu_hFM	Rab5if	67388	RAB5 interacting factor	-0.783398	9.13464	-4.41425	0.000138821	0.00226499	0.819566
unNOo9Pp99uAeNTMVM	Sec61g	20335	SEC61, gamma subunit	-0.756862	11.7683	-4.4142	0.000138841	0.00226499	0.819427
iqZX980CGX.__KYlPg	Gpatch8	237943	G patch domain containing 8	0.273445	7.76433	4.41305	0.000139275	0.00227066	0.816409
cX8Vwh67BKF87n6B6E	Atp5pb	11950	ATP synthase peripheral stalk-membrane subunit b	-0.556728	11.3892	-4.41057	0.000140212	0.00228451	0.809935
04kUS7XUXlH0qXTQqc	Pex11g	69129	peroxisomal biogenesis factor 11 gamma	0.188176	7.54613	4.40986	0.000140483	0.0022875	0.808069
ukpMr6U.qa_757f1Cs	Ntn3	18209	netrin 3	-0.596421	8.69314	-4.40963	0.00014057	0.0022875	0.807471
rVHcTVEu6IOQv_3g1w	Adh5	11532	alcohol dehydrogenase 5 (class III), chi polypeptide	-0.839437	10.3149	-4.40924	0.000140721	0.00228753	0.806434
fkfuU5fRX10T0kh4lU	H13	14950	histocompatibility 13	0.19141	7.60897	4.40917	0.000140747	0.00228753	0.806256
iEAi.fXvpMTdM.aRLU	Yme1l1	27377	YME1-like 1 (S. cerevisiae)	-0.800418	8.3722	-4.40706	0.000141553	0.00229894	0.80074
r5QbYe0npzgvRot4ik	Tmem159	233806	transmembrane protein 159	0.502071	9.20428	4.40675	0.000141673	0.00229894	0.799924
HkLnqOUz_RcPerc0u4	Cmtr1	74157	cap methyltransferase 1	0.681246	11.7718	4.40665	0.000141712	0.00229894	0.799656
6R_BH5NIDDnheMOdUc	Rwdd4a	192174	RWD domain containing 4A	-0.311588	7.85256	-4.40592	0.000141993	0.00230206	0.797745
cvEu1eihRF.njtuaes	Pomgnt2	215494	protein O-linked mannose beta 1,4-N-acetylglucosaminyltransferase 2	-0.35182	7.7924	-4.40537	0.000142204	0.00230406	0.796309
QspL7dD.l4NlEri5qU	Fxyd5	18301	FXYD domain-containing ion transport regulator 5	1.13368	9.29572	4.40512	0.0001423	0.00230419	0.79566
6oLnfjUfnjAvfNJN8w	Crls1	66586	cardiolipin synthase 1	-0.577523	8.18477	-4.40271	0.000143235	0.00231789	0.789338
KV0Lv_VChfX13KoQOQ	NA	NA	NA	0.380375	7.98796	4.4023	0.000143391	0.00231898	0.788285
ctFQIMcCx5LXs9Eeok	Mtmr2	77116	myotubularin related protein 2	-0.390678	8.52994	-4.40203	0.000143499	0.0023193	0.787557
97W4S0A5VLEkcKsPik	Gpr34	23890	G protein-coupled receptor 34	-0.277344	7.4351	-4.40131	0.000143778	0.00232236	0.785685
op5501NETkbQgPp7II	Dmrtc1a	70887	DMRT-like family C1a	-1.16691	10.5021	-4.40073	0.000144002	0.00232455	0.784178
cB.egUgpa5jqQK4DO4	Psmb9	16912	proteasome (prosome, macropain) subunit, beta type 9 (large multifunctional peptidase 2)	1.64076	8.3778	4.4003	0.000144172	0.00232586	0.783041
ohd5KfZFEl.0Z6kE5M	Arl14ep	212772	ADP-ribosylation factor-like 14 effector protein	0.599532	9.69504	4.39989	0.000144331	0.00232699	0.781974
lUQp4u6.0.xKtIZMr4	Prkra	23992	protein kinase, interferon inducible double stranded RNA dependent activator	-0.627252	10.9068	-4.39788	0.00014512	0.00233783	0.776711
BoLiULTX5yp.97siKg	Irak3	73914	interleukin-1 receptor-associated kinase 3	0.768486	8.45383	4.39772	0.000145182	0.00233783	0.776298
Bo1yM0oLLCFI7i9EpA	NA	NA	NA	-0.183739	7.52963	-4.39625	0.000145762	0.00234565	0.772449
utTnqIUCQRcQQ4IP14	Arnt	11863	aryl hydrocarbon receptor nuclear translocator	-0.211238	7.56858	-4.39604	0.000145847	0.00234565	0.771889
r._R3MCj.pQHp9h_hU	Slc25a14	20523	solute carrier family 25 (mitochondrial carrier, brain), member 14	-0.473348	8.79864	-4.39524	0.000146163	0.00234798	0.769798
urq__UwCHhnAv7i7qE	Dsn1	66934	DSN1 homolog, MIS12 kinetochore complex component	-0.437492	8.54565	-4.39522	0.000146173	0.00234798	0.769733
6yJ4t0iSECAXVCoB.o	Fxr1	14359	fragile X mental retardation gene 1, autosomal homolog	-0.786593	8.78392	-4.39499	0.000146261	0.00234798	0.769151
HSKIkq3gu7lGTdAJC4	Nadk	192185	NAD kinase	0.506608	11.2613	4.39466	0.000146394	0.00234867	0.768274
9r4nwT6hT9joN4zSqo	NA	NA	NA	0.162593	7.51239	4.39429	0.000146541	0.00234959	0.767303
BVUkicBJV3gyEEoX3I	Chst11	58250	carbohydrate sulfotransferase 11	0.170269	7.41543	4.39379	0.000146739	0.00235069	0.765996
QA58Lr.iZ1yl2zXkeI	Dlst	78920	dihydrolipoamide S-succinyltransferase (E2 component of 2-oxo-glutarate complex)	0.527444	10.7788	4.39366	0.000146789	0.00235069	0.765668
Ennll87T.F1PguvCAk	Ccne2	12448	cyclin E2	-1.0323	9.29542	-4.393	0.000147053	0.00235348	0.763935
TeeUlKtCHuuVQ.PlQw	NA	NA	NA	0.729528	10.7593	4.39275	0.000147154	0.00235365	0.763274
NXugLhEjjgokXYPLek	Nmd3	97112	NMD3 ribosome export adaptor	-0.575322	8.32363	-4.39194	0.000147478	0.00235739	0.761152
TV.19dXWExXiDAvlMI	Fibp	58249	fibroblast growth factor (acidic) intracellular binding protein	0.445632	12.1234	4.38996	0.000148269	0.00236797	0.755981
K56iVKKBbTl8XX3Dqw	Cdr2l	237988	cerebellar degeneration-related protein 2-like	0.902911	9.11162	4.38983	0.000148321	0.00236797	0.755648
9lTfl5OuXerfwKKuso	Cnp	12799	2',3'-cyclic nucleotide 3' phosphodiesterase	0.438512	8.20202	4.38959	0.000148416	0.00236805	0.755027
Znt7B171Kh3hFdKSEw	Anapc5	59008	anaphase-promoting complex subunit 5	0.498276	9.3073	4.38915	0.000148593	0.00236886	0.753876
HkG5696Om01LseIqOI	Srm	20810	spermidine synthase	-0.900369	9.09649	-4.3886	0.000148817	0.00236886	0.752422
xhgj0dzie0dAPgXYdU	Rasgrf2	19418	RAS protein-specific guanine nucleotide-releasing factor 2	-0.204903	7.42978	-4.3885	0.000148855	0.00236886	0.752175
uzqp1GqSFW8MzkNV50	Sbno2	216161	strawberry notch 2	0.412619	7.93458	4.38832	0.000148929	0.00236886	0.751694
cf7qX9z7q0n83GegoU	Slc7a7	20540	solute carrier family 7 (cationic amino acid transporter, y+ system), member 7	0.314721	7.83242	4.38823	0.000148964	0.00236886	0.751468
WkI70w6rQUFSQopQUk	Sbsn	282619	suprabasin	0.162974	7.41447	4.38799	0.000149064	0.00236886	0.75082
lJqef19J9MVqgFiwl0	Cd93	17064	CD93 antigen	0.760715	9.18051	4.38789	0.000149103	0.00236886	0.750568
xXu48Xd4q4J.UCDueo	Tspan2	70747	tetraspanin 2	-0.26363	7.77098	-4.38767	0.000149191	0.00236886	0.749998
KguCHxjV3rh1EfUH70	Nop58	55989	NOP58 ribonucleoprotein	-0.994955	11.1692	-4.38626	0.000149762	0.00237649	0.74631
iSDwH_RMJQwI071ddY	Tbc1d19	67249	TBC1 domain family, member 19	-0.316091	7.9731	-4.38545	0.000150091	0.00237997	0.744194
EBQWbXnR5QRp6ES08Q	NA	NA	NA	0.317663	7.62053	4.38516	0.000150211	0.00237997	0.743423
62eaVaoDobv569Z1KI	NA	NA	NA	0.127172	7.41366	4.38505	0.000150254	0.00237997	0.743143
HeiLvevUluP8MSVB5U	Ttf1	22130	transcription termination factor, RNA polymerase I	0.197077	7.56835	4.38371	0.000150801	0.00238718	0.739635
9no9OSUk_SvNIjQI_w	Ptpn12	19248	protein tyrosine phosphatase, non-receptor type 12	-0.454477	8.7947	-4.3832	0.000151012	0.00238907	0.738289
6fRFMeRJFoSxSi5eSc	Nup107	103468	nucleoporin 107	0.524965	9.33013	4.38259	0.00015126	0.00239155	0.736703
lVxekeT7qWAfay87pE	Dynll1	56455	dynein light chain LC8-type 1	-0.465182	13.568	-4.38191	0.000151539	0.00239312	0.734927
El6oFXTuXtzKyQkN3U	Plekhb1	27276	pleckstrin homology domain containing, family B (evectins) member 1	0.703738	8.21113	4.3819	0.000151542	0.00239312	0.734905
ie6Xl7VYgoiwOIV0KE	NA	NA	NA	0.193975	7.62291	4.38161	0.000151661	0.0023934	0.734147
xZ57Uk5.33.zUBOKUo	Serinc1	56442	serine incorporator 1	-0.567107	11.4704	-4.38141	0.000151743	0.0023934	0.733626
rwnSl6JSJ2uwKn5fu4	Cwh43	231293	cell wall biogenesis 43 C-terminal homolog	-0.167297	7.39786	-4.38106	0.000151888	0.00239425	0.732701
oTiVVOJTkT0H7ee8Rc	NA	NA	NA	0.251684	7.51679	4.38066	0.000152053	0.0023954	0.731658
QhnnqKNxigSKCeiiJ8	D6Wsu163e	28040	DNA segment, Chr 6, Wayne State University 163, expressed	-0.201724	7.55041	-4.37867	0.000152876	0.00240659	0.726443
xJKVm9MT9wCH5hl0Zc	Rbm47	245945	RNA binding motif protein 47	0.611198	8.31703	4.3785	0.000152947	0.00240659	0.725996
HhVIzANjkLciNW_ibk	Ints13	71177	integrator complex subunit 13	-0.52385	8.91179	-4.37798	0.000153162	0.00240852	0.724641
uU9WVSczjUOXv8oIFE	Strn	268980	striatin, calmodulin binding protein	0.325718	7.95515	4.37562	0.000154145	0.00242252	0.718467
lhcfcBJI9QfheNVwVU	Stfa2	20862	stefin A2	-0.324017	7.41474	-4.37455	0.000154591	0.00242716	0.715678
WNulNp1_hJRiU.0xUM	Egln1	112405	egl-9 family hypoxia-inducible factor 1	0.363457	8.00849	4.3744	0.000154655	0.00242716	0.715278
ogdiXy9KXwggSWFQJ0	Pnpla8	67452	patatin-like phospholipase domain containing 8	-0.445221	8.11084	-4.37425	0.000154718	0.00242716	0.714884
EtgIP7DEUhYUo6cnUk	Vti1b	53612	vesicle transport through interaction with t-SNAREs 1B	0.183394	7.49866	4.37391	0.000154858	0.0024279	0.714009
ZV5VOX.X8uuoBXxfkA	Gdi1	14567	guanosine diphosphate (GDP) dissociation inhibitor 1	0.753441	9.30483	4.37147	0.000155885	0.00244181	0.707631
EVciAB7Q_6oDjghf6k	Hbb-bt	101488143	hemoglobin, beta adult t chain	-1.23878	7.70866	-4.37106	0.000156058	0.00244181	0.706556
TegltYxfRB5KMkRehc	Trio	223435	triple functional domain (PTPRF interacting)	0.435735	8.12614	4.37082	0.000156161	0.00244181	0.705923
uuOIe03oe7EBBU0I1E	Car4	12351	carbonic anhydrase 4	-0.157113	7.41624	-4.37063	0.000156241	0.00244181	0.705425
3lAT5QIHnj_taUJXKE	Chmp1b	67064	charged multivesicular body protein 1B	-0.695689	9.73744	-4.3705	0.000156297	0.00244181	0.705082
cSl9q.d17_PlKOXe5I	Dnmt3l	54427	DNA (cytosine-5-)-methyltransferase 3-like	0.447796	7.95814	4.37048	0.000156305	0.00244181	0.705031
fXnqc.XH4eOtQOJEeI	NA	NA	NA	-0.658432	8.56894	-4.36954	0.000156704	0.00244658	0.702571
B5HuCUlQuiU_eYdxeQ	Naprt	223646	nicotinate phosphoribosyltransferase	0.819437	8.63436	4.36883	0.000157005	0.0024489	0.700719
Wqm6rcFLRITEQoneRM	Nol3	78688	nucleolar protein 3 (apoptosis repressor with CARD domain)	0.173409	7.51493	4.36875	0.000157039	0.0024489	0.700508
Hu2igigmPSsSBO9wSU	Klf4	16600	Kruppel-like factor 4 (gut)	-0.659326	8.1078	-4.36711	0.000157739	0.00245834	0.696218
HedeeV6hc.jzLH6sBo	Bcl6b	12029	B cell CLL/lymphoma 6, member B	0.65526	8.098	4.36652	0.000157992	0.00245967	0.694674
Za6f4dc6MUplkghtk8	Nkain1	67149	Na+/K+ transporting ATPase interacting 1	-0.325476	7.68097	-4.36647	0.000158013	0.00245967	0.694546
Brpa_3olgjUvcv.gu8	NA	NA	NA	0.171886	7.51984	4.36538	0.000158478	0.00246546	0.691705
xXJzp8RPV7Ip4Uq7UU	Large2	228366	LARGE xylosyl- and glucuronyltransferase 2	-0.573646	8.46376	-4.36463	0.000158802	0.00246767	0.689734
rgXkn3K4f6SP_XmgpM	Wfdc1	67866	WAP four-disulfide core domain 1	-1.26314	11.273	-4.36461	0.000158809	0.00246767	0.689694
H4NKhiGhKbg5KopSLM	Map2k7	26400	mitogen-activated protein kinase kinase 7	0.378971	8.13499	4.36345	0.000159309	0.00247396	0.686662
QkOq5_kjve7.Uo9QeI	Sorcs1	58178	sortilin-related VPS10 domain containing receptor 1	0.16667	7.45712	4.36298	0.000159514	0.00247569	0.685417
Tuuk1NEKTi0JIJ6hTo	9930014A18Rik	320469	RIKEN cDNA 9930014A18 gene	0.197952	7.51189	4.36204	0.000159919	0.00247963	0.682974
Q93tW_kgLuqtx6nyuU	NA	NA	NA	-0.808115	8.66004	-4.36195	0.000159958	0.00247963	0.682737
fn7s1JM0e6e7XvMAjk	Cenpl	70454	centromere protein L	-0.521386	9.69412	-4.36144	0.000160179	0.0024816	0.681401
udUXsTE_zKUXsTNUiA	Vldlr	22359	very low density lipoprotein receptor	0.936287	8.21875	4.35722	0.000162021	0.00250797	0.67037
TUSlK7_P7eILyJLaCU	Cops5	26754	COP9 signalosome subunit 5	-0.725214	10.997	-4.35699	0.000162121	0.00250797	0.669774
NrgphJL6_iQE1VAvcQ	Actb	11461	actin, beta	1.32632	8.25382	4.35669	0.000162253	0.00250797	0.668989
0JnQoghSVu_eCi_UgE	Il1a	16175	interleukin 1 alpha	0.137704	7.42527	4.35666	0.000162265	0.00250797	0.668914
9CaugSeJbgehGeapN8	Cebpa	12606	CCAAT/enhancer binding protein (C/EBP), alpha	-0.213253	7.49407	-4.35609	0.000162518	0.0025098	0.667412
lW2Yr78iySR1M5K0gY	Vcam1	22329	vascular cell adhesion molecule 1	0.996287	10.9265	4.35595	0.000162576	0.0025098	0.66707
rjqOUp_gLJyDsgrO_E	Rrn3	106298	RRN3 RNA polymerase I transcription factor homolog (yeast)	-0.469318	8.39749	-4.35566	0.000162707	0.00251035	0.666291
Z91ZQ3hu6J9ouu_xic	Jak3	16453	Janus kinase 3	0.286975	7.60688	4.35483	0.000163072	0.0025145	0.664128
csqe.ddtHNOpwfUVdc	Letmd1	68614	LETM1 domain containing 1	0.668726	9.46727	4.3531	0.000163837	0.00252481	0.659613
Krp93w4nHoLoQBIu.Q	Ckap2l	70466	cytoskeleton associated protein 2-like	-0.310618	7.76331	-4.35262	0.000164051	0.00252662	0.658351
rh.qlR_uwoiDe6Rk1E	Tfcp2	21422	transcription factor CP2	0.189702	7.57453	4.35216	0.000164254	0.00252726	0.657162
EQ4I3p4L59nlyHoiXo	Zyg11b	414872	zyg-ll family member B, cell cycle regulator	-0.481616	8.16828	-4.35183	0.000164403	0.00252726	0.656285
Hh3g1R2iC.B3pstFlo	Cd14	12475	CD14 antigen	1.17156	8.06938	4.35181	0.000164411	0.00252726	0.65624
l.8rEBWlXK2rO.UpUo	Chtf8	214987	CTF8, chromosome transmission fidelity factor 8	-0.324667	7.5458	-4.35166	0.000164479	0.00252726	0.655837
rV8dYYLe6oIkFru0Yc	NA	NA	NA	0.151559	7.48523	4.35014	0.000165156	0.00253538	0.651875
ipBUKl.pgxLTIfeijg	Ptpn12	19248	protein tyrosine phosphatase, non-receptor type 12	-0.495769	7.83019	-4.35004	0.000165202	0.00253538	0.651609
HvuPox5ekeLPsJPjus	Llph	66225	LLP homolog, long-term synaptic facilitation (Aplysia)	-0.683013	8.39843	-4.3492	0.000165578	0.00253967	0.649413
HpCSM9EvmSlHbSsRR4	Samd4	74480	sterile alpha motif domain containing 4	0.174982	7.54433	4.34815	0.000166047	0.00254537	0.646685
3tl2nce6_Hze5egL_k	Yrdc	230734	yrdC domain containing (E.coli)	-0.611293	9.82469	-4.34718	0.000166485	0.0025506	0.644141
ltJyISs.pSEjpmjAZA	Nsrp1	237859	nuclear speckle regulatory protein 1	-0.656252	9.98443	-4.34631	0.000166875	0.00255507	0.641884
lU.HEpIehJEvcKvu.4	Uhrf1	18140	ubiquitin-like, containing PHD and RING finger domains, 1	-0.702871	11.0518	-4.34591	0.000167059	0.00255639	0.640823
ohwfLsDul.rf5DryAQ	Smc3	13006	structural maintenance of chromosomes 3	-0.385392	8.24779	-4.34541	0.000167285	0.00255695	0.639517
feg15JFKkeD59UCntE	AI597479	98404	expressed sequence AI597479	0.470796	9.51847	4.34539	0.000167291	0.00255695	0.639482
9nsqHT1SECQy047ToE	Mettl9	59052	methyltransferase like 9	-0.723734	9.00239	-4.3445	0.000167696	0.00255918	0.637151
und7j38ELeCsqHee10	Cltb	74325	clathrin, light polypeptide (Lcb)	-0.675327	9.06458	-4.34437	0.000167757	0.00255918	0.636799
Bje_nHg81UkO7ErXJU	Chrnb1	11443	cholinergic receptor, nicotinic, beta polypeptide 1 (muscle)	0.65293	8.61346	4.34431	0.000167784	0.00255918	0.636641
Qsb.T3VIVOROSRweBI	Aldh1l2	216188	aldehyde dehydrogenase 1 family, member L2	0.317311	7.58631	4.34421	0.000167828	0.00255918	0.63639
E94n1C3f1JNRELF54E	Gm9731	732482	Fam58a pseudogene	-0.376136	8.83033	-4.34339	0.000168202	0.00256339	0.634242
WnuJICSXe.4orqPwsw	Akirin1	68050	akirin 1	-0.516212	10.8104	-4.3425	0.000168604	0.00256803	0.631936
uKxTGE8N.S4sBXqWXY	Slc25a36	192287	solute carrier family 25, member 36	-0.383048	8.51191	-4.34069	0.000169435	0.00257778	0.627194
6orlxp3kQvVrqMF5Ts	Dnmt3l	54427	DNA (cytosine-5-)-methyltransferase 3-like	0.435673	8.00993	4.34067	0.000169442	0.00257778	0.627155
fSV9aopCCVZlF2Jgn8	Dcp1a	75901	decapping mRNA 1A	0.571153	8.99636	4.33779	0.00017077	0.00259648	0.619623
NdHLqYJh7nIgjUUnXk	Eif4e3	66892	eukaryotic translation initiation factor 4E member 3	0.255834	7.57736	4.33582	0.000171685	0.00260887	0.614468
KDLTglA3eZ7NIpEC3I	Usp1	230484	ubiquitin specific peptidase 1	-0.766317	9.01649	-4.33507	0.00017203	0.00261205	0.612528
Tpd0scUokokp0p77hw	Mindy2	235461	MINDY lysine 48 deubiquitinase 2	0.362825	8.04443	4.33494	0.000172094	0.00261205	0.612172
0XBKf8ESu1N1He1Wt0	Tmbim6	110213	transmembrane BAX inhibitor motif containing 6	0.869795	12.8394	4.33428	0.000172398	0.00261455	0.610467
NhiR.qyRZhEQyUUa8o	Gm5468	432939	predicted gene 5468	-0.173022	7.55015	-4.33415	0.000172458	0.00261455	0.610131
cZ30J0QHeFQ.j3BPkU	Reps1	19707	RalBP1 associated Eps domain containing protein	-0.166511	7.57731	-4.33384	0.000172603	0.00261523	0.609322
9UrovUpSUOMRCgNe3Q	Cdc14b	218294	CDC14 cell division cycle 14B	0.619991	9.54081	4.33225	0.00017335	0.0026249	0.605159
lkntHXpn103gTnhZ00	Caskin1	268932	CASK interacting protein 1	1.14236	10.3765	4.33205	0.000173442	0.0026249	0.604645
lXOAeKE5Xq64vshYKU	Srpx2	68792	sushi-repeat-containing protein, X-linked 2	0.87665	8.8667	4.33037	0.000174232	0.00263533	0.600263
rp.n19V01U3nn8Bu0M	Decr1	67460	2,4-dienoyl CoA reductase 1, mitochondrial	0.317494	8.04197	4.32979	0.000174509	0.002638	0.598729
NSI4UKh5AlfRoIIf0o	Mpp7	75739	membrane protein, palmitoylated 7 (MAGUK p55 subfamily member 7)	-0.129838	7.49222	-4.32839	0.000175167	0.00264642	0.595096
Hbn6744ozWt.TgJ0fk	Plrg1	53317	pleiotropic regulator 1	-0.415353	12.6158	-4.32815	0.000175284	0.00264666	0.594454
fEplFpRZ.nHuyTSeQ4	Galnt18	233733	polypeptide N-acetylgalactosaminyltransferase 18	0.614988	8.32961	4.32544	0.000176573	0.00266459	0.587385
6SXajqweaSALX2p3i8	Wfdc1	67866	WAP four-disulfide core domain 1	-1.21257	9.60515	-4.32502	0.000176776	0.00266611	0.586278
ZgAgqdQp.p4v4IADg4	Fam133b	68152	family with sequence similarity 133, member B	-0.643121	8.42723	-4.32442	0.00017706	0.00266886	0.584727
BxFHHG1GkJpaPkpLp0	2510002D24Rik	72307	RIKEN cDNA 2510002D24 gene	0.22713	7.68302	4.32317	0.000177659	0.00267634	0.58147
B1_tKhJLnTSpA4IlJM	Gm9911	100101427	predicted gene 9911	0.247143	7.61948	4.3227	0.000177885	0.0026782	0.580247
r7yf4BAXC0hdc4YXjQ	NA	NA	NA	-0.495136	8.31462	-4.32097	0.000178722	0.00268926	0.575717
usJDFJ7P6jkpu6xL.U	Frmd7	385354	FERM domain containing 7	0.35333	8.09077	4.31868	0.000179833	0.00270443	0.569738
cnG9SQdi.QqRw.XWec	NA	NA	NA	0.551475	8.35568	4.31837	0.000179982	0.00270511	0.56894
l1o4eFKKc9CN3pLooA	Npm1	18148	nucleophosmin 1	-0.664675	13.6595	-4.3176	0.000180359	0.00270882	0.566921
opiE3voQgJNxQE0iT0	Akip1	57373	A kinase (PRKA) interacting protein 1	-0.348363	7.55679	-4.31744	0.000180436	0.00270882	0.566511
3Q2u3UH0FdC6fkXvf0	NA	NA	NA	-0.689198	8.66165	-4.3167	0.000180797	0.00271113	0.564583
NVOlNHB51g1EI4Ibac	Atp5mpl	70257	ATP synthase membrane subunit 6.8PL	-0.342405	13.3471	-4.3167	0.000180797	0.00271113	0.564582
0eXJdJUuBRT4qb8Iw4	Aco2	11429	aconitase 2, mitochondrial	0.723828	11.1291	4.31404	0.000182106	0.00272919	0.557627
WRBaG6lBxJi5dC9OFA	Pth1r	19228	parathyroid hormone 1 receptor	-0.208291	7.51743	-4.31142	0.0001834	0.00274666	0.550797
B7Ci3oKPHHu0hue.SI	Clic4	29876	chloride intracellular channel 4 (mitochondrial)	-0.331387	7.72765	-4.31119	0.000183513	0.00274666	0.550201
Kk7I4vT84HXkS4iLe4	Prpf38a	230596	PRP38 pre-mRNA processing factor 38 (yeast) domain containing A	-0.551883	7.85494	-4.31104	0.000183586	0.00274666	0.549817
WhOjcnSIeukJVSChew	Rorc	19885	RAR-related orphan receptor gamma	0.28549	7.96313	4.31067	0.00018377	0.00274783	0.548854
TR6Fd.FiB6JoxKSOC4	P3h2	210530	prolyl 3-hydroxylase 2	0.200095	7.6333	4.30925	0.000184478	0.00275685	0.545144
NqvO4USekK4RsnpKDE	Fam168a	319604	family with sequence similarity 168, member A	0.423811	8.30344	4.30822	0.000184994	0.00276279	0.542454
EYIeOKv6n0E06ukKJI	Lin7b	22342	lin-7 homolog B (C. elegans)	-0.43252	8.06352	-4.30803	0.000185087	0.00276279	0.541967
3js91OzpR_Cg5wNQoU	Gosr2	56494	golgi SNAP receptor complex member 2	-0.624003	9.32255	-4.30767	0.00018527	0.00276394	0.541015
3l1DXoRIl5FgipP3gM	NA	NA	NA	0.358487	8.01708	4.30668	0.000185763	0.00276954	0.538449
3eeTQwJ36fPLc9Nmu4	Arpc5l	74192	actin related protein 2/3 complex, subunit 5-like	-0.492066	8.90852	-4.3065	0.000185857	0.00276954	0.537964
rcuXqCyKSOjd7L3Jek	Gpatch3	242691	G patch domain containing 3	0.310739	7.68994	4.30427	0.000186978	0.00278466	0.532165
TxQs3sFfiVchLPlN3o	Vldlr	22359	very low density lipoprotein receptor	0.988469	8.08848	4.30216	0.00018805	0.00279813	0.526651
Qk0CIgCDuqY9Z51EVU	Ubap2l	74383	ubiquitin-associated protein 2-like	0.466754	8.21784	4.30207	0.000188096	0.00279813	0.526414
TR4iU04vrElLpeX9C8	Cstad	78617	CSA-conditional, T cell activation-dependent protein	0.189917	7.49611	4.30166	0.000188301	0.00279959	0.525365
6n36AK1_BTejrqS3pE	Shcbp1	20419	Shc SH2-domain binding protein 1	-0.613432	8.08025	-4.30109	0.000188592	0.00280232	0.523878
Keh4VJKTehxd1Ifezk	Tmco4	77056	transmembrane and coiled-coil domains 4	0.31236	7.71012	4.29917	0.000189577	0.00281471	0.518853
TpTrUfSoIeQy.fEIuA	Phldb2	208177	pleckstrin homology like domain, family B, member 2	0.414636	7.94508	4.29904	0.000189641	0.00281471	0.518527
cvDxRdCvH9QHSX8mPg	Zcchc9	69085	zinc finger, CCHC domain containing 9	-0.320834	8.13839	-4.29753	0.000190419	0.00282276	0.514579
0oEWnwBgVytQiOCnfU	Gp5	14729	glycoprotein 5 (platelet)	-0.150294	7.47666	-4.29735	0.000190512	0.00282276	0.514108
fUvfQoJfjobTl874zU	Adk	11534	adenosine kinase	-0.750701	10.865	-4.29719	0.000190591	0.00282276	0.51371
x9UYsKqIe0SkJG3oDU	Slc16a10	72472	solute carrier family 16 (monocarboxylic acid transporters), member 10	-0.330788	7.98225	-4.29715	0.000190614	0.00282276	0.513591
6TV7B16T57Ql78gJxU	Ank2	109676	ankyrin 2, brain	0.137256	7.44224	4.2967	0.000190847	0.0028246	0.512415
H6XZZJ1qnOi1KU9e74	Il15ra	16169	interleukin 15 receptor, alpha chain	0.15469	7.42114	4.29646	0.000190972	0.00282485	0.511785
BikVL8XIlI.3JX0Iu0	Eloa	27224	elongin A	0.802075	10.0423	4.29619	0.00019111	0.0028253	0.511085
uv3V_SdEKEhJwukK_E	Dlg2	23859	discs large MAGUK scaffold protein 2	-0.193638	7.59205	-4.29534	0.00019155	0.0028302	0.508871
3Sq35LSrl4t0U91z54	NA	NA	NA	0.481883	7.89579	4.29258	0.000192983	0.00284896	0.501685
WPz.6v6UqKZKlOqQlI	Esrra	26379	estrogen related receptor, alpha	-0.43548	8.87837	-4.29248	0.000193037	0.00284896	0.501413
Z8TTkwqSJnS7tUnpXo	Ece2	107522	endothelin converting enzyme 2	-0.664806	8.71412	-4.29126	0.000193671	0.0028567	0.498253
3XvBcNdB5JV.ufevKY	Otud7b	229603	OTU domain containing 7B	0.313333	8.09917	4.2907	0.000193968	0.00285947	0.496776
HV33BdToDuhMVURIRE	Cc2d2a	231214	coiled-coil and C2 domain containing 2A	0.152136	7.39467	4.29038	0.000194136	0.00286033	0.495941
f0ATlBOUFZNCkhNS6A	Col4a4	12829	collagen, type IV, alpha 4	-0.493902	8.12033	-4.28835	0.0001952	0.0028744	0.49067
ZRdXppdIR6Xfwud_0A	Lpin2	64898	lipin 2	0.641303	8.6964	4.28812	0.000195325	0.00287461	0.490056
ZooHQLQr3qobj4rUaQ	Cryab	12955	crystallin, alpha B	0.39983	7.87267	4.28548	0.000196722	0.00289355	0.483185
W_ONb9g6i0pleReaAo	Ppfia3	76787	protein tyrosine phosphatase, receptor type, f polypeptide (PTPRF), interacting protein (liprin), alpha 3	-0.330893	7.58384	-4.28485	0.000197055	0.00289682	0.481551
EJWL20G7n3r_5dQl9o	Csad	246277	cysteine sulfinic acid decarboxylase	0.467812	8.11323	4.28441	0.000197291	0.00289866	0.480398
9koBeiXPqFf0o4Ensg	Ears2	67417	glutamyl-tRNA synthetase 2, mitochondrial	-0.35061	9.96948	-4.2838	0.000197616	0.0029013	0.478811
HErNcUkw4pwe4duqVI	Dlg3	53310	discs large MAGUK scaffold protein 3	0.533403	8.39807	4.28366	0.000197692	0.0029013	0.478439
KaofSlS1GSKCkCiFYA	NA	NA	NA	0.138679	7.47114	4.28309	0.000197995	0.00290412	0.476963
rXeCveoiCqLctRFh6I	Pak6	214230	p21 (RAC1) activated kinase 6	0.189628	7.56445	4.28136	0.000198925	0.00291584	0.472447
ZTQT1zo1iTfDRn1vGM	NA	NA	NA	-0.792323	12.7381	-4.28109	0.000199069	0.00291584	0.471751
redeot5Toq..0.vRik	Saa1	20208	serum amyloid A 1	0.461839	7.5742	4.28098	0.000199129	0.00291584	0.471458
WCBOi6XdKeEuSRTSBo	Dnajc2	22791	DnaJ heat shock protein family (Hsp40) member C2	-0.701136	11.3737	-4.28059	0.000199339	0.00291728	0.470444
o916uvUpZXa.dLpT_8	Slc17a7	72961	solute carrier family 17 (sodium-dependent inorganic phosphate cotransporter), member 7	-0.324772	7.79085	-4.2781	0.000200684	0.00293533	0.463962
9nr0uns9xYhFv3vnus	Rbx1	56438	ring-box 1	0.600971	10.8469	4.27757	0.000200974	0.00293793	0.462568
x3UjSQCed69U2ROVO4	Farp2	227377	FERM, RhoGEF and pleckstrin domain protein 2	0.458939	8.96341	4.27696	0.000201305	0.00294112	0.460983
Ki1J3yhKAheIrzKC.s	Vit	74199	vitrin	-0.618609	7.86148	-4.27558	0.000202056	0.00295044	0.457394
lJ3n_Mooec195LlCSE	Jam2	67374	junction adhesion molecule 2	0.392224	8.09933	4.27456	0.000202616	0.00295697	0.454725
6aoqr3GXft3__TngR0	NA	NA	NA	0.432695	7.89595	4.27418	0.000202823	0.00295835	0.45374
rlem5AjZT63noP7ook	Dipk1b	56279	divergent protein kinase domain 1B	-0.685325	8.50911	-4.27331	0.000203302	0.00296367	0.45147
H.8C7639w7Jz.3b5N8	Stmn1	16765	stathmin 1	-0.451043	8.35826	-4.27259	0.000203695	0.00296775	0.449606
KXnMS7PeCrs95.sH.g	Otud6b	72201	OTU domain containing 6B	-0.253092	7.71045	-4.2722	0.000203912	0.00296891	0.448583
lV9.p0t4n5UTUqUXL0	Pld2	18806	phospholipase D2	0.305471	7.61202	4.27203	0.000204001	0.00296891	0.448159
reSZeXaeyl39RevfyA	Arhgef12	69632	Rho guanine nucleotide exchange factor (GEF) 12	0.350513	8.24978	4.27124	0.000204441	0.00297281	0.446081
KExQRG8EhHYiSlKPh4	Trappc13	66975	trafficking protein particle complex 13	-0.327278	7.99638	-4.27095	0.000204601	0.00297281	0.445327
WECGi5zTx1UJIiAFFI	Prlr	19116	prolactin receptor	-0.220291	7.63185	-4.27086	0.000204651	0.00297281	0.445092
oaEXLUXV9IpIBEkOhk	Rsrc2	208606	arginine/serine-rich coiled-coil 2	-0.771877	10.2586	-4.27073	0.000204724	0.00297281	0.444751
u1SxU764fhHn7q0hF0	Galnt11	231050	polypeptide N-acetylgalactosaminyltransferase 11	0.289027	7.54401	4.27025	0.000204989	0.00297502	0.443501
r7SM5TqBecd6AS_iXc	Foxo1	56458	forkhead box O1	0.337891	7.79854	4.26965	0.000205318	0.00297814	0.441955
cXTI4Yg4KIheb7ujnI	Zfyve16	218441	zinc finger, FYVE domain containing 16	-0.45905	8.62397	-4.2687	0.000205848	0.00298257	0.439474
iTqHOcnjnJICUq6_44	Tec	21682	tec protein tyrosine kinase	0.402158	7.80859	4.26869	0.000205852	0.00298257	0.439456
Wog6QtAKe6hLSv4N5I	Myef2	17876	myelin basic protein expression factor 2, repressor	-0.637313	8.85059	-4.26727	0.000206642	0.00299236	0.435763
ZdS56UHip5_iKeB76A	Arhgap25	232201	Rho GTPase activating protein 25	0.264227	7.65311	4.26695	0.000206824	0.00299334	0.434914
6R0qBRF4ei3dH1SgRQ	Gata6	14465	GATA binding protein 6	0.160533	7.635	4.26633	0.000207168	0.00299666	0.433312
TaF4RQo5IeHSAFQUCo	Wdr83	67836	WD repeat domain containing 83	0.432814	7.91231	4.26587	0.000207428	0.00299876	0.432104
BURbkhDT.s6vCJRtto	Tpcn1	252972	two pore channel 1	-0.827648	10.1835	-4.26349	0.000208765	0.00301644	0.425909
NVSyT7WooXh3gF6QD4	Mia	12587	melanoma inhibitory activity	-0.289283	7.64993	-4.26263	0.000209249	0.0030204	0.423681
lrYqV6KR6rF3j.E.c0	Tet2	214133	tet methylcytosine dioxygenase 2	0.251012	7.63981	4.26259	0.00020927	0.0030204	0.423581
WCRt7hJAbOpLVpRSJA	Tbcd	108903	tubulin-specific chaperone d	0.290732	8.00666	4.2612	0.000210062	0.0030291	0.419942
KS.CyyLQqet6DaRQgc	Bbs4	102774	Bardet-Biedl syndrome 4 (human)	-0.517867	9.69291	-4.26112	0.000210105	0.0030291	0.419746
B6e3F4_H.e9XfvRIHc	Elob	67673	elongin B	-0.595327	12.0757	-4.2596	0.00021097	0.00303989	0.415788
flRNX39b45TUxUjdCk	Vsig10	231668	V-set and immunoglobulin domain containing 10	1.39482	10.986	4.25923	0.000211181	0.00304127	0.414821
fkWaussvQogF7UL45Q	Greb1	268527	gene regulated by estrogen in breast cancer protein	0.782761	8.55875	4.25889	0.000211372	0.00304218	0.413953
HwIiR57dR6EukpCihE	Synrg	217030	synergin, gamma	0.425331	8.15378	4.25863	0.000211525	0.00304218	0.413254
9baSSASkS_gh6qh8Hk	NA	NA	NA	-0.491236	8.27093	-4.25851	0.000211593	0.00304218	0.412942
frOICjzl5_.fxJ.s64	Dmrta1	242523	doublesex and mab-3 related transcription factor like family A1	-0.650636	8.46376	-4.25686	0.000212537	0.00305406	0.408655
cv0n1Lh6ALS9iAPlMg	Odf2l	52184	outer dense fiber of sperm tails 2-like	-0.139392	7.38357	-4.25617	0.000212934	0.00305809	0.406857
BJeTq.nSHRcu.Llfe4	Napg	108123	N-ethylmaleimide sensitive fusion protein attachment protein gamma	0.677474	10.5632	4.25534	0.000213411	0.00306154	0.404701
x1xEh16NdvX7XJ0W5U	Sema4b	20352	sema domain, immunoglobulin domain (Ig), transmembrane domain (TM) and short cytoplasmic domain, (semaphorin) 4B	0.642257	10.7449	4.25517	0.000213509	0.00306154	0.404259
Bku1SOgpKVLUenuj38	Igf2r	16004	insulin-like growth factor 2 receptor	0.713598	9.2898	4.25514	0.000213525	0.00306154	0.404185
WuN_lCjRPc9eA9SBy4	Casp4	12363	caspase 4, apoptosis-related cysteine peptidase	0.195365	7.46904	4.25421	0.000214059	0.00306605	0.401776
HXS7tIdcc6guX81HgU	Rpf2	67239	ribosome production factor 2 homolog	-0.413115	7.69332	-4.25396	0.000214208	0.00306605	0.401106
9fqEIS5t7qE72EvogU	Pwp2	110816	PWP2 periodic tryptophan protein homolog (yeast)	-0.219279	7.5923	-4.25379	0.000214302	0.00306605	0.400684
KT.pNJRZ3L1LtBVJ1o	Prrc2c	226562	proline-rich coiled-coil 2C	0.238278	7.61492	4.25378	0.000214308	0.00306605	0.400657
NqOnRB7cHUvUiThFV8	Usp36	72344	ubiquitin specific peptidase 36	0.584212	8.27052	4.25347	0.00021449	0.00306697	0.39984
0Urzhcj_.7MXDTzlig	Hprt	15452	hypoxanthine guanine phosphoribosyl transferase	-0.447001	7.63821	-4.25269	0.00021494	0.00307173	0.397822
xomd.E453_7rgiL.os	Tcp1	21454	t-complex protein 1	-0.592906	12.2618	-4.25217	0.000215243	0.00307438	0.396464
rmQuKNExO5ep9Tesg4	Fcrls	80891	Fc receptor-like S, scavenger receptor	-0.93328	7.94289	-4.25191	0.000215395	0.00307457	0.395782
Bovp1Qbzkv8rJP3Vus	Fermt1	241639	fermitin family member 1	-0.174636	7.38602	-4.25175	0.000215491	0.00307457	0.395352
Qr1rlBDugDuvkt55Eo	Sesn1	140742	sestrin 1	0.628438	10.2872	4.24968	0.000216695	0.00309007	0.389983
WSCuiKGRlfbo_O7eEg	Tle3	21887	transducin-like enhancer of split 3	-0.250862	7.64411	-4.24798	0.00021769	0.00310199	0.385569
T34lxz0z5fM1ECQ65Q	Lpcat3	14792	lysophosphatidylcholine acyltransferase 3	-0.498787	8.33148	-4.24769	0.000217862	0.00310199	0.384812
EcJJKGJ7i6n3kJaIKQ	Tceal3	594844	transcription elongation factor A (SII)-like 3	-0.459377	7.77018	-4.2475	0.000217976	0.00310199	0.384305
6nn9.3xeiPke666QqI	NA	NA	NA	0.212563	7.52761	4.24745	0.000218006	0.00310199	0.384174
Hsf50lbQVt._MftrRI	Elac1	114615	elaC ribonuclease Z 1	0.492312	9.05274	4.24725	0.000218126	0.00310201	0.383645
xk1YiiGsCjgEQeR6hU	Ctsz	64138	cathepsin Z	0.492937	8.29111	4.24611	0.000218793	0.0031098	0.380703
r1L30_RvBL5JHq96SU	Ttc17	74569	tetratricopeptide repeat domain 17	0.246526	7.61595	4.24551	0.000219151	0.00311321	0.379126
raChPNxe97p.eg7l1U	Hoxb7	15415	homeobox B7	-0.484583	8.08223	-4.24521	0.000219325	0.00311399	0.37836
9h6np4oY0ngp06vwuc	Gm14686	100041344	predicted gene 14686	-0.414055	9.05702	-4.24493	0.000219495	0.00311471	0.377615
9rXp17n3uIClU_Lvic	NA	NA	NA	0.546829	8.4052	4.24448	0.000219761	0.00311679	0.376449
o3UlKiR9Lkikrhbp5c	Uck1	22245	uridine-cytidine kinase 1	0.259578	8.09521	4.24419	0.000219933	0.00311755	0.375693
c1wuo9cje7k7Sl5wgk	Lipt2	67164	lipoyl(octanoyl) transferase 2 (putative)	-0.286455	8.07169	-4.24279	0.000220764	0.00312763	0.37206
fvkmDoQak6yC2d0qi4	NA	NA	NA	0.279013	7.56604	4.24224	0.000221091	0.00312921	0.370635
xVXpOikEncwHcYpYf4	Chst12	59031	carbohydrate sulfotransferase 12	-0.363083	7.95447	-4.2422	0.000221115	0.00312921	0.370531
lqC.P_L7njhCFdbs6g	Pafah1b1	18472	platelet-activating factor acetylhydrolase, isoform 1b, subunit 1	-0.51088	10.4834	-4.24046	0.000222158	0.00314067	0.365998
oUU3f3Bd9N.jAkeG.U	Ubxn1	225896	UBX domain protein 1	-0.549531	11.9704	-4.24045	0.000222164	0.00314067	0.365969
3X991fKIziMCER6UV4	NA	NA	NA	0.44481	8.08183	4.23986	0.000222517	0.00314395	0.364441
fKA0VPl7tzLO_l1.9c	NA	NA	NA	-0.409782	8.9219	-4.23934	0.000222827	0.00314664	0.363099
QXf0rTpwUUopB7c9_E	Cycs	13063	cytochrome c, somatic	-0.683319	12.3135	-4.23889	0.000223104	0.00314821	0.361905
cnuv44QQkbnKRbqTuQ	Tspan9	109246	tetraspanin 9	-0.360735	7.80888	-4.23859	0.000223283	0.00314821	0.361131
9sRILKARJULmVJSUms	Hnrnpl	15388	heterogeneous nuclear ribonucleoprotein L	0.205555	7.49062	4.23856	0.000223299	0.00314821	0.361061
rcIoCZJyQUqNseSqQ0	Syt11	229521	synaptotagmin XI	-0.217576	7.50618	-4.2362	0.000224723	0.00316658	0.354936
fnqPAru5RRlUep.y.8	Ggcx	56316	gamma-glutamyl carboxylase	0.305285	7.79665	4.23562	0.000225077	0.00316986	0.353419
urV6HRcnkIFHjBQiKc	Ly86	17084	lymphocyte antigen 86	-0.55863	7.62041	-4.23539	0.000225216	0.00317011	0.352825
cUf1UlGYvvBzVN.9_o	Copa	12847	coatomer protein complex subunit alpha	0.776413	11.2993	4.23372	0.000226234	0.00318148	0.348484
QvSnhPl2NhLjntvRWE	NA	NA	NA	0.58215	8.90856	4.23367	0.000226267	0.00318148	0.34834
3KDp9IiFXoILdp9xV4	Rev1	56210	REV1, DNA directed polymerase	0.519233	9.58802	4.23302	0.000226666	0.00318412	0.346646
B7ngf58Ceo20kYllEk	Bid	12122	BH3 interacting domain death agonist	-0.603569	9.43213	-4.23296	0.000226699	0.00318412	0.346506
ropUlhVE71UI544I0Q	Rara	19401	retinoic acid receptor, alpha	-0.280455	7.73665	-4.232	0.000227285	0.003189	0.344017
uIinCydJOL9T9UJYek	Cenpi	102920	centromere protein I	-0.400637	8.47737	-4.232	0.000227289	0.003189	0.343998
r.17iVLqF7Uo51ItIY	NA	NA	NA	0.219481	7.42618	4.23127	0.000227734	0.00319257	0.342115
9gitW3XBeNXYaUJezs	Adamts2	216725	a disintegrin-like and metallopeptidase (reprolysin type) with thrombospondin type 1 motif, 2	1.00004	10.8505	4.23119	0.000227788	0.00319257	0.341889
Zv0BGxoEjxtQDdBccQ	NA	NA	NA	-1.21083	8.92835	-4.23095	0.00022793	0.00319285	0.341287
WlO.lOfYancv30PdL0	A630075K04Rik	319299	RIKEN cDNA A630075K04 gene	0.169356	7.43308	4.23009	0.000228461	0.00319727	0.339047
Z31fHcpeBV1xnsMDf4	Ppp1r1b	19049	protein phosphatase 1, regulatory inhibitor subunit 1B	-0.560677	8.35567	-4.23004	0.00022849	0.00319727	0.338923
EkjRe7G_l6JSIkKf6Q	Asic1	11419	acid-sensing (proton-gated) ion channel 1	-0.209863	7.49929	-4.2291	0.000229073	0.00320371	0.33647
TxhuJZhi999hZJW5n8	NA	NA	NA	-0.408017	7.64506	-4.22731	0.000230181	0.0032175	0.33182
Hvu6nr7VROSx7BVvfU	Eln	13717	elastin	-1.19756	10.1269	-4.22601	0.000230988	0.00322706	0.328449
HfUn0UqekcCm65E0u4	Zer1	227693	zyg-11 related, cell cycle regulator	0.19196	7.52089	4.22522	0.000231484	0.00323225	0.326386
lopI45P76.98ZV19oI	Sgk3	170755	serum/glucocorticoid regulated kinase 3	-0.73834	9.90847	-4.22478	0.00023176	0.00323438	0.325236
3urLUy_XoBUyyRAl1U	Steap2	74051	six transmembrane epithelial antigen of prostate 2	0.627171	8.30667	4.2225	0.000233189	0.00324901	0.319317
r6H5H6g0r3nR_hNXk0	Slc44a1	100434	solute carrier family 44, member 1	0.70811	10.1349	4.22248	0.000233201	0.00324901	0.319265
WVRJN.Xn9eN33.LU1c	Tagln2	21346	transgelin 2	1.14107	10.1394	4.22229	0.000233322	0.00324901	0.318766
B14IHnX1QPTvdHUuVY	Rnpep	215615	arginyl aminopeptidase (aminopeptidase B)	0.414273	8.38742	4.22221	0.000233374	0.00324901	0.318552
fcES.VHvXn.e5clUo0	Ggt5	23887	gamma-glutamyltransferase 5	0.206596	7.64366	4.22212	0.000233429	0.00324901	0.318325
NUSzlRPUhKNSHXq1d8	Npff	54615	neuropeptide FF-amide peptide precursor	0.520842	7.93744	4.22114	0.000234047	0.00325588	0.315778
Ea1SRuop4.CKtFOr8I	Tsc22d4	78829	TSC22 domain family, member 4	0.269136	7.57257	4.21958	0.000235032	0.00326784	0.311735
itxJxCxuTjhpKu1zX8	Gmfg	63986	glia maturation factor, gamma	-0.851961	7.77543	-4.21913	0.000235319	0.00327009	0.31056
onpHKbz0upX.joTuF4	Nrp1	18186	neuropilin 1	0.783643	10.3851	4.21872	0.000235576	0.00327194	0.309506
ZJcKLkkrnbqLre5cX8	Pttg1ip	108705	pituitary tumor-transforming 1 interacting protein	0.879149	13.3958	4.21771	0.000236224	0.00327919	0.306862
6VUvALclQSzJ6uBN3I	Rnf135	71956	ring finger protein 135	0.26402	7.89826	4.21641	0.000237049	0.0032889	0.303503
TQnyq46LSh2iB7oJYI	NA	NA	NA	-0.487731	8.18369	-4.21566	0.000237533	0.00329285	0.301541
TonU3xslK5ekSuEfgE	Pcdh12	53601	protocadherin 12	0.545559	8.31849	4.21557	0.000237586	0.00329285	0.301327
E1y_4SeSKUJf7gu6dI	Top3b	21976	topoisomerase (DNA) III beta	0.454158	8.42698	4.21444	0.000238312	0.00330117	0.298387
N3eHUvW6jUm133pd9I	NA	NA	NA	0.334577	7.98303	4.21291	0.0002393	0.00331311	0.294401
Ql.XXnuBOUgVIORzrk	Vps35l	71517	VPS35 endosomal protein sorting factor like	0.472353	8.53217	4.21149	0.000240215	0.00332402	0.290726
cSScjt6EqBO_v1y78Y	Nt5e	23959	5' nucleotidase, ecto	0.933021	10.9593	4.21107	0.000240492	0.00332493	0.28962
Tqo4JUiQiKjXhngs1g	Acta2	11475	actin, alpha 2, smooth muscle, aorta	-0.974491	11.5456	-4.21093	0.00024058	0.00332493	0.289266
0iywtFcR9e8QwedOCE	NA	NA	NA	-0.525854	8.71192	-4.21068	0.000240745	0.00332493	0.288605
obiUKJJNCco4u44qTI	Elp5	54351	elongator acetyltransferase complex subunit 5	-0.537566	11.4137	-4.21061	0.000240789	0.00332493	0.288429
WenIjp54pAXUAUpV98	Mob3c	100465	MOB kinase activator 3C	0.160559	7.59161	4.20804	0.000242461	0.00334625	0.281766
le9UAH4euT7nI.g7sw	Gorab	98376	golgin, RAB6-interacting	-0.205445	7.66375	-4.20774	0.000242655	0.00334712	0.280996
0UBG8KhSojlHlVeD.Q	Acsl4	50790	acyl-CoA synthetase long-chain family member 4	0.489916	8.27367	4.20755	0.00024278	0.00334712	0.280499
ukcSKTgBi3sxCl0_B8	NA	NA	NA	-0.584984	8.0367	-4.20618	0.000243681	0.00335776	0.276935
Knd24qqT234vo7dHl0	Adam28	13522	a disintegrin and metallopeptidase domain 28	0.112771	7.49592	4.2058	0.000243932	0.00335946	0.275942
0XvK6I.7OwO7yR4y18	Ptpra	19262	protein tyrosine phosphatase, receptor type, A	-0.2581	7.64427	-4.20452	0.000244774	0.00336665	0.272626
BWoC2cTo0urlbjw3Vo	Gadd45a	13197	growth arrest and DNA-damage-inducible 45 alpha	0.691391	9.96149	4.20432	0.000244908	0.00336665	0.272097
ipNQTvegnoBfg.u..s	Bcas2	68183	breast carcinoma amplified sequence 2	-0.806321	9.38391	-4.20425	0.000244951	0.00336665	0.271927
3mHFI.wUj_ywTm_j24	Pmpcb	73078	peptidase (mitochondrial processing) beta	-0.641126	8.24796	-4.20422	0.000244969	0.00336665	0.271857
Q13T7gqUmIJJQjUQUQ	NA	NA	NA	0.548244	9.67883	4.20397	0.000245136	0.00336718	0.271202
QRH7p55V7KQlCnn_yU	NA	NA	NA	0.198741	7.54648	4.20371	0.000245309	0.00336779	0.270521
HKt7a6SKerpHqHE65M	NA	NA	NA	0.392062	7.94243	4.20294	0.000245818	0.00337301	0.268525
um6HuhLQQzsfAL5HPk	Calm2	12314	calmodulin 2	-0.639094	8.11811	-4.2024	0.000246174	0.00337612	0.267134
BggmyH4ofHTLjNYyY4	Uimc1	20184	ubiquitin interaction motif containing 1	-0.217447	7.53449	-4.20144	0.000246814	0.00338312	0.264634
0i2rkCOXH04g0XlS_8	NA	NA	NA	1.47689	10.8125	4.19883	0.00024856	0.00340432	0.257845
9ppH664rAtdf_CXt50	Map7	17761	microtubule-associated protein 7	0.234286	7.74663	4.19861	0.000248704	0.00340432	0.257287
Zd50QUBi73oKu.6KL4	Tyms	22171	thymidylate synthase	-0.932635	10.2784	-4.19854	0.00024875	0.00340432	0.257109
ZlOVweQ3tINLT.wID0	Scfd1	76983	Sec1 family domain containing 1	-0.538393	7.99591	-4.19639	0.0002502	0.00342236	0.251515
NgROHhyTk4ILq.T3Sc	Alyref2	56009	Aly/REF export factor 2	-0.262826	7.60248	-4.19588	0.00025054	0.00342523	0.250207
BmniwU1_A4e1.UF3NU	NA	NA	NA	-0.615184	11.2347	-4.19532	0.000250921	0.00342865	0.248744
r5eX6zekS32T7SOW8o	Iqgap1	29875	IQ motif containing GTPase activating protein 1	0.364267	7.83366	4.19479	0.00025128	0.00343175	0.247369
Q1HhjtUUE1KKb3VCh8	Slc48a1	67739	solute carrier family 48 (heme transporter), member 1	0.713956	9.5971	4.19449	0.000251485	0.00343236	0.246583
3SSnfRheBe5Iei4SHg	Naxd	69225	NAD(P)HX dehydratase	0.343979	10.4597	4.19418	0.000251694	0.00343236	0.245782
rSJ53PSd_oo6uSaeSA	Irak2	108960	interleukin-1 receptor-associated kinase 2	0.364316	8.17197	4.19358	0.000252101	0.00343236	0.244227
ZqV6wdx6k.1SO.Eh7g	Ednra	13617	endothelin receptor type A	0.916138	11.0817	4.19345	0.000252189	0.00343236	0.243893
loL1AeCnQkCjlMglfo	Fam3b	52793	family with sequence similarity 3, member B	-0.372865	7.60788	-4.1933	0.000252289	0.00343236	0.243511
fJ5dBQl1FGeTtB7LR4	Wdr24	268933	WD repeat domain 24	0.400514	8.59271	4.19327	0.000252308	0.00343236	0.243438
uosXvWUCIEvAKDcXCc	Tipin	66131	timeless interacting protein	-0.170082	7.4829	-4.19324	0.000252327	0.00343236	0.243364
QGU6KP9ISN7f4XAk7k	Wdr73	71968	WD repeat domain 73	-0.33809	7.9557	-4.19318	0.000252374	0.00343236	0.243188
EuOr7vudbng57dlN3U	Atp1b1	11931	ATPase, Na+/K+ transporting, beta 1 polypeptide	1.11923	11.7637	4.19295	0.000252526	0.00343265	0.242605
EXhEfd8FwVHBH88SUk	Igfbp7	29817	insulin-like growth factor binding protein 7	0.813358	12.4846	4.19272	0.000252686	0.00343303	0.241998
Hfd970_3B7R1shq0qY	Mycbp2	105689	MYC binding protein 2, E3 ubiquitin protein ligase	0.162752	7.47936	4.19152	0.000253501	0.00344233	0.238895
37koleKAFIUqR4vojo	NA	NA	NA	0.20766	7.51841	4.19021	0.000254403	0.00345278	0.235479
EUe7p8rSj8qh9L91bo	NA	NA	NA	0.419996	7.83993	4.18968	0.000254762	0.00345443	0.23412
xQESRXtEb_LHH1YRSU	Folr2	14276	folate receptor 2 (fetal)	-0.49508	7.72131	-4.18964	0.000254789	0.00345443	0.234019
Bre9egBHEtftT3S_FQ	Chac1	69065	ChaC, cation transport regulator 1	0.684441	8.03181	4.1893	0.000255023	0.00345582	0.233133
WVbVSokVRIBL3BXgUM	Pdgfrb	18596	platelet derived growth factor receptor, beta polypeptide	0.66757	7.91123	4.18882	0.000255354	0.00345852	0.231884
l57olLqOniStgkfvlA	NA	NA	NA	0.148731	7.67295	4.18828	0.000255727	0.00346178	0.230479
utQgS7tXcuoIDgwMd4	Ndufb5	66046	NADH:ubiquinone oxidoreductase subunit B5	-1.14167	8.79921	-4.18806	0.000255879	0.0034618	0.229908
KeiHd9uRY93RoFOX_Y	Tecr	106529	trans-2,3-enoyl-CoA reductase	-0.414623	12.3957	-4.18789	0.000255994	0.0034618	0.229477
Wkck_tL.s4yjsLu90U	Osbpl8	237542	oxysterol binding protein-like 8	-0.310081	7.9632	-4.18736	0.000256362	0.003465	0.228091
BSN3OKB4IfUaU17UWk	Rad51d	19364	RAD51 paralog D	-0.259997	7.71012	-4.18637	0.000257043	0.0034724	0.225541
6Xod597_l9v91.xfqA	NA	NA	NA	0.399564	8.01409	4.18603	0.000257279	0.0034738	0.224656
odCL356JJUhOip6X5c	Hip1r	29816	huntingtin interacting protein 1 related	0.355132	7.98249	4.18427	0.000258502	0.00348687	0.22009
9qi_lxDl88cObml97s	Pawr	114774	PRKC, apoptosis, WT1, regulator	0.578695	9.02095	4.18407	0.000258641	0.00348687	0.219575
HW7T_iJyQBwOO07ZOI	Ndufaf5	69487	NADH:ubiquinone oxidoreductase complex assembly factor 5	-0.139432	7.49924	-4.18406	0.000258647	0.00348687	0.219551
NR5461E471.ZSxE4Io	Tipin	66131	timeless interacting protein	-0.558589	11.8988	-4.18288	0.000259472	0.00349619	0.216486
9AAEXo1e39Dp9CEFII	4833439L19Rik	97820	RIKEN cDNA 4833439L19 gene	-0.498577	7.82549	-4.1818	0.00026023	0.0035046	0.213678
i8n6OEuiBE6i7vSKOk	Vps41	218035	VPS41 HOPS complex subunit	-0.476645	8.07265	-4.18158	0.000260384	0.00350477	0.21311
9RIG5_uWPOQQfE1K10	NA	NA	NA	0.548113	8.27602	4.1814	0.000260511	0.00350477	0.21264
f3ZCz1LKu_TKKFCBGU	Wdr6	83669	WD repeat domain 6	-0.591187	9.9939	-4.18037	0.000261237	0.0035111	0.20996
igZSp1Yqa5RFH07P.A	Tnrc6c	217351	trinucleotide repeat containing 6C	0.615804	9.15724	4.18035	0.000261249	0.0035111	0.209916
HqvEL3sQk5fgPuIlFU	Casp12	12364	caspase 12	0.131426	7.4512	4.17927	0.000262006	0.00351947	0.20713
3LqkoiS5ros5rkgKvQ	Caskin1	268932	CASK interacting protein 1	0.769827	7.97338	4.17905	0.000262163	0.00351977	0.206554
354HWfkxGOwUnuX1.k	Elk3	13713	ELK3, member of ETS oncogene family	0.609428	9.02969	4.17856	0.000262514	0.00352267	0.205267
EU17V_d7Fr3d4riiAI	NA	NA	NA	0.509461	7.93612	4.17732	0.000263392	0.00353231	0.202056
KtBAILeiC6e94IiOpg	Oard1	106821	O-acyl-ADP-ribose deacylase 1	-0.305687	7.83192	-4.17716	0.000263503	0.00353231	0.20165
oSE7nFfB_yV6XJBHj0	Acta2	11475	actin, alpha 2, smooth muscle, aorta	-0.697729	12.0448	-4.17692	0.000263675	0.00353282	0.20102
ZU5KCEilT137cyUli4	Kbtbd4	67136	kelch repeat and BTB (POZ) domain containing 4	0.531973	9.25948	4.17634	0.000264083	0.00353647	0.199533
EfWfXecV1TR4oPu2ms	Lmntd2	72000	lamin tail domain containing 2	0.898356	9.17346	4.17471	0.000265247	0.00355025	0.195298
omf_3H7cyygO_SPVCk	Ebpl	68177	emopamil binding protein-like	-0.566827	8.19713	-4.17407	0.000265702	0.00355451	0.193651
cVSigUo7QB3dCfVKe0	Lingo4	320747	leucine rich repeat and Ig domain containing 4	0.177057	7.50542	4.17385	0.000265862	0.00355483	0.193073
xTI6VdXl7v0rsA2Ed4	NA	NA	NA	0.931456	11.816	4.17287	0.000266565	0.00356241	0.19053
NiUl33SHykSXd8UjS4	Kbtbd4	67136	kelch repeat and BTB (POZ) domain containing 4	0.489775	8.92209	4.17135	0.000267658	0.0035752	0.18659
rqr33Sr3s46VC3exZ4	NA	NA	NA	0.645406	11.7706	4.16937	0.000269088	0.00359076	0.181462
WFcQu4LO6QpfQzVNAE	Zfp457	431706	zinc finger protein 457	-0.209942	7.50276	-4.16917	0.000269234	0.00359076	0.180943
6l.13lK5_pd6iQEoEc	Rarg	19411	retinoic acid receptor, gamma	-0.290647	7.70772	-4.16917	0.000269235	0.00359076	0.180938
HUiR7Mg190GM6g5CuQ	NA	NA	NA	0.159109	7.46352	4.16884	0.00026947	0.00359207	0.180097
9lAh3mn99JFC.jiihw	Ifitm5	73835	interferon induced transmembrane protein 5	0.212558	7.46622	4.16814	0.000269983	0.00359707	0.178268
rWrlNRwqrssTSi_XFE	Itpka	228550	inositol 1,4,5-trisphosphate 3-kinase A	-0.535678	8.92531	-4.16787	0.000270177	0.00359783	0.177576
icDfu97E7jv4exTYe8	Dazap2	23994	DAZ associated protein 2	-0.759595	11.0876	-4.16725	0.00027063	0.00360202	0.175966
clLNLq4n0oJLR1_hN4	Tmem62	96957	transmembrane protein 62	0.367942	8.46037	4.16602	0.000271528	0.00361046	0.172777
3CKyk6BLTol4qGKqCQ	Aebp2	11569	AE binding protein 2	0.368857	7.98227	4.16588	0.000271632	0.00361046	0.17241
HJAOQlAQoKU8.BXuk0	Mterf2	74238	mitochondrial transcription termination factor 2	-0.21286	7.49846	-4.16581	0.000271678	0.00361046	0.172247
T.b1.7dHgJ7eSnf4.o	Syncrip	56403	synaptotagmin binding, cytoplasmic RNA interacting protein	-0.632087	10.4822	-4.16526	0.000272082	0.003614	0.170815
NOVl0q383SSEenu5e4	Vsig10	231668	V-set and immunoglobulin domain containing 10	0.375471	7.73541	4.16446	0.000272668	0.00361958	0.168745
Bd1IV3fFCh9ahTniSQ	Inip	66209	INTS3 and NABP interacting protein	-0.474183	8.68964	-4.16431	0.000272779	0.00361958	0.168354
fovF97m93XAXEbz0Yc	NA	NA	NA	0.494468	8.96477	4.16244	0.000274157	0.00363602	0.163506
WZ31VFlufqDK.5QwG4	Slc4a1	20533	solute carrier family 4 (anion exchanger), member 1	-0.329092	7.42456	-4.16208	0.000274426	0.00363613	0.162561
6X_zQL559.VfzuXq68	NA	NA	NA	0.826184	9.5588	4.16192	0.00027454	0.00363613	0.162163
EeWustql9eu76GX99s	Drd4	13491	dopamine receptor D4	-1.50955	9.93982	-4.16187	0.000274582	0.00363613	0.162015
3kqdJS6X_SEkl.O1yM	Atg13	51897	autophagy related 13	0.49209	9.17742	4.16108	0.000275166	0.00364202	0.159971
iu_7u9648EBIVI6dHk	Galnt15	78754	polypeptide N-acetylgalactosaminyltransferase 15	0.184524	7.43773	4.16014	0.000275859	0.00364803	0.157551
EefYPXh5S3F5R1h0i0	NA	NA	NA	1.5735	8.394	4.16009	0.000275899	0.00364803	0.157411
HSIqTZ.iLKtk3iC1_0	Srprb	20818	signal recognition particle receptor, B subunit	-0.661849	10.2513	-4.15835	0.000277192	0.00366327	0.152913
9t0joChwSFTV.L7uR0	NA	NA	NA	0.792456	8.31404	4.15774	0.000277647	0.00366743	0.151336
uRSOVFZRFXhca7pA1I	Pold4	69745	polymerase (DNA-directed), delta 4	0.59762	8.06255	4.15746	0.000277857	0.00366836	0.150607
uutxJxCxuTjhpKu1zU	Gmfg	63986	glia maturation factor, gamma	-0.885947	7.83195	-4.15714	0.000278093	0.00366851	0.149789
onew8FKN4IquJ_VeU8	Ltv1	353258	LTV1 ribosome biogenesis factor	-0.424172	9.27114	-4.15707	0.000278149	0.00366851	0.149598
3uRx4HrwJQ7jfe64nc	Prpf40a	56194	pre-mRNA processing factor 40A	-0.572732	8.94829	-4.15664	0.000278473	0.00367094	0.148475
i6B4kSiyCp6oRKUVEc	NA	NA	NA	0.159792	7.48848	4.15623	0.00027878	0.00367314	0.147415
6lUrfKPX0Ucy8e8itc	Poldip2	67811	polymerase (DNA-directed), delta interacting protein 2	0.727256	11.8123	4.15499	0.000279709	0.00368351	0.144216
B8pdUSFftyCuHTeqoo	Capn2	12334	calpain 2	0.224935	7.73157	4.15391	0.000280527	0.00369243	0.141406
ln44uJLQxN55W2k96s	Clip1	56430	CAP-GLY domain containing linker protein 1	0.710223	9.46034	4.15259	0.000281521	0.00370315	0.138002
c0CZ5KrHGO4pqYOOSE	Serhl	68607	serine hydrolase-like	0.427972	8.10405	4.15246	0.000281625	0.00370315	0.137649
KnHLkMK4Ke3lSIDEw8	NA	NA	NA	-0.557384	9.34835	-4.15035	0.000283225	0.00371981	0.132197
TH1xBU10Qn8HgnSHpQ	Gsk3a	606496	glycogen synthase kinase 3 alpha	-0.208226	7.6391	-4.15009	0.000283421	0.00371981	0.131531
9ukFAaKSzVIKNfiLtM	Nsl1	381318	NSL1, MIS12 kinetochore complex component	-0.501312	7.79885	-4.14993	0.000283543	0.00371981	0.131118
u64eIAwPUneIElJQlU	Col13a1	12817	collagen, type XIII, alpha 1	0.257384	7.47814	4.14988	0.000283585	0.00371981	0.130976
ZQA7uS_qeiI6dLrwiQ	Spc24	67629	SPC24, NDC80 kinetochore complex component, homolog (S. cerevisiae)	-0.77653	8.29317	-4.14986	0.000283602	0.00371981	0.130918
9ynuF0pDexJHZKXSuI	Wipi2	74781	WD repeat domain, phosphoinositide interacting 2	0.504647	8.90146	4.14745	0.000285445	0.0037421	0.124686
BUteiEKCVRKK7gMAsc	Myo9b	17925	myosin IXb	0.771304	9.92939	4.14705	0.000285752	0.00374272	0.123652
lk1CbSBxZfV3Hi1qX8	Atad3a	108888	ATPase family, AAA domain containing 3A	0.440169	10.842	4.14702	0.000285778	0.00374272	0.123564
o7eMPrkox4vqQl5iO4	Trim33	94093	tripartite motif-containing 33	-0.516862	8.54076	-4.14541	0.000287016	0.00375705	0.119407
[truncated: 3,615 more rows]

## Sheet: 11.5dpp_DEGs
nuID	geneSymbol	entrezID	geneName	logFC	AveExpr	t	P.Value	adj.P.Val	B
Kqk9Eg3Ouvzr7VB4cQ	C3	12266	complement component 3	3.87438	9.30047	16.3762	8.12595e-16	2.12632e-11	25.1783
Ngp57d6XuqArgZY4L4	Hbb-bt	101488143	hemoglobin, beta adult t chain	-4.67525	10.3099	-13.8017	5.71321e-14	7.41953e-10	21.4177
fKee3elLqgK4GWOC_s	Hbb-bs	100503605	hemoglobin, beta adult s chain	-4.90636	10.4683	-13.5779	8.50635e-14	7.41953e-10	21.0581
3Y54gp57d6XuqArgZY	Hbb-bs	100503605	hemoglobin, beta adult s chain	-5.30135	10.9634	-13.3841	1.20559e-13	7.73574e-10	20.7419
QXeXec06sOUC4IVOkI	Hbb-bs	100503605	hemoglobin, beta adult s chain	-4.6381	10.3057	-13.2717	1.47815e-13	7.73574e-10	20.5568
9iO8rjMHkhGVCgKJe4	Igfbp3	16009	insulin-like growth factor binding protein 3	2.44013	8.98743	12.7602	3.80068e-13	1.65754e-09	19.695
ul_ijVy.PTI2SwkKFE	Insl3	16336	insulin-like 3	-3.03815	10.1811	-12.4518	6.80633e-13	2.5443e-09	19.1602
3UokhSz5C._1OqInxo	Acsl5	433256	acyl-CoA synthetase long-chain family member 5	0.847145	8.44369	12.3606	8.10147e-13	2.64989e-09	18.9998
ECnnt3pe6oCuBljgvo	Hbb-bs	100503605	hemoglobin, beta adult s chain	-5.35286	11.005	-12.2875	9.32275e-13	2.71054e-09	18.8705
c6Xg0foSXQqRf5SXS4	Hbb-bt	101488143	hemoglobin, beta adult t chain	-5.08068	10.7643	-12.1972	1.10967e-12	2.79926e-09	18.7098
E0ft7qbSqXghW911BQ	Gpihbp1	68453	GPI-anchored HDL-binding protein 1	2.00499	8.46865	12.156	1.20189e-12	2.79926e-09	18.6361
lXec06sOUC4KVOkIC4	Hbb-bt	101488143	hemoglobin, beta adult t chain	-4.38151	9.96584	-12.122	1.28372e-12	2.79926e-09	18.5753
K_OwlGneVK0KtGkIK0	Hba-a1	15122	hemoglobin alpha, adult chain 1	-5.17663	10.8283	-11.8535	2.1712e-12	4.3703e-09	18.0889
HdwkxN3NS0ot357SK4	Slc2a13	239606	solute carrier family 2 (facilitated glucose transporter), member 13	0.675149	7.83156	11.2031	8.02321e-12	1.49959e-08	16.8721
NRXuEVAjv3if62RVIQ	Sox7	20680	SRY (sex determining region Y)-box 7	2.09334	8.561	11.1374	9.18007e-12	1.60143e-08	16.7462
Hq.eyAtfKi727eHSmU	Edn1	13614	endothelin 1	2.00229	9.46133	10.9746	1.285e-11	2.08096e-08	16.4313
96QXlYoI6A73ghJdXU	NA	NA	NA	0.564785	7.74159	10.9502	1.35194e-11	2.08096e-08	16.3837
u7mmlRnrZWKUZJe6IU	Insl3	16336	insulin-like 3	-2.56548	9.19302	-10.8387	1.70578e-11	2.4636e-08	16.1657
oRRepCj9FVnkSnl9QA	Hbb-bs	100503605	hemoglobin, beta adult s chain	-4.82691	10.628	-10.816	1.78883e-11	2.4636e-08	16.121
ElaZOxCiLD315JfUJc	Tbc1d4	210789	TBC1 domain family, member 4	0.707655	7.68413	10.7214	2.1818e-11	2.85455e-08	15.9345
NSXiUo4Kd0qe11435w	Gpihbp1	68453	GPI-anchored HDL-binding protein 1	1.99139	8.64835	10.5909	2.87509e-11	3.58249e-08	15.6749
NXsQp.77VIFdX6ROeo	Rin2	74030	Ras and Rab interactor 2	2.19108	10.3409	10.5352	3.23605e-11	3.84899e-08	15.5636
QuhQFHBNUQSwX4ey8E	Faim	23873	Fas apoptotic inhibitory molecule	-1.11484	9.17836	-10.5108	3.4088e-11	3.87817e-08	15.5146
rtftX6MeN7JIrRaL8c	Clca2	229933	chloride channel accessory 2	1.04863	7.72347	10.1174	7.96366e-11	8.68271e-08	14.7134
WVe7nt1XudRTC1UMCU	Gimap6	231931	GTPase, IMAP family member 6	1.05333	8.13392	10.0735	8.76504e-11	9.17419e-08	14.6227
lJqef19J9MVqgFiwl0	Cd93	17064	CD93 antigen	1.7136	9.18051	9.88424	1.32915e-10	1.30292e-07	14.2282
EqBV0AJRKHlRR6jfNM	Cd44	12505	CD44 antigen	1.14902	8.16279	9.87908	1.3444e-10	1.30292e-07	14.2174
o0SSUVO9GKUkkjVOU0	Stard9	668880	START domain containing 9	0.587814	7.88091	9.82233	1.52456e-10	1.38328e-07	14.098
KP8wSR78945PeOrS7Y	Enoph1	67870	enolase-phosphatase 1	-1.07404	9.29748	-9.81983	1.53304e-10	1.38328e-07	14.0928
xURo0eKR47KVd5Bh9c	Tnc	21923	tenascin C	2.15885	8.2052	9.77312	1.70077e-10	1.48346e-07	13.9942
QXlE5M8UkoguXiFYoQ	Polr1a	20019	polymerase (RNA) I polypeptide A	1.23236	9.14466	9.58736	2.57748e-10	2.17564e-07	13.5991
Bn2fGWMS55X3hNzpFI	Exosc7	66446	exosome component 7	0.382013	7.47537	9.49629	3.16529e-10	2.57254e-07	13.4036
BpSbx34eChIqRUDX8U	F13a1	74145	coagulation factor XIII, A1 subunit	-1.56127	8.15041	-9.46719	3.38085e-10	2.57254e-07	13.3409
cni1SKbUTVAe4Qgqvc	Igfbp3	16009	insulin-like growth factor binding protein 3	2.51829	9.50249	9.46064	3.43143e-10	2.57254e-07	13.3268
rBOkX0K7r2kengoe6Y	Icam2	15896	intercellular adhesion molecule 2	1.90568	8.7178	9.44802	3.53102e-10	2.57254e-07	13.2995
WVN3q1d56T_vnHDoyA	Gja5	14613	gap junction protein, alpha 5	0.946777	8.00918	9.44699	3.53925e-10	2.57254e-07	13.2973
Qc7tNxQu1DAIoJxIVU	Abcf2	27407	ATP-binding cassette, sub-family F (GCN20), member 2	-1.01592	10.086	-9.37552	4.16352e-10	2.94451e-07	13.1425
c.2CQ2_q3q0v0SrzlM	Gsk3b	56637	glycogen synthase kinase 3 beta	1.12836	9.04962	9.35277	4.38516e-10	3.01965e-07	13.0931
ugJVjXh13zkdFUZHgg	Mef2c	17260	myocyte enhancer factor 2C	0.483189	7.61991	9.19147	6.34582e-10	4.25772e-07	12.7405
9rSrSIiIycUFrixWH0	Pgls	66171	6-phosphogluconolactonase	0.405346	7.58023	9.16567	6.73441e-10	4.40548e-07	12.6838
uggIhJSF6f4pLo6QVI	Gbf1	107338	golgi-specific brefeldin A-resistance factor 1	0.787161	7.86741	9.14344	7.08874e-10	4.52417e-07	12.6348
id7jexBFfNw57X_W9k	Esam	69524	endothelial cell-specific adhesion molecule	1.88506	9.9019	9.11735	7.52906e-10	4.68128e-07	12.5772
6Uq7r41xh1W519SQHc	Adap2	216991	ArfGAP with dual PH domains 2	0.781218	7.88874	9.10258	7.79076e-10	4.68128e-07	12.5446
xe.8hF9P_K4plUSPv0	Lmo2	16909	LIM domain only 2	1.05468	8.99275	9.09811	7.8716e-10	4.68128e-07	12.5347
o7iRWJeJUT6goSBS9c	NA	NA	NA	0.372427	7.54504	9.05329	8.73317e-10	5.07824e-07	12.4355
xXuCGhzd2gHlHtU9zQ	Slc2a13	239606	solute carrier family 2 (facilitated glucose transporter), member 13	0.766921	7.99953	9.02805	9.26009e-10	5.26758e-07	12.3795
WoIanvUtUuT9NT1YR4	Gja5	14613	gap junction protein, alpha 5	0.837622	7.89778	8.97019	1.05949e-09	5.89865e-07	12.2507
B2bU5Xi1FWqCuEk_fc	Actb	11461	actin, beta	3.08204	11.7972	8.89722	1.25638e-09	6.84911e-07	12.0876
f2J74IHgmx7Va65gnk	Syne2	319565	spectrin repeat containing, nuclear envelope 2	1.43892	8.36031	8.79981	1.57913e-09	8.43288e-07	11.8687
udX50.lM.I7fLotIlc	Sptbn1	20742	spectrin beta, non-erythrocytic 1	0.968331	8.57548	8.75448	1.75715e-09	9.19585e-07	11.7663
9ppH664rAtdf_CXt50	Map7	17761	microtubule-associated protein 7	0.484472	7.74663	8.68216	2.08479e-09	1.06966e-06	11.6025
KCSQITEklVHhVHjpU4	NA	NA	NA	0.914936	8.62128	8.66454	2.1737e-09	1.09171e-06	11.5624
WSiA5QRfztV0kiumJw	Mgp	17313	matrix Gla protein	1.81888	13.2117	8.65733	2.2112e-09	1.09171e-06	11.546
QneFNkOfjziLvd6q_4	Gkn1	66283	gastrokine 1	0.941621	7.79611	8.62495	2.3879e-09	1.15712e-06	11.4723
rot6jYFC7oXIBH44mA	Gid8	76425	GID complex subunit 8	-0.732559	9.12022	-8.552	2.84099e-09	1.35164e-06	11.3056
Wr.PEodkUrHxIZld10	Myo1e	71602	myosin IE	0.805176	8.37865	8.50807	3.15534e-09	1.47439e-06	11.2048
fhJLne5S7_E8RFIZV4	NA	NA	NA	0.802958	7.99287	8.48773	3.31278e-09	1.51745e-06	11.1581
EEY1uhLfR5HZeV_kdo	Bicc1	83675	BicC family RNA binding protein 1	1.41976	10.6474	8.48139	3.36347e-09	1.51745e-06	11.1435
NrTGVfcXRwdR4TrsDo	Lgals3bp	19039	lectin, galactoside-binding, soluble, 3 binding protein	1.8548	9.05506	8.46505	3.49783e-09	1.55132e-06	11.1059
lkU9V6m4Kgfr3790Lo	Sox7	20680	SRY (sex determining region Y)-box 7	1.36191	8.01003	8.41699	3.92559e-09	1.71202e-06	10.995
3SLRenLooQI6B4oQno	Il10rb	16155	interleukin 10 receptor, beta	0.535162	7.79521	8.38476	4.24216e-09	1.76866e-06	10.9205
3VLofUh9J7p819CKHY	Fcrls	80891	Fc receptor-like S, scavenger receptor	-0.862982	7.75092	-8.38064	4.28444e-09	1.76866e-06	10.911
EgeiCIIopcgXlePVJ0	Pgf	18654	placental growth factor	0.847532	7.76984	8.37481	4.34505e-09	1.76866e-06	10.8975
it3uUCVJpeBee7y8o8	Inpp5k	19062	inositol polyphosphate 5-phosphatase K	0.506732	7.68251	8.37218	4.37269e-09	1.76866e-06	10.8914
HIsf0VgI5XxVIrRUsc	Trim7	94089	tripartite motif-containing 7	0.88844	7.85031	8.37022	4.39343e-09	1.76866e-06	10.8869
H5u.9cAxTJHtJh_rnU	Fam180a	208164	family with sequence similarity 180, member A	0.788867	7.74055	8.33126	4.82638e-09	1.91351e-06	10.7965
3SooxajpFPwnerJSdQ	NA	NA	NA	0.532142	7.69681	8.28353	5.41699e-09	2.10875e-06	10.6855
0EwSf30iLGVRRoHaVI	Shfl	319278	shiftless antiviral inhibitor of ribosomal frameshifting	0.991848	8.03636	8.27875	5.47999e-09	2.10875e-06	10.6744
WVekdcfIECyX9.y9Uk	Serpina3n	20716	serine (or cysteine) peptidase inhibitor, clade A, member 3N	2.81498	9.10155	8.26288	5.69491e-09	2.14672e-06	10.6374
HVZ5fvTvqzEiHSKZy8	Pecam1	18613	platelet/endothelial cell adhesion molecule 1	1.21792	8.38665	8.25943	5.74274e-09	2.14672e-06	10.6293
Ze5Syg1Sp8h1OTLaQs	Gnaq	14682	guanine nucleotide binding protein, alpha q polypeptide	0.408628	7.69889	8.24529	5.9431e-09	2.19032e-06	10.5964
QCSdVckdcdIEiCyXBU	Serpina3h	546546	serine (or cysteine) peptidase inhibitor, clade A, member 3H	2.30218	8.38858	8.1994	6.64402e-09	2.41464e-06	10.4891
EFEaNHikeOylXeQYfU	Tnc	21923	tenascin C	1.87073	8.09599	8.16649	7.19832e-09	2.58025e-06	10.412
fsrj9L1EDXidKLVdLI	NA	NA	NA	-1.25344	7.95741	-8.14463	7.5925e-09	2.68477e-06	10.3607
NrgphJL6_iQE1VAvcQ	Actb	11461	actin, beta	2.46628	8.25382	8.10121	8.44204e-09	2.92125e-06	10.2586
0a4KYSS_vokBNVQL3E	Actb	11461	actin, beta	2.26233	8.16264	8.09798	8.509e-09	2.92125e-06	10.2509
KV0Lv_VChfX13KoQOQ	NA	NA	NA	0.699335	7.98796	8.09381	8.59618e-09	2.92125e-06	10.2411
HUlAlY4r675ECDolyA	Tbata	65971	thymus, brain and testes associated	-1.20081	8.07371	-8.06979	9.11682e-09	3.05846e-06	10.1845
QHoDqXk60eokLESL0E	Adgre5	26364	adhesion G protein-coupled receptor E5	0.905189	8.4606	8.03957	9.81777e-09	3.25192e-06	10.1132
3S4IRUKMUflTx_lIjU	Art4	109978	ADP-ribosyltransferase 4	0.959906	8.40144	8.01754	1.03633e-08	3.38971e-06	10.0611
N7l_oJU5kkjUu87Guw	Arhgef18	102098	rho/rac guanine nucleotide exchange factor (GEF) 18	0.718384	7.72431	7.99072	1.10697e-08	3.57605e-06	9.99753
rhdMtExUyd6n41QRfo	Prpf38b	66921	PRP38 pre-mRNA processing factor 38 (yeast) domain containing B	0.710419	8.1627	7.98331	1.12733e-08	3.59743e-06	9.97996
TUhLvIQk7hdt_WUU7g	Apbb2	11787	amyloid beta (A4) precursor protein-binding, family B, member 2	1.43049	9.27354	7.95109	1.22043e-08	3.84758e-06	9.90349
9NWdNt3eUG.7gBwCDU	Sema5a	20356	sema domain, seven thrombospondin repeats (type 1 and type 1-like), transmembrane domain (TM) and short cytoplasmic domain, (semaphorin) 5A	1.19664	9.58503	7.93826	1.25967e-08	3.92401e-06	9.87299
6t493DhUS5LSdIpKec	Bicc1	83675	BicC family RNA binding protein 1	0.983841	8.10933	7.86395	1.5136e-08	4.65956e-06	9.69593
iuzsXJ7HMLL6.s4jrw	NA	NA	NA	-1.53467	9.67748	-7.84222	1.5973e-08	4.86006e-06	9.64402
xi_4Ox26gjW4OwmQWk	Esm1	71690	endothelial cell-specific molecule 1	1.27995	8.20321	7.82044	1.68598e-08	5.07091e-06	9.59191
Zi4JxwFU76eee6A57k	Pdcd4	18569	programmed cell death 4	1.26274	11.251	7.80814	1.73822e-08	5.16864e-06	9.56247
TdDt374UHGyh66EXeQ	Serpina3g	20715	serine (or cysteine) peptidase inhibitor, clade A, member 3G	3.09781	8.97718	7.79318	1.80403e-08	5.30406e-06	9.52662
6R0qBRF4ei3dH1SgRQ	Gata6	14465	GATA binding protein 6	0.292781	7.635	7.78095	1.85973e-08	5.40707e-06	9.49728
Kl0h817i8uJUIdySe4	Serpinb11	66957	serine (or cysteine) peptidase inhibitor, clade B (ovalbumin), member 11	0.407757	7.51179	7.74682	2.02462e-08	5.75126e-06	9.41531
6u6XUolBFdxefciSAg	Slc38a9	268706	solute carrier family 38, member 9	0.596218	8.03029	7.74537	2.03193e-08	5.75126e-06	9.41183
3leOgtS2t..h5d5eyM	NA	NA	NA	0.473562	7.64542	7.7399	2.05982e-08	5.75126e-06	9.39867
f2X7nXwd5bmK5Curlw	Car12	76459	carbonic anhydrase 12	1.10904	7.83938	7.73869	2.06603e-08	5.75126e-06	9.39577
KJeLuK.GFUOV7Hk3lk	Dido1	23856	death inducer-obliterator 1	0.296501	7.65522	7.72494	2.13813e-08	5.83474e-06	9.36266
0V6v9NEVR916gAkeOQ	Gja4	14612	gap junction protein, alpha 4	1.93226	8.84149	7.72447	2.14061e-08	5.83474e-06	9.36154
llO91LR5zdYgVQHTow	Notch4	18132	notch 4	1.44517	9.36823	7.7102	2.21822e-08	5.98393e-06	9.32717
3DX5lXuouFV3gciJ4c	Cnot11	52846	CCR4-NOT transcription complex, subunit 11	0.750029	8.3044	7.70494	2.24749e-08	6.00102e-06	9.31452
Z4beyUOoG4DPrmNHgU	Prune1	229589	prune exopolyphosphatase	-0.68659	9.34831	-7.64857	2.5876e-08	6.83938e-06	9.17847
oX.tKrz7A7yw.ZdCV0	Cd93	17064	CD93 antigen	0.837988	8.33212	7.64002	2.64361e-08	6.91754e-06	9.15779
NqxKXR6onSpfTnAdUM	Dll4	54485	delta like canonical Notch ligand 4	0.491449	7.59656	7.62819	2.72316e-08	7.05513e-06	9.12916
0kS7I7t5ETM_zuXmrE	F2rl3	14065	coagulation factor II (thrombin) receptor-like 3	0.612195	7.8641	7.61136	2.84052e-08	7.28705e-06	9.08841
KSO53uL4nMhKtVR.q0	Sgpp1	81535	sphingosine-1-phosphate phosphatase 1	0.822306	11.0136	7.58957	3.00019e-08	7.62194e-06	9.03559
BU0KU7dcF5VLNFEeKE	Cyp4f13	170716	cytochrome P450, family 4, subfamily f, polypeptide 13	0.748251	8.15834	7.58109	3.06478e-08	7.71115e-06	9.01502
cpIPSr9QLqK6wbN1K8	Copg2os2	100044236	coatomer protein complex, subunit gamma 2, opposite strand 2	1.36443	8.65441	7.54142	3.38627e-08	8.36877e-06	8.91865
uoXjT1C.RvTs4eWdf0	Pdcd4	18569	programmed cell death 4	0.991376	10.4367	7.54097	3.39011e-08	8.36877e-06	8.91756
WkU.sCrx37PXjsSA0Q	Atp5a1	11946	ATP synthase, H+ transporting, mitochondrial F1 complex, alpha subunit 1	-0.977768	8.85131	-7.51465	3.62245e-08	8.85876e-06	8.85351
Zp1Jie5NF3zW7g7.eE	NA	NA	NA	0.648628	7.85309	7.50889	3.67539e-08	8.905e-06	8.83949
6ivSKiMhL4goLAUoeg	Rpa2	19891	replication protein A2	-0.556274	8.02479	-7.49312	3.82451e-08	9.18128e-06	8.80106
fi67X9f7PzO.yIeXgI	Zc3h15	69082	zinc finger CCCH-type containing 15	-0.87294	9.49136	-7.48252	3.92824e-08	9.34457e-06	8.7752
iWIFLeIJ1I9nSlfjTQ	NA	NA	NA	0.82395	10.066	7.45805	4.17866e-08	9.85073e-06	8.71547
6F7CrAigVlKmeEln6g	Gimap5	317757	GTPase, IMAP family member 5	0.457992	7.5901	7.42746	4.51482e-08	1.05481e-05	8.64067
xi3iC26XgnhCx5aeiA	Mgl2	216864	macrophage galactose N-acetyl-galactosamine specific lectin 2	-0.892542	8.0873	-7.41975	4.60372e-08	1.06607e-05	8.62182
lsIWKCE6GLO7qQInXY	Mrps35	232536	mitochondrial ribosomal protein S35	-0.745904	9.96955	-7.41465	4.66362e-08	1.07046e-05	8.60933
0SK2F_LvvXSOntQfu4	Snx10	71982	sorting nexin 10	0.732362	7.92174	7.40011	4.83855e-08	1.10096e-05	8.57372
re1dJUylHuMPt50k.U	Car12	76459	carbonic anhydrase 12	2.04199	8.43297	7.37837	5.11279e-08	1.14361e-05	8.52042
oT_u5FSFX4h4_7BX8Q	Peg3	18616	paternally expressed 3	1.27665	9.57001	7.37613	5.14195e-08	1.14361e-05	8.51492
Q1JO9lcrkSRVxECnEg	NA	NA	NA	0.442876	7.79599	7.37497	5.15713e-08	1.14361e-05	8.51207
N0V9S4Q8bT19Nl04vw	Gnas	14683	GNAS (guanine nucleotide binding protein, alpha stimulating) complex locus	1.16895	8.7555	7.36312	5.31456e-08	1.1685e-05	8.48299
lt7t7u3t7N7t4vwihU	NA	NA	NA	0.373599	7.73186	7.35987	5.35868e-08	1.1685e-05	8.475
fBQ0s37QzLSWNjYXRk	Rab5c	19345	RAB5C, member RAS oncogene family	-1.0591	10.5995	-7.35456	5.43145e-08	1.17459e-05	8.46195
uWqdp1ST7AHu5u7vs4	Zer1	227693	zyg-11 related, cell cycle regulator	0.388769	7.69906	7.32158	5.90641e-08	1.26683e-05	8.38088
0_fGO5_IoFC7_KULl4	Gstm7	68312	glutathione S-transferase, mu 7	-1.23601	11.2052	-7.31723	5.97215e-08	1.27051e-05	8.37017
irr9i4JHoa71TXrvpQ	Arfrp1	76688	ADP-ribosylation factor related protein 1	-0.756666	10.4195	-7.27768	6.60496e-08	1.39381e-05	8.27275
9Sr5HciXqfl6D843_k	Itih5	209378	inter-alpha (globulin) inhibitor H5	0.340524	7.53209	7.23733	7.32139e-08	1.53263e-05	8.17312
ZuDreJJ1U08B0l4_WU	Snx17	266781	sorting nexin 17	0.458986	11.9529	7.23224	7.41722e-08	1.54037e-05	8.16054
9sQLqP1x5NONMkouiI	Mboat2	67216	membrane bound O-acyltransferase domain containing 2	-0.5218	7.7952	-7.2235	7.58469e-08	1.56274e-05	8.13893
9X_ClIIKRSNVyt5LyI	Chka	12660	choline kinase alpha	0.376526	7.68324	7.21228	7.8054e-08	1.59566e-05	8.11117
x0jG69PdKFCoB7fl7U	B4galt1	14595	UDP-Gal:betaGlcNAc beta 1,4- galactosyltransferase, polypeptide 1	0.613893	9.30511	7.19142	8.23323e-08	1.67007e-05	8.05953
9n3CT9Vt5x3v5Lifx8	Scin	20259	scinderin	1.83445	8.4474	7.17445	8.59888e-08	1.73032e-05	8.01748
K_nl.lHqRPe0f6IgVo	Akap8	56399	A kinase (PRKA) anchor protein 8	0.446521	7.70238	7.17157	8.66253e-08	1.73032e-05	8.01034
Ni5W4uLi53QrJ96SxI	NA	NA	NA	0.458204	7.66111	7.16585	8.79033e-08	1.74255e-05	7.99617
0QDpdFZcRF3hRRZQL0	Ppfibp2	19024	PTPRF interacting protein, binding protein 2 (liprin beta 2)	1.02631	8.72732	7.14657	9.23596e-08	1.81712e-05	7.9483
Tl11cUh3F3kJfqDR4o	Rgs16	19734	regulator of G-protein signaling 16	0.701904	7.87284	7.14118	9.36456e-08	1.82868e-05	7.93492
WoS5_RIQtBVQTITuTk	Rictor	78757	RPTOR independent companion of MTOR, complex 2	0.396188	7.68808	7.13118	9.60778e-08	1.86227e-05	7.9101
BMSSdUeFUeOlbjbf0k	Plp2	18824	proteolipid protein 2	0.800819	9.28698	7.12687	9.71477e-08	1.86916e-05	7.89938
rZJ0S9RVTvHtjVEFHU	Cbr2	12409	carbonyl reductase 2	-1.57266	8.20515	-7.12089	9.86498e-08	1.88421e-05	7.88452
Hd7Fx9eBEheGaFo3V0	Adcy4	104110	adenylate cyclase 4	1.01258	8.44751	7.09913	1.04322e-07	1.97812e-05	7.8304
04kUS7XUXlH0qXTQqc	Pex11g	69129	peroxisomal biogenesis factor 11 gamma	0.300898	7.54613	7.05146	1.17939e-07	2.22023e-05	7.71161
0OK3r_Td6lz9.V.UqU	Ganab	14376	alpha glucosidase 2 alpha neutral subunit	0.337055	7.57753	7.04483	1.1997e-07	2.24006e-05	7.69508
3CKyk6BLTol4qGKqCQ	Aebp2	11569	AE binding protein 2	0.623293	7.98227	7.03948	1.21635e-07	2.24006e-05	7.68173
9rjeesrelu5o4gCQ14	Urgcp	72046	upregulator of cell proliferation	0.563139	8.24769	7.03809	1.22071e-07	2.24006e-05	7.67827
03lwTqhYBkxUVSn3lI	Rbp1	19659	retinol binding protein 1, cellular	1.55656	11.0217	7.03699	1.22417e-07	2.24006e-05	7.67552
ZSU54ooJI0rXo_o.50	Nrp1	18186	neuropilin 1	0.946335	8.66762	7.02743	1.25473e-07	2.28003e-05	7.65165
90uwXeq5f_CdYHe9d4	Pot1a	101185	protection of telomeres 1A	0.454464	7.7489	7.02171	1.27337e-07	2.29795e-05	7.63737
cRIEtVedx4KXe6vsso	Atp8b1	54670	ATPase, class I, type 8B, member 1	0.802728	8.08176	7.01782	1.28622e-07	2.30524e-05	7.62764
uIU_3VZ4HaeX5RYrlI	NA	NA	NA	0.677673	8.48753	7.0001	1.3464e-07	2.37525e-05	7.58336
HluqE6C0.uTo7ku6EU	Ppa1	67895	pyrophosphatase (inorganic) 1	-0.794014	12.3006	-6.99929	1.34925e-07	2.37525e-05	7.58131
9igf2mlG1xGgjj9x5U	Rnf138	56515	ring finger protein 138	-0.760278	9.35673	-6.99787	1.35418e-07	2.37525e-05	7.57777
WDdTsUNroUepn48lCk	Adcy6	11512	adenylate cyclase 6	0.983538	8.63624	6.99576	1.36159e-07	2.37525e-05	7.57249
BlfJfVUbcMA7BHQMbo	Cxcl16	66102	chemokine (C-X-C motif) ligand 16	0.302137	7.65832	6.99294	1.37153e-07	2.37674e-05	7.56545
NnO6U3vLpd4nXw0cio	Plaat3	225845	phospholipase A and acyltransferase 3	0.343932	7.61477	6.98058	1.41603e-07	2.41515e-05	7.53452
9sRILKARJULmVJSUms	Hnrnpl	15388	heterogeneous nuclear ribonucleoprotein L	0.338416	7.49062	6.97818	1.42486e-07	2.41515e-05	7.5285
ct6oCNE6tir93HrSjk	Icam1	15894	intercellular adhesion molecule 1	0.929726	8.65832	6.97707	1.42896e-07	2.41515e-05	7.52572
oar6_8hC5deuVOk174	Stat3	20848	signal transducer and activator of transcription 3	1.21838	9.79298	6.97532	1.43544e-07	2.41515e-05	7.52133
0Vh_4RQMha9vNSlFSE	NA	NA	NA	0.619717	7.99168	6.97413	1.43984e-07	2.41515e-05	7.51837
E8qEXeeRfoCUF8LlLo	Tnfrsf21	94185	tumor necrosis factor receptor superfamily, member 21	0.89557	8.95496	6.97035	1.45399e-07	2.42334e-05	7.5089
im3wR5xHrrK3TtBXkg	Mrc1	17533	mannose receptor, C type 1	-1.23065	9.05564	-6.95427	1.51572e-07	2.51025e-05	7.46862
941N_01XtEvwUfHp3o	NA	NA	NA	0.237612	7.48294	6.93384	1.59805e-07	2.62995e-05	7.41738
WpXsrFIl8iq_X116Cc	Cldn5	12741	claudin 5	1.42398	9.18662	6.92153	1.64982e-07	2.69818e-05	7.3865
xoNdVQQpf3kqhzYyd4	Cdh5	12562	cadherin 5	1.57055	8.89287	6.91254	1.6887e-07	2.7446e-05	7.36393
0kouz3guklzg9HE_FE	Drg1	13494	developmentally regulated GTP binding protein 1	-0.915674	9.21723	-6.90903	1.70412e-07	2.75257e-05	7.35513
rK0kdHvqORGsiUJdJI	Wipi2	74781	WD repeat domain, phosphoinositide interacting 2	0.857037	9.32344	6.90331	1.72961e-07	2.7766e-05	7.34074
c70KyvHgeWp47yIR6U	Emp1	13730	epithelial membrane protein 1	1.27084	11.3748	6.8855	1.81138e-07	2.89014e-05	7.29598
fkedQsUKUetILSKcKs	Vash1	238328	vasohibin 1	0.73359	7.90295	6.88183	1.82871e-07	2.89748e-05	7.28676
EnJRXd4IOXEk_vkKeU	Nos3	18127	nitric oxide synthase 3, endothelial cell	1.35408	8.49911	6.87744	1.84968e-07	2.89748e-05	7.27571
BpV0lKrslIg6B17s9I	Tomm6	66119	translocase of outer mitochondrial membrane 6	-1.44197	10.7195	-6.87523	1.86032e-07	2.89748e-05	7.27015
lSI7r.4L7RO_3VArAI	Smim10l2a	320237	small integral membrane protein 10 like 2A	-0.840291	8.21783	-6.87492	1.86178e-07	2.89748e-05	7.26939
Hr66Dx3s_ELELx5c58	Actl6a	56456	actin-like 6A	-0.864298	9.25518	-6.87295	1.87134e-07	2.89748e-05	7.26443
ZKq87hRJ6QrhGyekoM	Fam168a	319604	family with sequence similarity 168, member A	0.67062	8.14053	6.867	1.90049e-07	2.90917e-05	7.24946
ulWSKDV9cUULQovcS4	Ptprm	19274	protein tyrosine phosphatase, receptor type, M	1.01087	8.61671	6.86687	1.90113e-07	2.90917e-05	7.24913
TonU3xslK5ekSuEfgE	Pcdh12	53601	protocadherin 12	0.88597	8.31849	6.84595	2.00731e-07	3.0538e-05	7.19646
uuHe9I1kEI14ieUo94	Bicc1	83675	BicC family RNA binding protein 1	1.20735	9.22116	6.83605	2.05964e-07	3.11529e-05	7.17153
9f7X_cXu844dDun_70	Hnrnpdl	50926	heterogeneous nuclear ribonucleoprotein D-like	-0.898831	9.30446	-6.82895	2.09803e-07	3.15512e-05	7.15363
6CNKTiC9KKuCrSK0tU	Gja5	14613	gap junction protein, alpha 5	0.506956	7.64394	6.82134	2.14001e-07	3.19986e-05	7.13443
EUe7p8rSj8qh9L91bo	NA	NA	NA	0.683561	7.83993	6.81888	2.15375e-07	3.20211e-05	7.12823
ukm_Enh.qBjRU9SBEY	Cacna1d	12289	calcium channel, voltage-dependent, L type, alpha 1D subunit	1.23719	8.7639	6.8109	2.19893e-07	3.24403e-05	7.10811
3p7Y03T5K2_OFOKk_g	Bach1	12013	BTB and CNC homology 1, basic leucine zipper transcription factor 1	0.654749	8.12745	6.80954	2.20674e-07	3.24403e-05	7.10467
6l.13lK5_pd6iQEoEc	Rarg	19411	retinoic acid receptor, gamma	-0.47375	7.70772	-6.79567	2.28788e-07	3.336e-05	7.06968
QqvIngU93X9N0hElWs	Sh3pxd2b	268396	SH3 and PX domains 2B	0.432264	7.7012	6.79452	2.2948e-07	3.336e-05	7.06675
oLS.8F7w14v6jP1e7k	Ercc8	71991	excision repaiross-complementing rodent repair deficiency, complementation group 8	-0.642474	9.2388	-6.78847	2.33121e-07	3.37021e-05	7.05149
ZZVtPZF9SdbY6QwRIc	Ankrd11	77087	ankyrin repeat domain 11	1.41592	9.0708	6.78424	2.35706e-07	3.38885e-05	7.04081
EIgr161UR7VQtZIiSQ	NA	NA	NA	0.55506	7.8279	6.77987	2.38407e-07	3.40895e-05	7.02976
ruSqFdIp0uFOi.N4fk	Sh3pxd2b	268396	SH3 and PX domains 2B	0.283125	7.64724	6.76973	2.44795e-07	3.48128e-05	7.00413
H0_UblkKq0eXtG_V6c	Tst	22117	thiosulfate sulfurtransferase, mitochondrial	-1.75002	10.4115	-6.76045	2.50791e-07	3.54727e-05	6.98068
TST2NKeJ4Oy470T78Q	Eed	13626	embryonic ectoderm development	-0.722556	8.65911	-6.75084	2.57161e-07	3.61782e-05	6.95636
legjdQDQQRUZXbiX30	Cdh13	12554	cadherin 13	0.573276	7.66644	6.74821	2.58929e-07	3.6232e-05	6.94973
93i16ffvcX1TeFyjV4	Pkig	18769	protein kinase inhibitor, gamma	0.96784	8.24552	6.74165	2.634e-07	3.66617e-05	6.93313
WuUgEk6CdRFX303fFU	Ralgapa1	56784	Ral GTPase activating protein, alpha subunit 1	0.522926	7.84721	6.73929	2.65028e-07	3.6693e-05	6.92716
QXnElSv9SrrQntITUI	Elmo1	140580	engulfment and cell motility 1	1.149	10.3575	6.73292	2.69474e-07	3.67652e-05	6.91103
QhTx1FiFD9zBSTM4Io	Tmem184c	234463	transmembrane protein 184C	-0.306566	7.57118	-6.73264	2.69674e-07	3.67652e-05	6.91031
iMoFCFHRTTSBUkdUfY	NA	NA	NA	1.41185	9.70218	6.73086	2.70926e-07	3.67652e-05	6.90582
oTiVVOJTkT0H7ee8Rc	NA	NA	NA	0.386505	7.51679	6.72728	2.73476e-07	3.67652e-05	6.89674
EYoT.aHRPmRUorhCWQ	Nos3	18127	nitric oxide synthase 3, endothelial cell	1.31475	8.5232	6.72629	2.7418e-07	3.67652e-05	6.89425
3VJFSAkvRIS5KQBFTE	Zfp410	52708	zinc finger protein 410	0.507031	8.09625	6.72603	2.7437e-07	3.67652e-05	6.89358
0p6fV.7ec_7Agxwb9U	Magee1	107528	melanoma antigen, family E, 1	-0.605335	9.01789	-6.72462	2.75384e-07	3.67652e-05	6.89
QUe4CVKEMzWj96.56M	Myl12b	67938	myosin, light chain 12B, regulatory	-0.996213	11.5393	-6.71762	2.80465e-07	3.72534e-05	6.87228
6znfbWqI6bb3LZV1Pg	Lsm3	67678	LSM3 homolog, U6 small nuclear RNA and mRNA degradation associated	-0.854602	12.0277	-6.70305	2.91351e-07	3.8504e-05	6.83536
oiEkl3_N9Ir_wCd1Fc	Tut7	214290	terminal uridylyl transferase 7	0.55417	7.85094	6.69826	2.95028e-07	3.87939e-05	6.82321
3Oitfnt6nn7joq7pO4	Mipep	70478	mitochondrial intermediate peptidase	0.230613	7.4942	6.68192	3.07913e-07	4.02858e-05	6.78176
uVdN7JS7RKEpw6v7Es	Ppp1r8	100336	protein phosphatase 1, regulatory subunit 8	-0.907447	10.5157	-6.66845	3.18965e-07	4.13609e-05	6.74757
ifq3RGR5A5wmOlJ7dU	Gabarapl1	57436	gamma-aminobutyric acid (GABA) A receptor-associated protein-like 1	0.838151	10.3834	6.66806	3.19292e-07	4.13609e-05	6.74658
rndOQO5ffLIKXodnXU	Plekha1	101476	pleckstrin homology domain containing, family A (phosphoinositide binding specific) member 1	0.321448	7.63798	6.65942	3.26599e-07	4.20991e-05	6.72464
0AI1u4EZE4hcSGtGdU	Dapk1	69635	death associated protein kinase 1	0.688844	7.96524	6.65648	3.2912e-07	4.22161e-05	6.71719
QUVRLv1AG3b097Bl10	Rnf146	68031	ring finger protein 146	0.312123	7.78476	6.64837	3.36189e-07	4.29124e-05	6.69658
3IkSm92kI1C4eKISZo	Adcy4	104110	adenylate cyclase 4	0.756733	7.98283	6.64129	3.42487e-07	4.33452e-05	6.67859
0V3nAUOwm737Sp50eU	NA	NA	NA	0.344603	7.56008	6.64084	3.42892e-07	4.33452e-05	6.67744
KRYTSyXzB5LJ7hHe.4	NA	NA	NA	0.218895	7.44807	6.63593	3.47336e-07	4.36959e-05	6.66496
cdI3TeBVQKQe9RLe3U	Gatad2b	229542	GATA zinc finger domain containing 2B	0.778569	8.28083	6.63226	3.50692e-07	4.3907e-05	6.65563
3XrlXjjgksaM.8g.iI	NA	NA	NA	-0.469105	9.79089	-6.61292	3.68945e-07	4.59723e-05	6.60643
uu_sEtUFTfeeAEv1qQ	Gramd3	107022	GRAM domain containing 3	-0.394732	7.98208	-6.60242	3.79251e-07	4.70325e-05	6.57972
cUSexDBLOt509_WgtM	Gde1	56209	glycerophosphodiester phosphodiesterase 1	-0.680095	9.74716	-6.59897	3.82702e-07	4.72367e-05	6.57093
HedeeV6hc.jzLH6sBo	Bcl6b	12029	B cell CLL/lymphoma 6, member B	0.987576	8.098	6.581	4.012e-07	4.92874e-05	6.52516
Q6PzbdTv17S6jaK51U	Mocos	68591	molybdenum cofactor sulfurase	0.405782	7.79949	6.55931	4.24741e-07	5.17836e-05	6.46987
ubieHsTd2j6.TwKIJE	Jpt1	15374	Jupiter microtubule associated homolog 1	-1.04873	10.9038	-6.55865	4.25478e-07	5.17836e-05	6.46819
ZdS56UHip5_iKeB76A	Arhgap25	232201	Rho GTPase activating protein 25	0.406005	7.65311	6.55649	4.27902e-07	5.18376e-05	6.46267
39FVHiHjExl5IvCTlI	B2m	12010	beta-2 microglobulin	1.87643	11.8511	6.55177	4.33242e-07	5.22426e-05	6.45065
N7iEnSSvKufvkwl7SU	Ksr1	16706	kinase suppressor of ras 1	0.449216	7.70395	6.536	4.5161e-07	5.42077e-05	6.41038
WVbVSokVRIBL3BXgUM	Pdgfrb	18596	platelet derived growth factor receptor, beta polypeptide	1.04065	7.91123	6.5298	4.59034e-07	5.48473e-05	6.39456
6VT6o1EtQ2gVUn9x94	Tbata	65971	thymus, brain and testes associated	-0.557057	7.77649	-6.52485	4.65059e-07	5.51199e-05	6.38192
fVMiXWLkFFHHEPoN3k	NA	NA	NA	0.993064	8.91853	6.52161	4.69045e-07	5.51199e-05	6.37364
9dJeoF8igHoKnoLtkk	Tcf25	66855	transcription factor 25 (basic helix-loop-helix)	0.996002	8.57889	6.52153	4.69141e-07	5.51199e-05	6.37344
ZTSefSUjf43k5JNV10	Gatad1	67210	GATA zinc finger domain containing 1	0.851049	9.03309	6.52105	4.69742e-07	5.51199e-05	6.3722
BeE3eCDiAEcTpHJ6uI	Pgrmc1	53328	progesterone receptor membrane component 1	-0.801227	8.65556	-6.5161	4.75904e-07	5.55934e-05	6.35956
3lxWj3jnufN5.hPJaU	Rnd2	11858	Rho family GTPase 2	-1.30249	10.0863	-6.51441	4.78026e-07	5.55934e-05	6.35525
Zl_IX6ee7cLoekiHuk	Parp14	547253	poly (ADP-ribose) polymerase family, member 14	1.05555	8.57517	6.51217	4.80853e-07	5.56747e-05	6.34953
3RU5XNP0OyCUpwJMuU	Fam180a	208164	family with sequence similarity 180, member A	0.479593	7.57092	6.50742	4.86904e-07	5.6127e-05	6.3374
NOVl0q383SSEenu5e4	Vsig10	231668	V-set and immunoglobulin domain containing 10	0.586082	7.73541	6.50042	4.95973e-07	5.69215e-05	6.3195
xlInGoRTQpQs6IELXc	Sfxn2	94279	sideroflexin 2	0.601622	8.01525	6.4935	5.05111e-07	5.75207e-05	6.30179
6Codv1O1Wc9VSFkdVs	Slc38a9	268706	solute carrier family 38, member 9	0.264233	7.56579	6.492	5.07111e-07	5.75207e-05	6.29796
uqJaI5SGfr3ii4.kGQ	Snurf	84704	SNRPN upstream reading frame	-0.944978	8.9283	-6.49149	5.07787e-07	5.75207e-05	6.29667
ie6Xl7VYgoiwOIV0KE	NA	NA	NA	0.286859	7.62291	6.47972	5.23798e-07	5.88781e-05	6.26656
KqGNbroFxLVDh1LLt0	Lrrfip1	16978	leucine rich repeat (in FLII) interacting protein 1	0.806208	8.1354	6.47938	5.24271e-07	5.88781e-05	6.26568
xtOFcN6xiJ196B6kJ0	Il10ra	16154	interleukin 10 receptor, alpha	-0.831535	8.20014	-6.47747	5.26923e-07	5.8923e-05	6.26079
xql6i6It5.SMfwXaJ4	Spcs3	76687	signal peptidase complex subunit 3 homolog (S. cerevisiae)	0.769168	9.69575	6.46322	5.47101e-07	6.09191e-05	6.22434
Kwfr1rvp43Q8eHV7Vs	F2r	14062	coagulation factor II (thrombin) receptor	1.49378	10.4204	6.45911	5.53069e-07	6.12267e-05	6.21381
Bp.ZXYbzwd5E4G_gIg	Ppa2	74776	pyrophosphatase (inorganic) 2	-0.678629	9.48242	-6.45811	5.54543e-07	6.12267e-05	6.21123
WL7X5RNWEZI1OSDiVY	Arhgap32	330914	Rho GTPase activating protein 32	0.921943	9.07468	6.45586	5.57841e-07	6.1332e-05	6.20548
0W7hX6n9JuR0vWyj1A	Prnp	19122	prion protein	1.06009	11.4577	6.45078	5.65381e-07	6.1901e-05	6.19246
0SSQ5eMUVeSRE62oIQ	NA	NA	NA	0.391164	7.58465	6.44113	5.79971e-07	6.30889e-05	6.16775
0Kkv3gqJ_MXipR_Wsk	NA	NA	NA	0.409145	7.4775	6.44042	5.81054e-07	6.30889e-05	6.16594
6iKEREiWkStDk2_niI	Synj2	20975	synaptojanin 2	0.67114	8.38953	6.43691	5.86467e-07	6.32363e-05	6.15694
HQupJ7brl36goks8RM	H2-T23	15040	histocompatibility 2, T region locus 23	1.47278	8.99113	6.43641	5.87245e-07	6.32363e-05	6.15566
u7uVMl9EdOHE3J1SgQ	9230112E08Rik	320800	RIKEN cDNA 9230112E08 gene	0.367695	8.09652	6.42344	6.07724e-07	6.51734e-05	6.1224
KuC.GTjSMOaYzogSXk	NA	NA	NA	-0.580986	8.71237	-6.41291	6.24887e-07	6.64936e-05	6.09539
fpSlNxSeq59JUn3394	Fsd1	240121	fibronectin type 3 and SPRY domain-containing protein	-0.619599	8.60442	-6.41277	6.25117e-07	6.64936e-05	6.09503
HSIqTZ.iLKtk3iC1_0	Srprb	20818	signal recognition particle receptor, B subunit	-1.02027	10.2513	-6.41029	6.29224e-07	6.66539e-05	6.08868
iX93et.k.fXrWOAk3U	Wfdc2	67701	WAP four-disulfide core domain 2	-0.888988	8.45324	-6.40879	6.31718e-07	6.66539e-05	6.08484
r1cOhIVfrhdN16hCFo	Tpst2	22022	protein-tyrosine sulfotransferase 2	-0.651634	9.89464	-6.40673	6.35182e-07	6.67502e-05	6.07954
flJddRMOJ1K0lBPEy0	Fkbp15	338355	FK506 binding protein 15	0.394102	7.68937	6.40007	6.46459e-07	6.76635e-05	6.06247
0pRVHvHiU6x7zBN.nk	NA	NA	NA	0.751674	8.32167	6.39643	6.52716e-07	6.80463e-05	6.05312
6vue3z1M6reS7vcotI	NA	NA	NA	0.483845	7.83297	6.38968	6.64495e-07	6.89994e-05	6.03577
WF4R_.56e17X4IPnRo	Aldh3a1	11670	aldehyde dehydrogenase family 3, subfamily A1	-1.16247	8.1954	-6.38768	6.68008e-07	6.909e-05	6.03066
Kl5wTowk5fgAsW2IJc	Nt5c2	76952	5'-nucleotidase, cytosolic II	-0.715134	8.02766	-6.37742	6.86411e-07	7.07138e-05	6.00429
0X0hWK4cb7Dnd5.leQ	NA	NA	NA	0.259376	7.54008	6.36888	7.02112e-07	7.19536e-05	5.98235
9eR.1O8x1MYs8Nc6OQ	Dnajb9	27362	DnaJ heat shock protein family (Hsp40) member B9	-0.475209	8.09612	-6.36789	7.03944e-07	7.19536e-05	5.97982
fhtEkg7CW5fx6iw3iU	Syne2	319565	spectrin repeat containing, nuclear envelope 2	0.896533	8.93418	6.36322	7.12721e-07	7.24509e-05	5.9678
TLdyhXp6LKj6_1_k0M	Sct	20287	secretin	-2.55903	10.3949	-6.36064	7.17603e-07	7.24509e-05	5.96118
ojcUV33pd4JRJORPSk	Etfdh	66841	electron transferring flavoprotein, dehydrogenase	0.4244	7.80585	6.35954	7.19692e-07	7.24509e-05	5.95836
reDTuBdRW1NH1F2uUQ	Wwtr1	97064	WW domain containing transcription regulator 1	0.64178	8.23093	6.35944	7.19885e-07	7.24509e-05	5.9581
ibRVygpK46_OyVDHk0	Mbp	17196	myelin basic protein	-0.42669	7.7155	-6.34581	7.46367e-07	7.48283e-05	5.92305
op5501NETkbQgPp7II	Dmrtc1a	70887	DMRT-like family C1a	-1.68124	10.5021	-6.34039	7.57173e-07	7.5622e-05	5.90911
fSAUyW77h2t3RTUanU	Trpc4ap	56407	transient receptor potential cation channel, subfamily C, member 4 associated protein	0.472904	7.59328	6.33829	7.61387e-07	7.57537e-05	5.90372
ZVnTbd3lBv_4AcAg1w	Sema5a	20356	sema domain, seven thrombospondin repeats (type 1 and type 1-like), transmembrane domain (TM) and short cytoplasmic domain, (semaphorin) 5A	1.04716	10.3208	6.33613	7.65774e-07	7.59016e-05	5.89815
fvkmDoQak6yC2d0qi4	NA	NA	NA	0.416508	7.56604	6.33277	7.72621e-07	7.60132e-05	5.88951
Kfl57QzqRN.KIXCwh8	Me2	107029	malic enzyme 2, NAD(+)-dependent, mitochondrial	-0.700566	8.21801	-6.33273	7.7271e-07	7.60132e-05	5.8894
EkRirhLs4EHsniVOkg	Gpatch2	67769	G patch domain containing 2	0.685701	8.23602	6.32382	7.91183e-07	7.75389e-05	5.86648
QH0er3S75zdLhAknV0	Ctnnal1	54366	catenin (cadherin associated protein), alpha-like 1	1.14379	11.6739	6.32169	7.95665e-07	7.75539e-05	5.861
HpdSI3.yLN94SuOP4k	Tusc1	69136	tumor suppressor candidate 1	-1.23107	9.70275	-6.32093	7.97263e-07	7.75539e-05	5.85905
30VUeIeMTGXki8JOUs	B2m	12010	beta-2 microglobulin	1.96527	11.7653	6.3178	8.03919e-07	7.75919e-05	5.85099
TrfRI55fopUuYfgI3g	Coq8a	67426	coenzyme Q8A	0.322008	7.58052	6.31702	8.05593e-07	7.75919e-05	5.84897
cWeqJzne7tXo33r.s0	Spock2	94214	sparc/osteonectin, cwcv and kazal-like domains proteoglycan 2	-1.42101	9.19098	-6.31657	8.0655e-07	7.75919e-05	5.84782
9fjskCoM6RSpeSL764	NA	NA	NA	0.830867	9.25086	6.31259	8.15103e-07	7.78849e-05	5.83759
Nb1SK55_N_e9HvBHsk	Mterf4	69821	mitochondrial transcription termination factor 4	0.544532	8.09401	6.31239	8.15549e-07	7.78849e-05	5.83705
TddKcBUun3yiGO3krk	NA	NA	NA	2.02928	9.64678	6.30973	8.21324e-07	7.80766e-05	5.83021
KUB3q9OpGTX5NfsXpQ	NA	NA	NA	0.773707	8.49103	6.30872	8.23524e-07	7.80766e-05	5.82761
fq4IiSI3UOY_NLO4Wk	Atic	108147	5-aminoimidazole-4-carboxamide ribonucleotide formyltransferase/IMP cyclohydrolase	-0.748569	8.32825	-6.30675	8.27852e-07	7.81813e-05	5.82253
T6dL7DEiMuTRPVUCNA	NA	NA	NA	-1.3291	11.0951	-6.3055	8.30604e-07	7.81813e-05	5.81931
Nl_8klv6.YHzcR0JAE	Mboat2	67216	membrane bound O-acyltransferase domain containing 2	-0.729664	8.09149	-6.304	8.33901e-07	7.82104e-05	5.81546
Zqp7fX9RQLKqyvHr7Q	NA	NA	NA	0.330481	7.73246	6.29301	8.58593e-07	7.98989e-05	5.78715
0KKYl4T7uCtBKWiS9E	Atp5a1	11946	ATP synthase, H+ transporting, mitochondrial F1 complex, alpha subunit 1	0.522707	8.18499	6.29242	8.59942e-07	7.98989e-05	5.78563
3m9XdfCUSkj7sASgSQ	Nfatc3	18021	nuclear factor of activated T cells, cytoplasmic, calcineurin dependent 3	1.09733	8.76059	6.29193	8.61065e-07	7.98989e-05	5.78436
r.Fzp6.cd3Lp0CQ.7c	Abca8a	217258	ATP-binding cassette, sub-family A (ABC1), member 8a	0.586116	7.74664	6.2815	8.85251e-07	8.18529e-05	5.75749
KaFdVQMYv98eE4Q_nU	NA	NA	NA	0.307821	7.47503	6.27539	8.99745e-07	8.2593e-05	5.74173
Z..9eS02nlBEt5FB6I	Hnrnpl	15388	heterogeneous nuclear ribonucleoprotein L	0.860823	7.90834	6.27322	9.04948e-07	8.2593e-05	5.73614
icS9ejqmimYvDtr9XI	Inpp5a	212111	inositol polyphosphate-5-phosphatase A	0.713056	8.76621	6.2731	9.0523e-07	8.2593e-05	5.73583
N3eHUvW6jUm133pd9I	NA	NA	NA	0.49817	7.98303	6.27283	9.05881e-07	8.2593e-05	5.73514
BlKXHkh0Re01A56R4I	Cwc25	67480	CWC25 spliceosome-associated protein	0.254054	7.51972	6.26917	9.14729e-07	8.31101e-05	5.72571
3qfrp0Lcw1ST0oqQpI	Deptor	97998	DEP domain containing MTOR-interacting protein	0.768057	8.56063	6.26486	9.25283e-07	8.35584e-05	5.71458
0n9Dv5Hjcvk68tIB5Q	NA	NA	NA	-1.12226	9.81107	-6.26214	9.31997e-07	8.35584e-05	5.70756
Hnooee8X.ktrfAijqU	Smarcd2	83796	SWI/SNF related, matrix associated, actin dependent regulator of chromatin, subfamily d, member 2	0.533987	10.9185	6.26186	9.32682e-07	8.35584e-05	5.70685
ukVQhSgG03seRfd9Kc	NA	NA	NA	0.940725	8.21635	6.26155	9.33466e-07	8.35584e-05	5.70603
EkQmrN7n.5TRf8HqpI	Arhgap6	11856	Rho GTPase activating protein 6	0.281407	7.61523	6.26068	9.3563e-07	8.35584e-05	5.70379
uu4EZE4hcSGtGdXR1c	Dapk1	69635	death associated protein kinase 1	0.67064	7.92739	6.25103	9.59941e-07	8.5438e-05	5.6789
QZgpQaEog6UbiCQ6Ic	Marcksl1	17357	MARCKS-like 1	-1.51498	8.90626	-6.23631	9.98284e-07	8.85222e-05	5.6409
BxUOskXAMLrVSR5I1k	NA	NA	NA	-1.09363	9.72305	-6.23515	1.00136e-06	8.85222e-05	5.63791
ue4OY89fti9H6Sk5MU	Nol6	230082	nucleolar protein family 6 (RNA-associated)	-1.01472	10.9591	-6.22825	1.0199e-06	8.98578e-05	5.62011
i0jlq15nfW.8kVH.5I	NA	NA	NA	0.226663	7.48919	6.22347	1.03298e-06	9.02876e-05	5.60774
QZ9V7U4On_GL4u_uog	NA	NA	NA	0.863859	7.95893	6.22338	1.03321e-06	9.02876e-05	5.60753
rJHrvYAp6TgTuHShcY	NA	NA	NA	0.478095	7.83485	6.22269	1.03513e-06	9.02876e-05	5.60573
0kr4IgoIX32ivAvLQg	Sfr1	67788	SWI5 dependent recombination repair 1	-0.734307	8.16198	-6.21932	1.04444e-06	9.05644e-05	5.59704
9UjagAq.Tejugjzd0o	Tsn	22099	translin	-0.591439	8.56175	-6.21904	1.04523e-06	9.05644e-05	5.59631
uglEk41Ako6ieuhLok	Rptor	74370	regulatory associated protein of MTOR, complex 1	0.222614	7.43034	6.21659	1.05206e-06	9.08554e-05	5.58999
upR9547K7oUoII6J9U	NA	NA	NA	0.328499	7.64534	6.21267	1.0631e-06	9.14701e-05	5.57986
rloK_jgoCIXUl0m910	Epop	103551	elongin BC and polycomb repressive complex 2 associated protein	-0.694137	8.2051	-6.2114	1.06672e-06	9.14701e-05	5.57656
uZenqOCN3YUXF3uoRw	B4galt3	57370	UDP-Gal:betaGlcNAc beta 1,4-galactosyltransferase, polypeptide 3	-0.739998	8.92036	-6.21036	1.06966e-06	9.14701e-05	5.57389
BiOKCnrN.SLlC4.SDk	Cox6c	12864	cytochrome c oxidase subunit 6C	-1.37693	11.4783	-6.20013	1.09922e-06	9.36918e-05	5.54744
NVOlNHB51g1EI4Ibac	Atp5mpl	70257	ATP synthase membrane subunit 6.8PL	-0.491617	13.3471	-6.19783	1.10598e-06	9.39616e-05	5.54149
T6RRECUdeU3hfaZEp4	Gan	209239	giant axonal neuropathy	0.327977	7.76925	6.19473	1.11513e-06	9.44322e-05	5.5335
cqCzXvly.0jJTnR54o	Plekha5	109135	pleckstrin homology domain containing, family A member 5	0.383996	7.80315	6.18857	1.13361e-06	9.56877e-05	5.51755
WpKV6sNkAr0vdIZ5Vw	Ppfibp2	19024	PTPRF interacting protein, binding protein 2 (liprin beta 2)	0.954952	9.19874	6.18348	1.14907e-06	9.66805e-05	5.50441
cu1CuBN0k_N6fXFq_0	Timeless	21853	timeless circadian clock 1	0.275477	7.62303	6.18048	1.1583e-06	9.71449e-05	5.49665
rVLc1zgfen9LhkgxPw	Polr3h	78929	polymerase (RNA) III (DNA directed) polypeptide H	-0.906878	9.64422	-6.175	1.17535e-06	9.82404e-05	5.48246
oRI6dtVTQXfQRJfafk	Mvp	78388	major vault protein	1.06529	9.46482	6.1732	1.18102e-06	9.82404e-05	5.4778
iqZX980CGX.__KYlPg	Gpatch8	237943	G patch domain containing 8	0.382477	7.76433	6.17269	1.18262e-06	9.82404e-05	5.47648
HdpPmjntPluipPBRjs	Cpxm1	56264	carboxypeptidase X 1 (M14 family)	1.37817	10.0246	6.17105	1.18779e-06	9.8265e-05	5.47225
KWtr_VI2xICipLKUxc	Timm8b	30057	translocase of inner mitochondrial membrane 8B	-0.75992	12.6131	-6.17022	1.19043e-06	9.8265e-05	5.4701
fSFVNOpJSJ3CnVaphs	Marcksl1	17357	MARCKS-like 1	-1.18872	8.38888	-6.15892	1.22686e-06	0.000100954	5.44085
Wkp3x3eRShyc4N0uuM	Pik3cg	30955	phosphatidylinositol-4,5-bisphosphate 3-kinase catalytic subunit gamma	0.262957	7.50861	6.156	1.23643e-06	0.000101422	5.43331
l4Iekjt6taN1N0t69I	Chd1	12648	chromodomain helicase DNA binding protein 1	1.03153	9.07858	6.15232	1.24863e-06	0.000101495	5.42378
69IUWB8UYXGUZfd17o	Ahsg	11625	alpha-2-HS-glycoprotein	-0.60714	8.29552	-6.15232	1.24864e-06	0.000101495	5.42377
xgcSEvuBRfteoBEpXc	Ntpcr	66566	nucleoside-triphosphatase, cancer-related	0.186946	7.44729	6.15131	1.25203e-06	0.000101495	5.42115
ij5fjrB36zVXlBQrZE	NA	NA	NA	0.233071	7.45552	6.15107	1.25283e-06	0.000101495	5.42052
lTrsd11DF1SNxXH9XU	Ube2e3	22193	ubiquitin-conjugating enzyme E2E 3	0.72087	8.28933	6.14637	1.26864e-06	0.000102458	5.40836
9BwJcHUnUqjWkV33tU	Slc16a9	66859	solute carrier family 16 (monocarboxylic acid transporters), member 9	0.487412	7.93067	6.14033	1.28924e-06	0.000103801	5.39273
onoT715fp3Vnrf6IdU	Pip5k1a	18720	phosphatidylinositol-4-phosphate 5-kinase, type 1 alpha	1.26106	11.3025	6.13013	1.32485e-06	0.000106341	5.36629
udBcJ54iREK0i0g6aU	Pros1	19128	protein S (alpha)	1.00686	9.93508	6.12564	1.34082e-06	0.000107159	5.35466
ZR2H5Z5UnH1nRklEnE	Dlgap4	228836	DLG associated protein 4	-0.277695	7.5824	-6.12406	1.34649e-06	0.000107159	5.35056
WTQVH3nt54otbuKU4k	Prkcz	18762	protein kinase C, zeta	-0.684784	8.20506	-6.12383	1.34732e-06	0.000107159	5.34997
lSJTfXx.nXCUX0hLks	Plekha1	101476	pleckstrin homology domain containing, family A (phosphoinositide binding specific) member 1	-0.593577	8.16151	-6.11739	1.37067e-06	0.000108686	5.3333
QV8uX7I436DohLdfZ4	Chic1	12212	cysteine-rich hydrophobic domain 1	-0.701287	8.40244	-6.11301	1.38682e-06	0.000109634	5.32193
lt6s_p7OmVLjnsLTwg	Cd109	235505	CD109 antigen	0.313915	7.53881	6.10097	1.43215e-06	0.000112828	5.29072
EcnpLgT_oJKtO6O.MI	NA	NA	NA	0.20421	7.47488	6.10001	1.43584e-06	0.000112828	5.28822
Ng3X7jex0eUCew9CCU	Coq2	71883	coenzyme Q2 4-hydroxybenzoate polyprenyltransferase	-0.729149	9.95118	-6.09589	1.45173e-06	0.000113734	5.27755
EXVWiHbEjhSFTLvHEU	Scaf8	106583	SR-related CTD-associated factor 8	0.608778	9.07377	6.09315	1.4624e-06	0.000114229	5.27044
HCuuIok7elHapetE44	NA	NA	NA	0.715596	9.02262	6.09062	1.47231e-06	0.000114661	5.26388
ZokfnnfsigqXi9L1Sc	Blmh	104184	bleomycin hydrolase	0.512954	7.83966	6.08917	1.47804e-06	0.000114765	5.26012
H7TUq6wdUnqh6njgt4	NA	NA	NA	0.725704	7.81831	6.08755	1.48445e-06	0.000114922	5.25592
9JCB_tu4xN0kPxdPek	NA	NA	NA	-1.02221	9.06059	-6.0862	1.48982e-06	0.000114998	5.25241
NZ6Sp05_w7tTfj0V7k	Cd86	12524	CD86 antigen	-0.451217	7.63373	-6.08155	1.50848e-06	0.000116095	5.24034
WyTe0T1J5JRbhSoBu0	Fbxo45	268882	F-box protein 45	0.655293	9.17227	6.07901	1.51876e-06	0.000116544	5.23375
f17OSCwCCW3c4kSfEY	Nudt21	68219	nudix (nucleoside diphosphate linked moiety X)-type motif 21	-0.797822	8.71069	-6.07565	1.53244e-06	0.00011725	5.22504
ZRdXppdIR6Xfwud_0A	Lpin2	64898	lipin 2	0.90835	8.6964	6.07374	1.54029e-06	0.000117507	5.22008
uAeDV_AjiW6X8TV6gU	Mrpl3	94062	mitochondrial ribosomal protein L3	-1.16773	9.69252	-6.07044	1.55397e-06	0.000118206	5.21151
ZuoBAohf_TlaSuSERg	Rasl11a	68895	RAS-like, family 11, member A	1.09119	8.9709	6.06799	1.5642e-06	0.000118639	5.20514
ldfJQLube2AnguSKko	Ap2b1	71770	adaptor-related protein complex 2, beta 1 subunit	0.938084	9.25613	6.06449	1.57889e-06	0.000119407	5.19607
QV931eoAwIfPrHUi_s	Lin28a	83557	lin-28 homolog A (C. elegans)	-0.261922	7.58918	-6.06329	1.58397e-06	0.000119446	5.19295
HvtEeRPyH0u2mvTEIs	Rictor	78757	RPTOR independent companion of MTOR, complex 2	-0.508876	7.78811	-6.05875	1.60333e-06	0.000120547	5.18116
EuHlXjsO9Rs6_oe56o	NA	NA	NA	1.03951	9.22197	6.05771	1.60779e-06	0.000120547	5.17847
31AmAm11leq41J0jIc	Rasl11a	68895	RAS-like, family 11, member A	1.19501	9.20553	6.05159	1.63437e-06	0.00012219	5.16256
EnqdeC5x_D4V8rv5_4	Ubac1	98766	ubiquitin associated domain containing 1	-0.521244	10.5433	-6.04248	1.67468e-06	0.000124847	5.13892
NqvO4USekK4RsnpKDE	Fam168a	319604	family with sequence similarity 168, member A	0.594222	8.30344	6.04052	1.6835e-06	0.000125148	5.13382
rWf6bo54QR8TcnSZWE	Cdhr5	72040	cadherin-related family member 5	-0.381414	7.6157	-6.03869	1.6918e-06	0.000125409	5.12905
Qm0n7veuJDgu0pS6DU	Phxr4	18689	per-hexamer repeat gene 4	0.646811	8.39551	6.03498	1.70865e-06	0.000126208	5.11943
xgpx4lQn1ZPV8sEIhI	Mcam	84004	melanoma cell adhesion molecule	1.42711	10.3476	6.0342	1.71222e-06	0.000126208	5.1174
o.lY19TWOdIzFBrXXU	Syne1	64009	spectrin repeat containing, nuclear envelope 1	0.184487	7.4456	6.02841	1.73901e-06	0.000127822	5.10234
0_.eoIb0LiH6KeJOuU	Chrnb1	11443	cholinergic receptor, nicotinic, beta polypeptide 1 (muscle)	0.588189	7.95306	6.01758	1.79019e-06	0.000131216	5.07419
HRN0qDgXRVSpEX5IOQ	Cdh5	12562	cadherin 5	1.45776	8.38606	6.01355	1.80964e-06	0.00013227	5.06371
KdXitJ5QQt0QEgj1K0	Itga9	104099	integrin alpha 9	0.47604	7.58992	6.00673	1.843e-06	0.000134334	5.04598
BZKJH2kHMfu6eUEL6s	Negr1	320840	neuronal growth regulator 1	-0.257108	7.5915	-6.00253	1.86388e-06	0.000135478	5.03505
WJ9yKWaqXqFtepyxAw	Virma	66185	vir like m6A methyltransferase associated	0.586738	8.53511	5.99784	1.88746e-06	0.000136812	5.02285
fuYQk6CjkSvivJFyKU	Cyp17a1	13074	cytochrome P450, family 17, subfamily a, polypeptide 1	-4.02136	9.54075	-5.9957	1.89833e-06	0.000137031	5.01728
9Iv42kwQ2T6PZfpWcI	Ren1	19701	renin 1 structural	-1.59622	8.35643	-5.99518	1.90096e-06	0.000137031	5.01594
ohwfLsDul.rf5DryAQ	Smc3	13006	structural maintenance of chromosomes 3	-0.531236	8.24779	-5.98985	1.92832e-06	0.000138622	5.00207
rqr33Sr3s46VC3exZ4	NA	NA	NA	0.926953	11.7706	5.98819	1.93693e-06	0.000138859	4.99775
oUpHon_V3lJFzkJNh8	Irs2	384783	insulin receptor substrate 2	1.10022	9.20905	5.98492	1.95398e-06	0.000139699	4.98924
rdCuVFUJdV5IGCOoC8	Cgnl1	68178	cingulin-like 1	0.372013	7.68752	5.98085	1.97541e-06	0.000140846	4.97866
ugvuXF11n5A7RAVUoc	Tnfrsf1a	21937	tumor necrosis factor receptor superfamily, member 1a	-0.622327	8.3231	-5.97335	2.01557e-06	0.000143319	4.95913
oVeoHq18HI3A56h538	Atic	108147	5-aminoimidazole-4-carboxamide ribonucleotide formyltransferase/IMP cyclohydrolase	-0.764603	9.55718	-5.97167	2.02467e-06	0.000143576	4.95476
oXVh0nFQkeooQq50UQ	Carmil1	68732	capping protein regulator and myosin 1 linker 1	0.643916	7.96509	5.96769	2.04638e-06	0.000144723	4.94441
K3i92HfodbopRGlO_k	Crls1	66586	cardiolipin synthase 1	-1.05976	8.60254	-5.9655	2.05846e-06	0.000145185	4.9387
WVRJN.Xn9eN33.LU1c	Tagln2	21346	transgelin 2	1.61179	10.1394	5.96411	2.06618e-06	0.000145338	4.93507
fg7qSK6U_iPvsd4otI	Ripk4	72388	receptor-interacting serine-threonine kinase 4	-0.74306	9.14405	-5.95439	2.12078e-06	0.000148335	4.90976
fqpStciJULqIOs.KI4	Mcam	84004	melanoma cell adhesion molecule	0.869151	8.54984	5.95411	2.12237e-06	0.000148335	4.90903
cUQupJ7brl36goks8Q	H2-T23	15040	histocompatibility 2, T region locus 23	1.47617	8.7547	5.95326	2.12718e-06	0.000148335	4.90684
0pZ9PV5JU93hztzCZM	Dpysl3	22240	dihydropyrimidinase-like 3	0.953625	8.60941	5.95252	2.13146e-06	0.000148335	4.90489
NUxYcz71SfveLJO0nk	Itih3	16426	inter-alpha trypsin inhibitor, heavy chain 3	1.09729	8.1991	5.94868	2.15351e-06	0.000149103	4.8949
iegOpeTrR6iQsRIvQc	Adgre5	26364	adhesion G protein-coupled receptor E5	0.892377	8.5788	5.94862	2.15389e-06	0.000149103	4.89473
Be_uEKEKq_O48_I56Y	Cryz	12972	crystallin, zeta	-0.569317	8.0283	-5.94699	2.16332e-06	0.00014936	4.89049
3KDp9IiFXoILdp9xV4	Rev1	56210	REV1, DNA directed polymerase	0.729049	9.58802	5.94353	2.18353e-06	0.000150359	4.88147
EoV6FSCO6egoQl09wk	Piezo2	667742	piezo-type mechanosensitive ion channel component 2	0.420433	7.62021	5.94204	2.19228e-06	0.000150566	4.87758
HSy7UnKKjIDqSe8qhI	Fam219b	78323	family with sequence similarity 219, member B	0.430316	8.02354	5.93346	2.24334e-06	0.000153669	4.85524
oronqodncvXoVAxvxE	Lmbr1l	74775	limb region 1 like	1.15437	9.16976	5.92997	2.2645e-06	0.000154713	4.84614
0kihIk3U0SUwJXuSCA	NA	NA	NA	0.75885	7.9451	5.92756	2.27921e-06	0.000155003	4.83985
TH1xBU10Qn8HgnSHpQ	Gsk3a	606496	glycogen synthase kinase 3 alpha	-0.297397	7.6391	-5.92733	2.28059e-06	0.000155003	4.83927
fRLq94oBbTUlF9RfR0	Dop1a	320615	DOP1 leucine zipper like protein A	0.270825	7.52107	5.92293	2.30771e-06	0.000156251	4.8278
EYIeOKv6n0E06ukKJI	Lin7b	22342	lin-7 homolog B (C. elegans)	-0.594602	8.06352	-5.92242	2.31089e-06	0.000156251	4.82646
05zVBWp1ieVeCmftEo	Igfbp2	16008	insulin-like growth factor binding protein 2	-1.02595	8.59537	-5.91144	2.38004e-06	0.000160332	4.79785
QNd3SN54B7_8m290ik	Mtmr11	194126	myotubularin related protein 11	0.666724	8.02157	5.9109	2.3835e-06	0.000160332	4.79644
3lk.Vfoz_nIRfWrSrs	Tgfb3	21809	transforming growth factor, beta 3	1.08312	9.22524	5.90465	2.42391e-06	0.000162632	4.78013
ijj0uE0SBeu1V1cVSs	Nedd4	17999	neural precursor cell expressed, developmentally down-regulated 4	0.805917	8.63558	5.90175	2.44286e-06	0.000163484	4.77257
TdS9jkeq1Qn1_8LegI	NA	NA	NA	0.932719	8.57578	5.89551	2.48417e-06	0.000165825	4.7563
HV33BdToDuhMVURIRE	Cc2d2a	231214	coiled-coil and C2 domain containing 2A	0.208859	7.39467	5.88999	2.52131e-06	0.000167876	4.7419
Z_7F5Cf.hV3x5PBzIw	Snurf	84704	SNRPN upstream reading frame	-0.790003	9.37893	-5.88404	2.56203e-06	0.000170154	4.72636
EJNN5SidRLNZCaTa4g	Fes	14159	feline sarcoma oncogene	0.562984	8.02843	5.87904	2.59666e-06	0.000172017	4.71333
Hh5igdvX9POHHup5uU	Fam181b	58238	family with sequence similarity 181, member B	1.77268	8.10914	5.86873	2.66968e-06	0.000176408	4.68642
xF9NX0Xve4rVHev4oI	NA	NA	NA	1.2751	9.02103	5.8672	2.6807e-06	0.000176433	4.68242
Qr5E0gqn_CZ_zvv5aI	Fam49a	76820	family with sequence similarity 49, member A	0.778555	8.64874	5.86681	2.68354e-06	0.000176433	4.6814
WW0UkWwJfuk7MveAVU	Spsb1	74646	splA/ryanodine receptor domain and SOCS box containing 1	1.0386	9.40002	5.85953	2.73664e-06	0.000179473	4.66239
rUFfXkiUvr977nIEKo	Dcbld1	66686	discoidin, CUB and LCCL domain containing 1	-0.65974	8.90396	-5.84988	2.80862e-06	0.000183733	4.63719
Tih0InhS.lDi6paLpA	Saa3	20210	serum amyloid A 3	3.7361	9.07158	5.84591	2.83876e-06	0.000185242	4.62684
onpHKbz0upX.joTuF4	Nrp1	18186	neuropilin 1	1.08541	10.3851	5.84329	2.85889e-06	0.000186091	4.61998
KFRtVF9HjrSQPnuNlA	Gm3014	100040872	predicted gene 3014	0.205271	7.47872	5.83869	2.89452e-06	0.000187943	4.60796
WF1Xl0vFIRo4gcbh1Q	Stap2	106766	signal transducing adaptor family member 2	0.525598	7.82763	5.83681	2.90918e-06	0.00018798	4.60306
TnITid9eUlSpN0vJ84	NA	NA	NA	0.647101	8.19207	5.83678	2.90947e-06	0.00018798	4.60297
HmQHqfs2gPrZQoatuc	Otud4	73945	OTU domain containing 4	0.535887	7.87008	5.83267	2.94184e-06	0.000189295	4.59223
6ENaeryaJLtSo4oJhc	Cdkn1b	12576	cyclin-dependent kinase inhibitor 1B	0.196609	7.56708	5.83225	2.94518e-06	0.000189295	4.59113
oWd7dfw5ELu6_iIK64	Exosc2	227715	exosome component 2	-0.74346	10.151	-5.83145	2.95151e-06	0.000189295	4.58905
iUKAKvrh_BV0SjlAos	NA	NA	NA	0.20697	7.42436	5.82975	2.96504e-06	0.000189356	4.58461
HfUn0UqekcCm65E0u4	Zer1	227693	zyg-11 related, cell cycle regulator	0.264846	7.52089	5.82951	2.96694e-06	0.000189356	4.58399
NUThPlC.BeLftJQTho	Ets2	23872	E26 avian leukemia oncogene 2, 3' domain	1.13422	9.76723	5.82647	2.99135e-06	0.000190053	4.57604
Nnl7rseMBIFfUW7nks	Coq10b	67876	coenzyme Q10B	-1.21832	10.1442	-5.82634	2.99239e-06	0.000190053	4.5757
Tpygb3LkDU_7kDHyUo	Mtrf1l	108853	mitochondrial translational release factor 1-like	-0.555072	8.28816	-5.82465	3.00601e-06	0.000190456	4.57129
xlkBpCko_2812eChqA	Fancm	104806	Fanconi anemia, complementation group M	0.196346	7.46958	5.82274	3.02153e-06	0.00019056	4.5663
BoLvtItIhIp0UIZ55U	Anapc4	52206	anaphase promoting complex subunit 4	0.650614	10.7511	5.82266	3.02223e-06	0.00019056	4.56608
Z6hRSBWee9RJSlPQuA	Gm378	213454	predicted pseudogene 378	-0.435456	7.80021	-5.81902	3.05198e-06	0.000191908	4.55657
lF5Iud4UeoeKIi_h1Q	Mycbp2	105689	MYC binding protein 2, E3 ubiquitin protein ligase	0.462298	7.67303	5.81826	3.05826e-06	0.000191908	4.55458
3lRuuV6gElljuZQTeQ	Phospho1	237928	phosphatase, orphan 1	-0.258775	7.52336	-5.80953	3.13106e-06	0.000196006	4.53175
uRLrekdjX6AavfXHVo	Mrps12	24030	mitochondrial ribosomal protein S12	-0.662659	11.7989	-5.80607	3.16032e-06	0.000197365	4.52273
0k9c5UTApOXczPpzxI	NA	NA	NA	-0.780535	10.1198	-5.80353	3.18203e-06	0.000197622	4.51609
9MQSmijfHNFJK0XFCE	Foxf1	15227	forkhead box F1	-0.534943	7.82157	-5.80284	3.18794e-06	0.000197622	4.51428
oqvXZ2Jxi_7bYyvYow	Ubl5	66177	ubiquitin-like 5	-0.505949	13.2873	-5.80276	3.18868e-06	0.000197622	4.51406
uwSfq6qPrd7l_9_XxI	Ovca2	246257	candidate tumor suppressor in ovarian cancer 2	-0.519845	9.97549	-5.80207	3.19464e-06	0.000197622	4.51225
BhZRBecSl7COShNAeU	Smc1a	24061	structural maintenance of chromosomes 1A	-0.531818	8.17919	-5.79784	3.23123e-06	0.000199414	4.5012
ldSHuOapT_t9TuOdRs	Plau	18792	plasminogen activator, urokinase	0.871541	7.92747	5.79529	3.25349e-06	0.000200316	4.49454
BjRy2_4Kq757HuEiCk	Ipp	16351	IAP promoted placental gene	-0.717204	9.31908	-5.79172	3.28498e-06	0.000201396	4.48519
6dUwNImlNKEQShSkkU	Lrrfip1	16978	leucine rich repeat (in FLII) interacting protein 1	0.283428	7.59409	5.79129	3.28882e-06	0.000201396	4.48406
BY55ve.n8r.4BpXphk	H1f10	243529	H1.10 linker histone	-1.11474	9.51234	-5.79069	3.29413e-06	0.000201396	4.48249
xcWISIq2hInmSoQt1I	Cit	12704	citron	0.586455	7.83031	5.7873	3.32434e-06	0.000202533	4.47364
HeiLvevUluP8MSVB5U	Ttf1	22130	transcription termination factor, RNA polymerase I	0.260158	7.56835	5.78687	3.3282e-06	0.000202533	4.47251
fgQdNCup5FcKF3RV3o	Nsmf	56876	NMDA receptor synaptonuclear signaling and neuronal migration factor	0.371875	7.61999	5.78117	3.37976e-06	0.000205193	4.4576
KfTP4srwnlMbvS7gy4	Paip2	67869	polyadenylate-binding protein-interacting protein 2	-0.854227	8.97256	-5.77626	3.4248e-06	0.000207446	4.44475
imqNL.hLu7ovXzEm8U	Umps	22247	uridine monophosphate synthetase	-1.3863	9.48121	-5.77432	3.44277e-06	0.000208053	4.43968
62DjSuXQLJEnrGv53k	NA	NA	NA	0.347618	7.85037	5.76476	3.53268e-06	0.000212994	4.41467
3ol8oa0pDkd.FGnpwo	Smad5	17129	SMAD family member 5	0.606786	9.40724	5.75978	3.58048e-06	0.000214999	4.40163
cnG9SQdi.QqRw.XWec	NA	NA	NA	0.735524	8.35568	5.75958	3.58236e-06	0.000214999	4.40112
oua6fAuD9Lim.Pm6PQ	Atp6v1c1	66335	ATPase, H+ transporting, lysosomal V1 subunit C1	-0.591325	9.64748	-5.75561	3.62096e-06	0.000216818	4.39072
xquODOEFHukCJJluS4	M6pr	17113	mannose-6-phosphate receptor, cation dependent	-0.640865	8.19443	-5.75288	3.64779e-06	0.000217926	4.38356
TvXfX.xL.SdM.Bd7_g	Arl8a	68724	ADP-ribosylation factor-like 8A	-0.952864	9.95967	-5.75024	3.67386e-06	0.000218602	4.37665
KR7Ic4a7xhI2XdFPks	Flcn	216805	folliculin	0.807017	10.662	5.75004	3.67581e-06	0.000218602	4.37613
6p16.SofN0MirgSL8c	Pamr1	210622	peptidase domain containing associated with muscle regeneration 1	0.87848	7.79434	5.74718	3.70429e-06	0.000219796	4.36865
BrXqoPviEp8FKL.qig	NA	NA	NA	0.272207	7.57835	5.74098	3.76681e-06	0.000223	4.35241
3gBIm6NUlkTcRdKlSQ	Nckap5l	380969	NCK-associated protein 5-like	-0.595688	7.917	-5.7388	3.78901e-06	0.000223339	4.34671
c_R4lE1cp18sn071yk	Hmg20a	66867	high mobility group 20A	0.273753	7.59768	5.73874	3.7896e-06	0.000223339	4.34656
xvnCOFAsClnVgi1imQ	Nhp2	52530	NHP2 ribonucleoprotein	-0.910135	11.7177	-5.73741	3.80324e-06	0.000223639	4.34307
0AfpSk3qC5KHd4gunU	Zeb1	21417	zinc finger E-box binding homeobox 1	0.58609	7.98087	5.73526	3.82542e-06	0.000224049	4.33743
fuKAI4in66Usa6iU6I	Arhgef10	234094	Rho guanine nucleotide exchange factor (GEF) 10	0.280925	7.57865	5.73507	3.82734e-06	0.000224049	4.33694
uLtP3OekjXDoh0XkDs	Ube2g1	67128	ubiquitin-conjugating enzyme E2G 1	-0.939458	9.83526	-5.73229	3.85623e-06	0.000225237	4.32965
liSd17v1W.eOe83nxI	Tomm6	66119	translocase of outer mitochondrial membrane 6	-1.17197	9.71452	-5.72736	3.90786e-06	0.000227744	4.31675
ZK16KpZ9SInekZu1C8	NA	NA	NA	-1.9787	11.002	-5.72368	3.94685e-06	0.000229505	4.30712
uV6Eq8Oh6ANDs9eXnQ	Afap1l1	106877	actin filament associated protein 1-like 1	0.465037	7.67682	5.72127	3.97268e-06	0.000230341	4.30079
6UCLltd25V_MGXxzdk	Minar2	225583	membrane integral NOTCH2 associated receptor 2	-0.917381	10.1915	-5.72054	3.98053e-06	0.000230341	4.29887
HeoF4CLPVXo4uL0CZI	Prkdc	19090	protein kinase, DNA activated, catalytic polypeptide	-0.675032	8.05065	-5.71987	3.98764e-06	0.000230341	4.29714
Kj3ZLOl3LpKdAO10uo	Wls	68151	wntless WNT ligand secretion mediator	0.496961	7.89913	5.71672	4.02173e-06	0.000231401	4.28889
Tjgh6SO3q1o3U3S3r0	Chd1	12648	chromodomain helicase DNA binding protein 1	0.880239	8.64813	5.71654	4.02367e-06	0.000231401	4.28842
Qjlch0g_QMvuJ5Turo	Lrrcc1	71710	leucine rich repeat and coiled-coil domain containing 1	0.238341	7.58786	5.71411	4.05018e-06	0.000232414	4.28205
QAC.a3pW393aY0pVJo	Pip5k1a	18720	phosphatidylinositol-4-phosphate 5-kinase, type 1 alpha	0.932424	9.66523	5.71253	4.06752e-06	0.000232899	4.2779
BakvXg9HSDpPl4XyVI	Hsd11b2	15484	hydroxysteroid 11-beta dehydrogenase 2	-0.277185	7.49918	-5.70883	4.10835e-06	0.000234723	4.26821
EGv1wreJ79Uq6nIuro	Pecam1	18613	platelet/endothelial cell adhesion molecule 1	0.474719	7.74518	5.70476	4.15377e-06	0.000236801	4.25755
6kcJ315yv4eHUuUkW4	Aagab	66939	alpha- and gamma-adaptin binding protein	-0.943708	8.45503	-5.69582	4.25527e-06	0.000241596	4.23413
KS9JieioSueS9ReLBc	Kdm1b	218214	lysine (K)-specific demethylase 1B	-0.238187	7.47256	-5.69573	4.25635e-06	0.000241596	4.23388
0hP9EjiJihiChj5ulo	Ankrd11	77087	ankyrin repeat domain 11	0.402341	7.65576	5.69344	4.28277e-06	0.000242299	4.22788
f_QoKf_olSIeKJBJGU	NA	NA	NA	0.613357	7.91849	5.69305	4.28725e-06	0.000242299	4.22686
KkSUTxI_58rjOX.vno	Cep57	74360	centrosomal protein 57	-0.712391	8.44879	-5.69162	4.30392e-06	0.000242717	4.2231
T.x55_eZ_ycbPO6CiY	Vmp1	75909	vacuole membrane protein 1	-0.772243	9.20753	-5.68943	4.32941e-06	0.000243367	4.21737
licSTrG.ewJgSS_km4	Sp5	64406	trans-acting transcription factor 5	-0.473181	7.63593	-5.68904	4.33406e-06	0.000243367	4.21633
ou8kV2d0ntf5fUrskU	NA	NA	NA	0.427158	7.62367	5.67974	4.44424e-06	0.00024902	4.19198
TAK9x3qe.l.Q.EiruU	Nanos1	332397	nanos C2HC-type zinc finger 1	-0.715689	8.56858	-5.67767	4.4692e-06	0.000249884	4.18655
9UL30oijlDQVimiFHo	NA	NA	NA	-1.97771	11.3495	-5.67586	4.49117e-06	0.0002501	4.18179
i7nWnkoXroQPEpgrgM	Myh8	17885	myosin, heavy polypeptide 8, skeletal muscle, perinatal	0.601557	7.79491	5.67578	4.49218e-06	0.0002501	4.18157
uvE44I0x7bpNwQ6lpM	Pcca	110821	propionyl-Coenzyme A carboxylase, alpha polypeptide	-0.412914	8.57182	-5.67059	4.55558e-06	0.000253091	4.16798
cVFEnlqxkk3p.n0gSc	NA	NA	NA	0.725613	9.35357	5.66893	4.57612e-06	0.000253693	4.16361
fuURItSCr.v8LCcoOI	Thbd	21824	thrombomodulin	-1.1331	8.46016	-5.66671	4.60363e-06	0.000254679	4.1578
fEplFpRZ.nHuyTSeQ4	Galnt18	233733	polypeptide N-acetylgalactosaminyltransferase 18	0.80544	8.32961	5.66496	4.6255e-06	0.000255349	4.1532
ueoATVaTpQoSLVY9_c	Cd63	12512	CD63 antigen	1.04754	12.5412	5.66305	4.64942e-06	0.000256129	4.1482
Nte56utVQxe5OyQDjU	Nav2	78286	neuron navigator 2	0.175222	7.41813	5.65583	4.74108e-06	0.00026063	4.12926
Bt7VPk.xbRVJESUF3o	Ermard	381062	ER membrane associated RNA degradation	0.899703	9.12033	5.65373	4.76807e-06	0.000261564	4.12376
l6JSQjqwCR_e0qeF4k	Nfkb1	18033	nuclear factor of kappa light polypeptide gene enhancer in B cells 1, p105	0.58488	8.1351	5.6525	4.78393e-06	0.000261885	4.12054
6k5uJSlc7UEu.9eEHo	Stk3	56274	serine/threonine kinase 3	-0.812744	8.7798	-5.64954	4.82246e-06	0.000263066	4.11276
fkduqO7HtAL6kDngF0	NA	NA	NA	-0.503599	8.30796	-5.64929	4.8256e-06	0.000263066	4.11212
cDFLT7tdGlqnF65Uug	Ltbp4	108075	latent transforming growth factor beta binding protein 4	-0.656044	7.88774	-5.64773	4.84603e-06	0.00026363	4.10803
6lUKB6YL4u5TRy7Oe4	Slc35a1	24060	solute carrier family 35 (CMP-sialic acid transporter), member 1	-0.685504	8.11903	-5.64673	4.85922e-06	0.000263799	4.10539
xCTfoXdQsTYwhT2rgs	NA	NA	NA	-0.86489	11.9967	-5.64177	4.92483e-06	0.000266493	4.09238
K6TQf5wr3vu4omrumk	Gimap1	16205	GTPase, IMAP family member 1	0.523202	7.83307	5.64144	4.92921e-06	0.000266493	4.09152
uAUtDliLSBJtqu9Fag	Smox	228608	spermine oxidase	-0.510043	7.98711	-5.63442	5.02378e-06	0.000271046	4.07309
ZOkieX1t3_LUI0VC14	C4a	625018	complement component 4A (Rodgers blood group)	1.79384	8.70241	5.62985	5.08618e-06	0.000273848	4.06111
rjV1StzNktTS6kgMGU	Gatad2b	229542	GATA zinc finger domain containing 2B	0.583787	8.6883	5.62876	5.10127e-06	0.000273862	4.05824
0KClu416BuRy9iIuCk	Ypel5	383295	yippee like 5	-0.822626	11.6228	-5.62814	5.10979e-06	0.000273862	4.05662
xX06.5DJJMDnRNe7R4	NA	NA	NA	0.500145	7.78721	5.62756	5.11785e-06	0.000273862	4.05509
6J6Le9XuITdr5AJAUQ	Zdhhc3	69035	zinc finger, DHHC domain containing 3	0.593302	8.05908	5.6263	5.13527e-06	0.000274234	4.0518
o66UEIAtKFA4SKF7V4	Zc3h14	75553	zinc finger CCCH type containing 14	-1.05256	8.44807	-5.62318	5.1788e-06	0.000275995	4.04361
E1y_4SeSKUJf7gu6dI	Top3b	21976	topoisomerase (DNA) III beta	0.605834	8.42698	5.62194	5.19628e-06	0.000276364	4.04034
N8qygikQIoVaya43uk	Preb	50907	prolactin regulatory element binding	0.65473	10.1962	5.62003	5.22325e-06	0.000276636	4.03532
fXUJ9IMf4BNPdT9I6w	NA	NA	NA	-0.948079	11.956	-5.61846	5.24538e-06	0.000276636	4.03122
6Xnfr.bRILr77r.qMY	Tspan3	56434	tetraspanin 3	-1.12512	11.3109	-5.61816	5.24972e-06	0.000276636	4.03042
KIhRep9xNlBJIrd1hA	Itih5	209378	inter-alpha (globulin) inhibitor H5	0.41861	7.73246	5.61784	5.25418e-06	0.000276636	4.02959
3lHSRk5O_fIz_8i3Ak	Pex11a	18631	peroxisomal biogenesis factor 11 alpha	-0.351693	7.72181	-5.61784	5.25426e-06	0.000276636	4.02958
6XjejYtLT4gPdkSWLo	Ap1m2	11768	adaptor protein complex AP-1, mu 2 subunit	-0.705297	7.79702	-5.61132	5.34777e-06	0.000280994	4.01247
NXxJ0rDtVIj6pBff7U	Casp12	12364	caspase 12	0.222564	7.48509	5.61041	5.36099e-06	0.000281124	4.01008
o1RbmsI1RRe0865IG4	Abcf2	27407	ATP-binding cassette, sub-family F (GCN20), member 2	-1.4093	9.94232	-5.60814	5.39396e-06	0.000282287	4.00413
6o44oq0Xje0C6Ib3CI	Clk4	12750	CDC like kinase 4	-0.825537	8.49408	-5.60694	5.41149e-06	0.00028264	4.00098
Wr9Qov55V6DcSff16k	Ndel1	83431	nudE neurodevelopment protein 1 like 1	1.02706	8.50788	5.60238	5.47879e-06	0.000284814	3.98899
imA4d4LSZ_d6e8K5wM	Psma4	26441	proteasome (prosome, macropain) subunit, alpha type 4	-0.438851	12.8822	-5.60192	5.48565e-06	0.000284814	3.98778
f9CpAarkSfkCjPlKII	NA	NA	NA	-0.798124	10.3595	-5.60191	5.48577e-06	0.000284814	3.98776
6JNOovhfxXF.hHh7XU	Fzd7	14369	frizzled class receptor 7	0.67618	9.14264	5.59825	5.54041e-06	0.000287081	3.97815
9qDz1CDLkIz.w8z8dQ	Kif5b	16573	kinesin family member 5B	0.182278	7.52772	5.59706	5.55818e-06	0.000287433	3.97504
NUn9_d4gX97rkeiOkU	Tnrc6b	213988	trinucleotide repeat containing 6b	0.251622	7.4815	5.59405	5.60374e-06	0.000288654	3.96712
xHUg.VAkuTntXxuLXo	Gria2	14800	glutamate receptor, ionotropic, AMPA2 (alpha 2)	0.44141	7.69988	5.5938	5.60749e-06	0.000288654	3.96647
3ogk1.Mt0kiUqFCWdU	Sgpl1	20397	sphingosine phosphate lyase 1	1.12182	9.5767	5.59332	5.61489e-06	0.000288654	3.9652
ER7SRkLfSoRgCSUdfE	Tcf7l2	21416	transcription factor 7 like 2, T cell specific, HMG box	0.193105	7.50074	5.59248	5.62757e-06	0.000288738	3.96301
TXpfszXN4lO2gkbdb4	Gbx2	14472	gastrulation brain homeobox 2	-0.238567	7.54965	-5.58971	5.67004e-06	0.000290348	3.95572
3eSdLlCrq3PueoqO9c	NA	NA	NA	0.216583	7.4661	5.58871	5.68534e-06	0.000290563	3.9531
f.847IkPH6f1zvfxVQ	Dmrtc1a	70887	DMRT-like family C1a	-1.20558	9.4192	-5.58662	5.7176e-06	0.000291642	3.94762
r68qCjrr1VSpxwHe1U	Ep400	75560	E1A binding protein p400	0.267483	7.57124	5.57264	5.93817e-06	0.000302304	3.91091
NUjX0BKiU5w6UP6oc0	Pcyt1a	13026	phosphate cytidylyltransferase 1, choline, alpha isoform	0.908743	8.90793	5.5715	5.95665e-06	0.000302491	3.90789
xNT9ebu91kp_Xi7uq4	Tgfbr3	21814	transforming growth factor, beta receptor III	0.847869	9.1274	5.57098	5.96496e-06	0.000302491	3.90654
0IeGSdSColR4oiqHB0	Tsc1	64930	TSC complex subunit 1	0.229653	7.52081	5.5681	6.01172e-06	0.000304272	3.89897
ixt7L1JUSjSK9CtOek	Hip1	215114	huntingtin interacting protein 1	0.392549	7.97236	5.56615	6.04364e-06	0.000305147	3.89383
uogK26OS6lcxJtEtDk	Robo4	74144	roundabout guidance receptor 4	1.26767	10.2334	5.56562	6.05232e-06	0.000305147	3.89244
lov671ZJTPs.7tAwJc	Rbx1	56438	ring-box 1	-0.600314	12.52	-5.563	6.09533e-06	0.000306285	3.88557
ik_m.5ezkzuLgplo5Q	Lamp2	16784	lysosomal-associated membrane protein 2	0.29797	7.55321	5.56282	6.09832e-06	0.000306285	3.8851
fsWYpFT4wgqQfQcbos	NA	NA	NA	-0.952487	11.6292	-5.56072	6.13315e-06	0.000306953	3.87958
lBhcAXrgcYecgvjBYs	NA	NA	NA	-1.14844	11.4475	-5.5606	6.13508e-06	0.000306953	3.87927
ln44uJLQxN55W2k96s	Clip1	56430	CAP-GLY domain containing linker protein 1	0.950151	9.46034	5.55543	6.22174e-06	0.000310695	3.86567
ijZH69JWITcPBUlU6I	Cyp4v3	102294	cytochrome P450, family 4, subfamily v, polypeptide 3	0.426396	8.04825	5.55437	6.2395e-06	0.000310989	3.8629
WS567ivcg5VuOXF6rQ	Ubac2	68889	ubiquitin associated domain containing 2	-0.662159	9.90523	-5.54931	6.32569e-06	0.000314685	3.8496
Ekeu9gCnpOBO4dKFxo	Crebbp	12914	CREB binding protein	0.49627	7.92448	5.54844	6.3406e-06	0.000314828	3.84732
uX1hKTk6MiPSSwiJxI	Tank	21353	TRAF family member-associated Nf-kappa B activator	-0.353954	7.65049	-5.54761	6.35485e-06	0.000314938	3.84514
NjTaXn3nnTXvnvbp7k	NA	NA	NA	1.265	9.88137	5.54527	6.39527e-06	0.000316342	3.83899
xX_fStNCJZ5R611Mx4	Nrros	224109	negative regulator of reactive oxygen species	0.48395	8.13717	5.54402	6.41699e-06	0.000316817	3.8357
rRu.JTuOfOISDVEkoY	NA	NA	NA	-0.264201	7.51462	-5.53672	6.5452e-06	0.000321222	3.81652
Ti46VGX8N0ldLIRKSk	NA	NA	NA	0.317071	7.63883	5.53643	6.55047e-06	0.000321222	3.81574
0uVBLK_t7KsqLT3o04	Etl4	208618	enhancer trap locus 4	0.946629	8.35809	5.53626	6.55349e-06	0.000321222	3.81529
Ql06iHeAqpIbje4i.8	Aff1	17355	AF4/FMR2 family, member 1	0.581887	8.18638	5.53616	6.5553e-06	0.000321222	3.81502
3ZUfZUNShFcEReAKyE	NA	NA	NA	0.924449	8.37238	5.53315	6.60887e-06	0.000323242	3.80713
0Cq9CdWAnaAHpHFNmo	Psmb7	19177	proteasome (prosome, macropain) subunit, beta type 7	-0.707358	12.6667	-5.52729	6.71468e-06	0.000327804	3.79173
Zl1y_s.ofTxAHJk4Ig	Vps29	56433	VPS29 retromer complex component	-0.878944	8.95984	-5.52437	6.76807e-06	0.000329795	3.78405
Kg4w5I4V6RXiekoJek	Micu1	216001	mitochondrial calcium uptake 1	-0.974607	9.57604	-5.52141	6.82275e-06	0.000331842	3.77625
BUULSlIjo96e6uXVSA	Selenow	20364	selenoprotein W	-1.22654	9.00433	-5.51316	6.97693e-06	0.000338711	3.75458
BrUcuo.cq9ALh9H1q0	Tgfbr2	21813	transforming growth factor, beta receptor II	1.21585	9.79123	5.50973	7.04215e-06	0.000341244	3.74556
6kg4L.lC3npPRGfU6E	Greb1	268527	gene regulated by estrogen in breast cancer protein	0.90084	8.33924	5.50692	7.09606e-06	0.000343221	3.73816
uo7egaR84iQot7oLXk	Syne2	319565	spectrin repeat containing, nuclear envelope 2	0.493397	7.82211	5.50251	7.18154e-06	0.000346715	3.72655
Kw.9TtLvgxL4cE.qP8	Prpf4b	19134	pre-mRNA processing factor 4B	0.223052	7.59086	5.50116	7.20776e-06	0.00034734	3.72302
TdZ1rvh747P4z3nzdU	NA	NA	NA	0.808631	9.95467	5.49856	7.25878e-06	0.000349155	3.71618
uTzRg0hHdeT2dQvenk	Nadsyn1	78914	NAD synthetase 1	-0.300723	7.56661	-5.49733	7.28306e-06	0.00034968	3.71294
91qQp6AottN0rorQJ0	NA	NA	NA	0.395461	7.71467	5.49547	7.31999e-06	0.00035081	3.70804
iTXoYS6cbi5cQAZKRc	Tppp3	67971	tubulin polymerization-promoting protein family member 3	-1.1818	8.19596	-5.49249	7.37928e-06	0.000353005	3.70022
0AqIRIRpZRRQ9dNFhE	Nfx1	74164	nuclear transcription factor, X-box binding 1	0.62646	8.51256	5.48844	7.46085e-06	0.000356255	3.68956
Eu.dTsPay_Ui_9IqeU	Itpkb	320404	inositol 1,4,5-trisphosphate 3-kinase B	-0.645917	8.00145	-5.48732	7.48355e-06	0.000356689	3.68661
xgjqlwCUhJQfX.d610	Uba7	74153	ubiquitin-like modifier activating enzyme 7	0.279758	7.57446	5.48618	7.5068e-06	0.000357146	3.68361
0cqFnd81ati9L0pAec	Unc5b	107449	unc-5 netrin receptor B	0.611351	7.89403	5.48517	7.52723e-06	0.000357468	3.68097
iUgmrL67n.qNOkAgLE	Psmd7	17463	proteasome (prosome, macropain) 26S subunit, non-ATPase, 7	-0.890994	10.8264	-5.48232	7.58567e-06	0.000359591	3.67347
6OE26uG_muVJLug4ic	Lhpp	76429	phospholysine phosphohistidine inorganic pyrophosphate phosphatase	-0.995871	8.66621	-5.48135	7.60569e-06	0.000359888	3.67092
feaY7RzpBSbXkBbkiA	Nos3	18127	nitric oxide synthase 3, endothelial cell	0.953465	8.46817	5.48005	7.6326e-06	0.00036051	3.66749
Hp5IHel1Avv316uEgk	NA	NA	NA	0.230397	7.46449	5.47797	7.67583e-06	0.000361628	3.66202
9CAuCCmlAVJuVCuVCo	H1f10	243529	H1.10 linker histone	-0.862291	8.71904	-5.47758	7.68393e-06	0.000361628	3.66099
Z3Bf7DuB4q3ZRAlQoc	Iba57	216792	IBA57 homolog, iron-sulfur cluster assembly	-0.571468	8.45153	-5.4754	7.72955e-06	0.000363122	3.65525
lFapGg4721kGPkK71g	Rsl24d1	225215	ribosomal L24 domain containing 1	-1.54891	9.95532	-5.474	7.75896e-06	0.000363851	3.65157
fId_ZHB6aSdCixIepY	Usp40	227334	ubiquitin specific peptidase 40	0.506474	8.25022	5.47331	7.77338e-06	0.000363875	3.64977
06l51OkiNfa0dBDlW8	Zzef1	195018	zinc finger, ZZ-type with EF hand domain 1	0.21443	7.52334	5.4725	7.79068e-06	0.000364033	3.64762
QtNXI1fslIvSme3rrk	Egfl7	353156	EGF-like domain 7	0.825124	10.4401	5.4679	7.8884e-06	0.000367486	3.63553
lZJN9fdJQKlx28q4.k	NA	NA	NA	0.456001	8.24887	5.4677	7.89265e-06	0.000367486	3.63501
leiVPBFKCQW6Qikp08	NA	NA	NA	0.665796	8.08975	5.46471	7.95695e-06	0.000369822	3.62714
6SggdROUl6N9ROst0U	NA	NA	NA	0.633408	8.49851	5.46194	8.01698e-06	0.000371951	3.61986
0p3pDhZHobTfwl5PnY	NA	NA	NA	-0.327855	7.82095	-5.46093	8.03905e-06	0.000372315	3.61719
xjeZ4dQIherUIMTR4U	Ccl3	20302	chemokine (C-C motif) ligand 3	0.651885	7.69193	5.45929	8.07506e-06	0.000373322	3.61286
fTsuTUiFUasI5deAng	NA	NA	NA	0.437932	7.75773	5.45858	8.09056e-06	0.000373379	3.611
N87xVe_SUnV8oOEksk	Kitl	17311	kit ligand	0.654076	7.94589	5.45434	8.18416e-06	0.000377033	3.59985
TaKe6N554LEaELhSX0	Lhpp	76429	phospholysine phosphohistidine inorganic pyrophosphate phosphatase	-1.18513	9.12655	-5.44699	8.34915e-06	0.000383958	3.5805
x9JTkSHuvf7ur70Hu8	Rps27l	67941	ribosomal protein S27-like	-0.466339	13.8908	-5.44586	8.3748e-06	0.000384462	3.57752
9ernB95oXv8VNcK7eE	A730013G03Rik	320952	RIKEN cDNA A730013G03 gene	-0.294977	7.56966	-5.44513	8.39145e-06	0.000384552	3.5756
Qd4l4Sg5f_sV79UoSk	Mpdz	17475	multiple PDZ domain protein	0.183029	7.48481	5.44215	8.45945e-06	0.00038699	3.56778
xrAfF7.UCisrdU6VPM	Rad23b	19359	RAD23 homolog B, nucleotide excision repair protein	0.642401	8.45832	5.44082	8.49018e-06	0.000387718	3.56426
QsOI5UqxTnlXnCQehQ	Mmp11	17385	matrix metallopeptidase 11	1.11275	9.87294	5.43845	8.54493e-06	0.000388513	3.55803
Wt4UIk3slxJOMk7LOw	Dleu7	239133	deleted in lymphocytic leukemia, 7	-0.370523	7.81028	-5.43808	8.55351e-06	0.000388513	3.55706
KR_o_Gw6OXXF_7eyes	Slc16a4	229699	solute carrier family 16 (monocarboxylic acid transporters), member 4	-0.610602	8.06011	-5.43791	8.55756e-06	0.000388513	3.5566
lNs5flt.ee73Sr4ulU	Ripor2	193385	RHO family interacting cell polarization regulator 2	-0.245509	7.63609	-5.43741	8.5691e-06	0.000388513	3.55529
BURbkhDT.s6vCJRtto	Tpcn1	252972	two pore channel 1	-1.05543	10.1835	-5.43686	8.58181e-06	0.000388513	3.55385
ivKsoIpECKFWsmuN7o	Preb	50907	prolactin regulatory element binding	0.710403	10.0575	5.43157	8.70613e-06	0.00039346	3.53991
x17qU645kyl6k6liI0	Tcirg1	27060	T cell, immune regulator 1, ATPase, H+ transporting, lysosomal V0 protein A3	0.583876	8.10586	5.42427	8.88031e-06	0.00040064	3.52071
okuH9Ekof4dUT6_NEQ	Pdk4	27273	pyruvate dehydrogenase kinase, isoenzyme 4	0.584192	7.83589	5.41983	8.98812e-06	0.000404806	3.50901
6RKkOpRepgkT6nS0JM	Gdpd5	233552	glycerophosphodiester phosphodiesterase domain containing 5	0.511022	8.03421	5.41642	9.07171e-06	0.000407869	3.50004
667u.u7LR3.kfN.NyI	Dnajb9	27362	DnaJ heat shock protein family (Hsp40) member B9	-0.608785	9.89173	-5.41533	9.09877e-06	0.000408307	3.49715
fKJKBxAp4iBKAKKmJQ	Prrc2c	226562	proline-rich coiled-coil 2C	0.475363	7.64056	5.41463	9.11602e-06	0.000408307	3.49531
3r4VEC6CiIHhd4XW7s	Wbp2	22378	WW domain binding protein 2	0.494992	7.88027	5.41375	9.13771e-06	0.000408307	3.49301
EnyF6ut9efe.eAlKiU	Golga1	76899	golgi autoantigen, golgin subfamily a, 1	0.209881	7.50985	5.4135	9.14388e-06	0.000408307	3.49236
uUL6e7hyOp4hISB6fo	Cyb5r1	72017	cytochrome b5 reductase 1	0.247416	7.52884	5.4107	9.2138e-06	0.000410577	3.48497
u4SQCKggILa1i16_e8	NA	NA	NA	-0.999213	10.2057	-5.41021	9.2261e-06	0.000410577	3.48368
3Kg7vfzSWXubnnuiJ0	Commd9	76501	COMM domain containing 9	-0.692478	9.20005	-5.40912	9.25334e-06	0.00041109	3.48082
WHKbz0upX.joTuF7JU	Nrp1	18186	neuropilin 1	0.941349	10.1524	5.40459	9.36798e-06	0.000415478	3.46889
KteL6gQJHupCtjkOXk	Acsl5	433256	acyl-CoA synthetase long-chain family member 5	0.750293	9.62202	5.40239	9.42416e-06	0.000417262	3.46309
0qlK1yIlQuog6z8ojg	Mcam	84004	melanoma cell adhesion molecule	0.836317	8.72063	5.40135	9.45081e-06	0.000417735	3.46035
Zqt1wQqF295HoJdRL8	Rtn3	20168	reticulon 3	1.04836	10.4226	5.39883	9.51586e-06	0.00041922	3.45371
cBe5lNRlCbtFNOVChM	H3c10	319152	H3 clustered histone 10	-0.877075	10.5666	-5.3988	9.51645e-06	0.00041922	3.45365
K1UnVuXuoEf8QE1JnY	NA	NA	NA	0.69892	8.36714	5.39749	9.55033e-06	0.000419458	3.4502
uO.SNdJ2qCuenoeidw	NA	NA	NA	0.169622	7.45711	5.39736	9.5539e-06	0.000419458	3.44984
KP8gvHeOuQtJL94HU0	Ubxn2a	217379	UBX domain protein 2A	-0.228662	7.4815	-5.39505	9.61384e-06	0.000421	3.44378
0vVCIk3tL76QDjAhP4	Hbb-bs	100503605	hemoglobin, beta adult s chain	-1.97517	8.2999	-5.39433	9.63273e-06	0.000421	3.44187
QJ1.JchKlFEmKi3yfo	Rnf213	672511	ring finger protein 213	0.531879	7.70325	5.39412	9.63824e-06	0.000421	3.44132
rKOe.uj97lXtn7V.gc	NA	NA	NA	0.292348	7.77526	5.39354	9.65338e-06	0.000421	3.4398
0FmHylL0gcEHv0rIrk	Timm8a1	30058	translocase of inner mitochondrial membrane 8A1	-1.16068	10.0033	-5.39129	9.71279e-06	0.000422886	3.43385
ipJmW5vAJ7.ro3Q6RE	Hdhd2	76987	haloacid dehalogenase-like hydrolase domain containing 2	-0.771479	8.91304	-5.39031	9.73863e-06	0.000423244	3.43128
Wr76J6QLRQt5UgJ0go	NA	NA	NA	0.585149	13.8626	5.38975	9.75335e-06	0.000423244	3.42981
xqcVRIV5bf7.Kv6.i8	Mindy1	75007	MINDY lysine 48 deubiquitinase 1	0.591603	10.9978	5.38813	9.79632e-06	0.000424404	3.42555
xpfSQS9Nn5Ek0iC0RI	Zfp583	213011	zinc finger protein 583	-0.304389	7.81386	-5.38581	9.8585e-06	0.000426392	3.41942
9hbuUsHL3u4c5M5LLY	2700097O09Rik	72658	RIKEN cDNA 2700097O09 gene	-0.586887	9.9022	-5.38336	9.9242e-06	0.000428525	3.41298
BuLS7FoxS7ft_9b0rE	Snrnp48	67797	small nuclear ribonucleoprotein 48 (U11/U12)	0.355118	7.67737	5.38253	9.94655e-06	0.000428783	3.4108
o3oPiKOCh1SdLtdcXk	NA	NA	NA	0.163216	7.5122	5.38045	1.0003e-05	0.000430509	3.40531
cIlUIKP0RJ31RmUtZA	Mapk13	26415	mitogen-activated protein kinase 13	-0.727369	8.65214	-5.37755	1.00822e-05	0.000433204	3.39767
TdUm6ThJWImfUgXoQg	Arpc1b	11867	actin related protein 2/3 complex, subunit 1B	1.2463	10.9901	5.37667	1.01065e-05	0.000433534	3.39534
rabEOvXt9Ot9HJI8RI	NA	NA	NA	1.15741	7.86336	5.37395	1.01814e-05	0.000435491	3.38818
Q4gUZHelOKwxpH1e0o	Il17rb	50905	interleukin 17 receptor B	0.499665	7.77336	5.3738	1.01854e-05	0.000435491	3.38781
u2skFyCHod5Uq6d.uA	Sar1a	20224	secretion associated Ras related GTPase 1A	0.686323	10.4904	5.37118	1.02583e-05	0.000437893	3.38089
lVQK7RJUStCBRqzuo8	Myoz2	59006	myozenin 2	0.178847	7.45431	5.37005	1.02898e-05	0.000438523	3.37792
0nL5n5Pj4OaDgs4I54	Ptp4a2	19244	protein tyrosine phosphatase 4a2	-0.547551	8.65259	-5.36757	1.03595e-05	0.000440672	3.37138
Zn.W953RKb4T9KJ7V0	Dapk1	69635	death associated protein kinase 1	0.257967	7.51561	5.36705	1.03739e-05	0.000440672	3.37003
xVuFMkG6igq.NEfYfU	Slc20a2	20516	solute carrier family 20, member 2	0.557266	7.82007	5.36538	1.04212e-05	0.000441965	3.36562
Wrp9JtDx3sXirp3qzo	Rufy3	52822	RUN and FYVE domain containing 3	0.410268	7.79733	5.35823	1.06258e-05	0.000449909	3.34678
xX8V59eFLt1S68pEew	Slc17a5	235504	solute carrier family 17 (anion/sugar transporter), member 5	0.561027	8.28783	5.35186	1.08114e-05	0.000457031	3.33
cXnLp.vz4_IhOSKilI	4930502E18Rik	75013	RIKEN cDNA 4930502E18 gene	-0.852236	8.81793	-5.34918	1.08904e-05	0.000459626	3.32294
6hJckh.Si6Opl9aQT8	Rtkn2	170799	rhotekin 2	-0.303885	7.73381	-5.34727	1.09472e-05	0.00046128	3.3179
9XVE95tOftvMPHWiEo	Bcl6	12053	B cell leukemia/lymphoma 6	0.752826	8.54886	5.34125	1.11279e-05	0.000466855	3.30203
HeUe0BOR57ce309ano	Slc47a1	67473	solute carrier family 47, member 1	-0.575733	8.09358	-5.34046	1.11516e-05	0.000466855	3.29998
NWHF4gFn_7VHvHAkgI	Usp15	14479	ubiquitin specific peptidase 15	0.345641	7.8008	5.34017	1.11605e-05	0.000466855	3.2992
9h25IKAV5RSXajqweY	Wfdc1	67866	WAP four-disulfide core domain 1	-1.50449	9.23282	-5.3401	1.11626e-05	0.000466855	3.29901
3X13w5_0T5IUK6Ir3U	Osmr	18414	oncostatin M receptor	1.43234	8.34293	5.3399	1.11687e-05	0.000466855	3.29849
0hntP8.VFuawjVFF7Q	Abcf2	27407	ATP-binding cassette, sub-family F (GCN20), member 2	-1.425	10.2673	-5.33849	1.12115e-05	0.000467896	3.29478
EVKUSUd_r1N_cMDnp0	Sema3f	20350	sema domain, immunoglobulin domain (Ig), short basic domain, secreted, (semaphorin) 3F	0.670299	8.56262	5.33508	1.13159e-05	0.000471254	3.2858
rr51fnvwKcQ0iSf_nk	Plk2	20620	polo like kinase 2	0.627947	8.18504	5.33469	1.1328e-05	0.000471254	3.28477
EhXiO6ifeSKiChIS7Y	Shmt2	108037	serine hydroxymethyltransferase 2 (mitochondrial)	-0.289421	7.52062	-5.33302	1.13796e-05	0.000472649	3.28036
0mEWI.4.jRM5ac4SV8	Rhox5	18617	reproductive homeobox 5	-1.94944	9.96308	-5.33125	1.14345e-05	0.000474039	3.27569
rLqKiIHh15B_13h7RE	Cgn	70737	cingulin	0.880452	8.86489	5.33078	1.14493e-05	0.000474039	3.27445
QCqT1L51LR1dzJTR7c	Ei24	13663	etoposide induced 2.4 mRNA	0.536253	10.5718	5.32589	1.16022e-05	0.000479614	3.26158
cU3lujSHT13IhESh0U	Entr1	68112	endosome associated trafficking regulator 1	-0.503989	8.37444	-5.32288	1.16976e-05	0.000482795	3.25365
NvdLz78d9NOgl7R7KE	Rab11a	53869	RAB11A, member RAS oncogene family	-0.503676	8.402	-5.3212	1.17512e-05	0.0004835	3.24922
Kjl1KnO9g3SrgjgdEU	Xrcc6	14375	X-ray repair complementing defective repair in Chinese hamster cells 6	-1.24307	8.54472	-5.32119	1.17517e-05	0.0004835	3.24918
uUESAvut40vD_zukO4	Tuba1a	22142	tubulin, alpha 1A	-1.14348	9.09252	-5.31982	1.17956e-05	0.000484547	3.24556
uKXe5Gt06pP0efjviQ	Myd88	17874	myeloid differentiation primary response gene 88	0.661591	10.4888	5.3191	1.18187e-05	0.000484735	3.24367
rqKO7u3__7g_5778io	Hspb8	80888	heat shock protein 8	1.19502	9.08773	5.31298	1.20169e-05	0.000492092	3.22755
iJz0JKnSp1rW1EdLfo	NA	NA	NA	0.233007	7.43698	5.31203	1.2048e-05	0.000492593	3.22505
rntxxcg0AJx769QROE	Prpsap2	212627	phosphoribosyl pyrophosphate synthetase-associated protein 2	-0.359225	7.92506	-5.31069	1.20921e-05	0.000493626	3.22151
EUkV08rp0weXqHUvco	Peli1	67245	pellino 1	0.243918	7.475	5.30929	1.21381e-05	0.000494732	3.21783
lrYqV6KR6rF3j.E.c0	Tet2	214133	tet methylcytosine dioxygenase 2	0.312516	7.63981	5.30702	1.22133e-05	0.000497023	3.21185
6lzD9TvoqQJSrVyJ6U	Rnf144a	108089	ring finger protein 144A	0.197285	7.43728	5.30614	1.22427e-05	0.000497444	3.20952
6dQSUC34tekddehtEE	Rhof	23912	ras homolog family member F (in filopodia)	-0.272046	7.74441	-5.30513	1.22764e-05	0.00049804	3.20686
iAUaOJci.lHohLHSVA	Sh3gl2	20404	SH3-domain GRB2-like 2	-0.619113	8.08692	-5.30103	1.24142e-05	0.000502382	3.19604
9xBiAi_Sme1YSWkiOk	Plekhj1	78670	pleckstrin homology domain containing, family J member 1	-0.720984	8.52861	-5.3008	1.24218e-05	0.000502382	3.19545
caE_eaiCC_U0J_Du0A	Csnk1d	104318	casein kinase 1, delta	-0.900137	8.60574	-5.29955	1.2464e-05	0.000503312	3.19216
WkV33pdLqRJOTOsRIQ	Zer1	227693	zyg-11 related, cell cycle regulator	0.23982	7.69761	5.29853	1.24986e-05	0.00050393	3.18948
oc_DUg7g1OX_4e4XR0	Zwint	52696	ZW10 interactor	-0.563354	12.0591	-5.29691	1.2554e-05	0.000505387	3.18519
HxRyqdcUQKeftQ4SpI	NA	NA	NA	-0.336871	7.87759	-5.29443	1.2639e-05	0.000508025	3.17865
f_e7S4XUja6IPSQZlI	Snapc3	77634	small nuclear RNA activating complex, polypeptide 3	-0.677514	9.37999	-5.29098	1.27582e-05	0.000511502	3.16956
0S0AKO5IL9l5VdXnSY	Pum1	80912	pumilio RNA-binding family member 1	0.473938	8.34606	5.29079	1.27646e-05	0.000511502	3.16907
xSSnpQAqZPDd7pNjrU	Jup	16480	junction plakoglobin	0.31209	7.48746	5.28807	1.28594e-05	0.000514514	3.1619
9ut7EKEeigs7_cXsL0	Rala	56044	v-ral simian leukemia viral oncogene A (ras related)	-0.399036	8.42928	-5.2846	1.29816e-05	0.000518611	3.15274
KhjqF_ROT91YBWAveA	Nob1	67619	NIN1/RPN12 binding protein 1 homolog	-0.496958	9.39114	-5.28396	1.30042e-05	0.000518721	3.15105
6V4oohIpUkl.445fIE	Mapk13	26415	mitogen-activated protein kinase 13	-0.659949	8.47025	-5.28125	1.31003e-05	0.000521003	3.14392
WINVUrkeoFBt3jVRC4	Gsdmd	69146	gasdermin D	0.738083	8.86903	5.28119	1.31024e-05	0.000521003	3.14377
cq49IKV6KI6AsCHp6I	Rnf14	56736	ring finger protein 14	-0.379754	8.1086	-5.28029	1.31346e-05	0.000521003	3.14139
ljH4pv3jyp4Tzd3DqU	NA	NA	NA	0.210788	7.56083	5.28011	1.3141e-05	0.000521003	3.14091
B2Us09IT5ibS6Wesms	Bicc1	83675	BicC family RNA binding protein 1	1.17288	9.62555	5.27673	1.32623e-05	0.000525016	3.13201
0nqSFIx3T0aK8iLq0U	Ltbp3	16998	latent transforming growth factor beta binding protein 3	0.382561	7.66061	5.27516	1.33194e-05	0.000525769	3.12785
KYRHyO.Pt7tVFL7h1c	Thsd1	56229	thrombospondin, type I, domain 1	0.265568	7.5766	5.2751	1.33215e-05	0.000525769	3.1277
HuKc_Sek38OH6regkE	Psmb7	19177	proteasome (prosome, macropain) subunit, beta type 7	-0.536727	12.8002	-5.26938	1.35303e-05	0.000532786	3.11263
NlIB2qgR0XeVndPf78	NA	NA	NA	0.479513	8.48447	5.26912	1.35401e-05	0.000532786	3.11193
fnn57o5ThT4CFX_iX0	NA	NA	NA	0.197945	7.48678	5.26702	1.36178e-05	0.000534492	3.10639
il.DXJH6NEhaSN3vYo	Baz1b	22385	bromodomain adjacent to zinc finger domain, 1B	0.18707	7.41111	5.26645	1.36386e-05	0.000534492	3.10491
lW8eG7B8kk8i4bfS_s	Snap29	67474	synaptosomal-associated protein 29	-0.564998	9.03184	-5.26629	1.36447e-05	0.000534492	3.10448
Te725.eIH2xomLrkLE	Tlr2	24088	toll-like receptor 2	0.565562	8.08124	5.26239	1.37903e-05	0.000539388	3.09419
QGVmSelv1CkVJSBViM	Mpst	246221	mercaptopyruvate sulfurtransferase	0.566485	7.54255	5.26143	1.38265e-05	0.000539997	3.09165
9UtfoIRpwiCbrWJTFI	Tbc1d9b	76795	TBC1 domain family, member 9B	-0.301519	7.60894	-5.25956	1.3897e-05	0.000541942	3.08672
uKAxAKmu5LO5J0skpY	NA	NA	NA	0.267857	7.58407	5.2589	1.39219e-05	0.000542105	3.08499
TebU.3SNUDg0rXKuXg	NA	NA	NA	0.210259	7.52453	5.2571	1.39903e-05	0.000543959	3.08024
Qn_yXp33kyUx7ziSkU	NA	NA	NA	0.222598	7.48633	5.25632	1.40199e-05	0.000544302	3.07819
6KsV1T5lP0eTgIo734	Fam149b	105428	family with sequence similarity 149, member B	-0.5013	8.4839	-5.25431	1.4097e-05	0.000546482	3.07289
l15UCh2r7eE2eTjk3Q	Mmp2	17390	matrix metallopeptidase 2	2.03004	10.9361	5.25146	1.42065e-05	0.000549914	3.06539
oCiSgcQKeIgSgCipiU	Prrc2c	226562	proline-rich coiled-coil 2C	0.265497	7.54218	5.25056	1.42415e-05	0.000550453	3.06301
NSk1foCcUB.2HodxVQ	Slx1b	75764	SLX1 structure-specific endonuclease subunit homolog B (S. cerevisiae)	0.472849	7.86869	5.24966	1.42763e-05	0.000550986	3.06064
NAIhSfn1QlISE3q24k	NA	NA	NA	1.40765	10.7911	5.24798	1.43417e-05	0.000552695	3.05621
lXl_xe8i6oeR6ef59c	Tsc1	64930	TSC complex subunit 1	0.695466	8.43388	5.24721	1.43718e-05	0.00055304	3.05418
N57ohyoZMiS.rn6y4U	Cdo1	12583	cysteine dioxygenase 1, cytosolic	-1.14414	9.65212	-5.24653	1.43985e-05	0.000553252	3.05239
3lhHChNT8.opIBQtOw	Rin2	74030	Ras and Rab interactor 2	0.875926	8.13527	5.24574	1.44297e-05	0.00055364	3.05029
KileKeQvxEpyy1YK5c	NA	NA	NA	0.431367	7.70404	5.24163	1.45918e-05	0.000559038	3.03947
ZQl0pe68L5TnnIC058	Tram1	72265	translocating chain-associating membrane protein 1	0.689022	11.1046	5.2389	1.47008e-05	0.000562393	3.03225
EIUMXTF4bdH6WSFlOo	Csnk1g1	214897	casein kinase 1, gamma 1	0.205834	7.67594	5.23646	1.47989e-05	0.00056494	3.02582
coT2iVA6kn.fr6evvo	Fzd10	93897	frizzled class receptor 10	-0.204915	7.51341	-5.23582	1.48245e-05	0.00056494	3.02414
Ki.xWJTfnZU.wFcJ5c	Ankle2	71782	ankyrin repeat and LEM domain containing 2	1.05557	10.2742	5.23563	1.48322e-05	0.00056494	3.02364
9V4lSAVpUl53oAlCB8	Mast2	17776	microtubule associated serine/threonine kinase 2	0.728175	9.8627	5.23083	1.50271e-05	0.000570927	3.01099
Zni1_u5qDKSR3gISCQ	Trim2	80890	tripartite motif-containing 2	1.61895	9.28493	5.23069	1.5033e-05	0.000570927	3.01061
0knrzpWoISjkhBnTq8	Npc1	18145	NPC intracellular cholesterol transporter 1	0.757624	10.5185	5.2295	1.50818e-05	0.000571951	3.00747
c_lcSkCiSrvrkrcpnA	Ipo5	70572	importin 5	0.404821	7.84348	5.22843	1.51259e-05	0.000572793	3.00464
6qzXnVB9AJxK7zlI6E	NA	NA	NA	-0.701124	11.5159	-5.2257	1.52386e-05	0.000576228	2.99745
HgG1yEVX3XQFA.Rb70	Dipk1a	67266	divergent protein kinase domain 1A	0.410995	8.10377	5.22325	1.53407e-05	0.00057925	2.99099
c6dTMVIM0s97leryMI	Oit3	18302	oncoprotein induced transcript 3	-0.342637	7.59679	-5.22239	1.53766e-05	0.000579663	2.98873
Q93tW_kgLuqtx6nyuU	NA	NA	NA	-0.967438	8.66004	-5.22193	1.53959e-05	0.000579663	2.98751
E.Rxww8PJOS7V_7Ue8	Oip5	70645	Opa interacting protein 5	-0.508207	8.32685	-5.219	1.55192e-05	0.000583464	2.97978
odC16od6dQ_ReSdeU8	Csnk1g1	214897	casein kinase 1, gamma 1	0.404606	7.72712	5.21711	1.55993e-05	0.000585635	2.97479
BoSiDpRuIJDoh8FVCo	Marcksl1	17357	MARCKS-like 1	-1.15311	8.47312	-5.2158	1.56549e-05	0.000586878	2.97135
TvAxKpWiv9R_ed9SO0	Tmem245	242474	transmembrane protein 245	0.409985	7.69591	5.21427	1.57204e-05	0.000587661	2.9673
orkPSQsvJ0qrSQtNGM	Gabpb1	14391	GA repeat binding protein, beta 1	-0.391257	8.55098	-5.2142	1.57234e-05	0.000587661	2.96712
QXideEA8w6lan_7OuY	Gpnmb	93695	glycoprotein (transmembrane) nmb	2.6124	8.87505	5.21325	1.57642e-05	0.000587661	2.96461
Ek1K1vE4I02IAurFKU	Ap1m2	11768	adaptor protein complex AP-1, mu 2 subunit	-0.493484	7.81275	-5.21284	1.57816e-05	0.000587661	2.96354
Eq54ixIzFFMV2_7JVs	Myadm	50918	myeloid-associated differentiation marker	1.13133	10.277	5.21269	1.5788e-05	0.000587661	2.96315
opO941Au87Qu5w.BSE	Ubac1	98766	ubiquitin associated domain containing 1	-0.276505	7.74669	-5.21093	1.58639e-05	0.000589646	2.95851
TRZ8FEdL31RT.DIAHI	NA	NA	NA	0.220758	7.57683	5.2098	1.59127e-05	0.000590622	2.95553
rVHhdMwBL5BRh3gK50	Ahsg	11625	alpha-2-HS-glycoprotein	-0.49771	7.95598	-5.20584	1.60853e-05	0.000595607	2.94508
iiJi29vCbeVbgAkg5M	Rcan1	54720	regulator of calcineurin 1	-0.845567	8.07643	-5.20567	1.60926e-05	0.000595607	2.94465
6BWfaKy8662P4idcWg	Zfp326	54367	zinc finger protein 326	0.582131	8.18814	5.20503	1.61207e-05	0.000595807	2.94295
Zg57Ift8T_eyS6oAhk	Plaa	18786	phospholipase A2, activating protein	-0.88721	10.4143	-5.20213	1.62485e-05	0.000599299	2.9353
r5eX6zekS32T7SOW8o	Iqgap1	29875	IQ motif containing GTPase activating protein 1	0.451719	7.83366	5.20185	1.6261e-05	0.000599299	2.93456
coQOyYFVKDhGg3nekk	Oga	76055	O-GlcNAcase	0.731067	8.69177	5.19769	1.64463e-05	0.000605274	2.92359
cvEu1eihRF.njtuaes	Pomgnt2	215494	protein O-linked mannose beta 1,4-N-acetylglucosaminyltransferase 2	-0.415048	7.7924	-5.1971	1.64729e-05	0.000605402	2.92202
Qvtdj35X4geToe04JU	Slc38a9	268706	solute carrier family 38, member 9	0.794885	9.20254	5.19655	1.64974e-05	0.000605452	2.92058
rlgHsFArpPOfUgC3Qo	Hspe1	15528	heat shock protein 1 (chaperonin 10)	-1.30233	9.37544	-5.1939	1.66167e-05	0.000608976	2.91361
ri_lcrPyTwSXq5MJCo	NA	NA	NA	0.295497	7.74137	5.19088	1.67543e-05	0.000613159	2.90562
Bd1IV3fFCh9ahTniSQ	Inip	66209	INTS3 and NABP interacting protein	-0.590933	8.68964	-5.18962	1.6812e-05	0.000614412	2.90229
WivuW4OUrZcoBIitLQ	Acp2	11432	acid phosphatase 2, lysosomal	0.578907	8.70643	5.17813	1.73462e-05	0.000632534	2.872
utLN60ene_Oj8_K7oE	Smu1	74255	smu-1 suppressor of mec-8 and unc-52 homolog (C. elegans)	-0.704615	10.8312	-5.17792	1.73562e-05	0.000632534	2.87144
Ne4hI7nui5586og7ng	Ifit3	15959	interferon-induced protein with tetratricopeptide repeats 3	1.28932	8.39733	5.17552	1.74701e-05	0.000635799	2.86511
KeiPqJ6K4GkaKcDz5k	C1qbp	12261	complement component 1, q subcomponent binding protein	-0.7163	10.263	-5.17499	1.74952e-05	0.000635828	2.86372
3t0uSKkguomkh7NPvo	Gm9918	432988	predicted gene 9918	-0.350695	7.63383	-5.17086	1.76931e-05	0.000642129	2.85282
iXBrSC_A6Pu3oZHkaQ	Ccng1	12450	cyclin G1	-1.14487	9.06067	-5.16847	1.78086e-05	0.000645427	2.84652
0T40p.pknovQ4wAqp0	Mrpl22	216767	mitochondrial ribosomal protein L22	-0.944802	10.4155	-5.16764	1.78489e-05	0.000645994	2.84433
o_0Ln2qJKcoJLVlGLM	Aimp2	231872	aminoacyl tRNA synthetase complex-interacting multifunctional protein 2	-0.57254	10.2616	-5.16636	1.79114e-05	0.000647358	2.84095
lABbEWr35zVRcXapSo	Rnf25	57751	ring finger protein 25	0.667496	8.92418	5.16328	1.8062e-05	0.000651901	2.83284
0mXEPSgPA3pHuFXoZI	Negr1	320840	neuronal growth regulator 1	-0.146465	7.44278	-5.16066	1.81916e-05	0.000655675	2.82592
6p4xWG3fAruBWXPVKo	Ntn3	18209	netrin 3	-0.243332	7.56345	-5.15632	1.8408e-05	0.000662562	2.81447
uhXrk1SWedF6eeeVec	Ptpre	19267	protein tyrosine phosphatase, receptor type, E	1.11018	10.051	5.15351	1.85494e-05	0.000666529	2.80706
xXx37iRHxf5UeCkqfU	NA	NA	NA	0.250691	7.61428	5.15312	1.85692e-05	0.000666529	2.80603
6egkcbd1PSHh1Wu6tM	Mgat4b	103534	mannoside acetylglucosaminyltransferase 4, isoenzyme B	-1.20678	10.5577	-5.1522	1.86156e-05	0.000667281	2.80361
led1.cgkoT.p1_nnF0	Schip1	30953	schwannomin interacting protein 1	1.02614	8.8555	5.15106	1.86735e-05	0.000668439	2.8006
xXqskgvt9uCCjhlNHk	Poldip3	73826	polymerase (DNA-directed), delta interacting protein 3	-0.888529	8.27561	-5.14985	1.87354e-05	0.000669344	2.7974
EhFeVooenncaCgOccc	NA	NA	NA	-0.4752	7.58925	-5.14956	1.87499e-05	0.000669344	2.79665
9UXk3k9Eueo8Cu5tFA	Gipc1	67903	GIPC PDZ domain containing family, member 1	0.293933	7.69869	5.14722	1.88699e-05	0.00067271	2.79047
0XuBXZ_uLoxYbtNCBU	Baz2a	116848	bromodomain adjacent to zinc finger domain, 2A	0.605854	8.07103	5.14304	1.90862e-05	0.000679318	2.77944
E0jhyB66_7pU5ueVfo	Hemk1	69536	HemK methyltransferase family member 1	0.230647	7.51598	5.14263	1.91072e-05	0.000679318	2.77837
xihyJQfFerhSkE1e6Q	Gpatch11	53951	G patch domain containing 11	0.464978	8.56626	5.14189	1.91457e-05	0.000679763	2.77643
QWoiDESJTQ4QRASSLo	Tmed2	56334	transmembrane p24 trafficking protein 2	-0.38078	7.74095	-5.14029	1.92297e-05	0.00068182	2.77219
B6vSpPF4Wd1_iFev6I	Kcnh2	16511	potassium voltage-gated channel, subfamily H (eag-related), member 2	-0.803534	9.66356	-5.13971	1.92597e-05	0.000681961	2.77068
Top4F7q_ICn0iDjSxc	Nudt10	102954	nudix (nucleoside diphosphate linked moiety X)-type motif 10	-0.648938	8.26873	-5.13788	1.93561e-05	0.000684448	2.76584
0U7.dz2.IIL6KOueDk	Gtf2e2	68153	general transcription factor II E, polypeptide 2 (beta subunit)	-0.309166	7.9522	-5.13528	1.94936e-05	0.000688379	2.75899
uTj37j.Xrb7FSpOkOk	Slc9a3r1	26941	solute carrier family 9 (sodium/hydrogen exchanger), member 3 regulator 1	-0.682388	8.88764	-5.13473	1.95229e-05	0.000688483	2.75754
rdIl2E.UUZ2.FJ23d0	Zfp28	22690	zinc finger protein 28	0.571741	9.4255	5.13282	1.96251e-05	0.000691159	2.75248
6af_OKU2SJ2MR4GCHU	Gm2423	100039786	predicted gene 2423	-0.74331	9.72592	-5.13179	1.96803e-05	0.00069217	2.74976
HqFeZfeFWekeT8TLgQ	Gcn1	231659	GCN1 activator of EIF2AK4	0.183757	7.47967	5.13071	1.97381e-05	0.00069327	2.74693
EeWustql9eu76GX99s	Drd4	13491	dopamine receptor D4	-1.86066	9.93982	-5.12986	1.97837e-05	0.000693614	2.74469
9JYpPauifbf4o.7dV4	Sumf2	67902	sulfatase modifying factor 2	-0.810225	8.11991	-5.12954	1.98009e-05	0.000693614	2.74385
ub0SLtfuiuCXqwr5xI	Rufy3	52822	RUN and FYVE domain containing 3	0.509459	7.86194	5.12597	1.99945e-05	0.000699462	2.73443
lR6h6fQvXVfdf4kT2o	Atp6v0a1	11975	ATPase, H+ transporting, lysosomal V0 subunit A1	-0.211317	7.52406	-5.12479	2.0059e-05	0.000699999	2.73131
0jkqImo54J57oUj6n8	Scarf1	380713	scavenger receptor class F, member 1	0.494403	7.8041	5.12471	2.00634e-05	0.000699999	2.7311
oJQl9HX73vOS7vUeqk	Otulin	432940	OTU deubiquitinase with linear linkage specificity	-0.554317	10.8142	-5.12396	2.01046e-05	0.000700503	2.72911
igX7j4Yu7ojpBS6kEg	NA	NA	NA	-0.40664	13.5033	-5.12102	2.02662e-05	0.000705193	2.72136
T135Ukujom1_cAKsXk	NA	NA	NA	1.25562	8.90148	5.12041	2.02997e-05	0.00070542	2.71977
ueyI6K6gdOEenceOd4	Pdgfc	54635	platelet-derived growth factor, C polypeptide	0.192048	7.46573	5.11833	2.04153e-05	0.000708497	2.71427
3O7oUUpN4eV_FJdqyg	Txlna	109658	taxilin alpha	0.512311	9.04761	5.1158	2.05564e-05	0.00071245	2.7076
BgCe0dAXp_MyC1813g	Ccdc90b	66365	coiled-coil domain containing 90B	-0.787611	10.0066	-5.11519	2.05907e-05	0.000712694	2.70599
u6S7o_4rfklEPcFV9I	2020-09-02	18000	septin 2	0.681312	12.667	5.11431	2.06401e-05	0.000712984	2.70366
xS46iS4ugNKC40hKnI	NA	NA	NA	0.392396	7.66203	5.11407	2.06536e-05	0.000712984	2.70303
rqnH3JbjBFYEktHrSQ	Tbc1d2b	67016	TBC1 domain family, member 2B	0.918661	9.32182	5.11161	2.07927e-05	0.000716842	2.69653
xhQUAng6GU57nql7ig	Fam193b	212483	family with sequence similarity 193, member B	0.609711	8.50242	5.10872	2.09571e-05	0.000721559	2.68891
EYXrI5Yrn44rTt7nS4	Tbcd	108903	tubulin-specific chaperone d	-0.720264	9.79388	-5.10797	2.09997e-05	0.000722076	2.68694
QhuAKTPiMuA0VtVHXU	Calu	12321	calumenin	-0.720411	8.09371	-5.10595	2.11159e-05	0.000725118	2.6816
fUUN0wynU2euU16ySc	NA	NA	NA	0.617718	7.8564	5.10494	2.11741e-05	0.000726162	2.67894
irXFVDn0qE.DStA_o0	H2-T10	15024	histocompatibility 2, T region locus 10	0.284449	7.47379	5.10422	2.12153e-05	0.000726624	2.67706
WedSKTqUXqwSREkgCQ	Lrrc1	214345	leucine rich repeat containing 1	0.467558	7.97882	5.10361	2.1251e-05	0.000726894	2.67543
Zq.lJ7u3O_zjIVRH.c	Dpp8	74388	dipeptidylpeptidase 8	0.731639	9.53485	5.10235	2.13239e-05	0.000728436	2.67212
ufiGXCgiJStVOYi168	Uvssa	71101	UV stimulated scaffold protein A	0.464781	7.94596	5.10034	2.14408e-05	0.000730002	2.66682
WUrUqd4P7U1UA1MU3k	Pigk	329777	phosphatidylinositol glycan anchor biosynthesis, class K	0.680616	7.89431	5.10017	2.14509e-05	0.000730002	2.66637
fXex0f0U59un7XA.5U	Mfap5	50530	microfibrillar associated protein 5	-1.10138	8.46483	-5.10013	2.14534e-05	0.000730002	2.66625
0hUL0P1SBW7uwCeqMk	NA	NA	NA	0.172149	7.53862	5.09866	2.15394e-05	0.000731977	2.66238
3qF3o0U_nLYgwTSaeU	NA	NA	NA	0.918935	10.5184	5.09791	2.15833e-05	0.000732515	2.66041
9jm5INTrTdztDAskqA	Ergic2	67456	ERGIC and golgi 2	-0.755837	8.80298	-5.09615	2.16873e-05	0.000735091	2.65576
ou6dFNW7z.hLOb9SuY	Gtf3c6	67371	general transcription factor IIIC, polypeptide 6, alpha	-0.643861	8.61574	-5.09445	2.1788e-05	0.000737552	2.65127
Wb03rorvF5L09n9YhI	NA	NA	NA	-0.5714	11.3814	-5.09133	2.19737e-05	0.000742875	2.64306
6Rf6S6xQoEs7ODuON8	NA	NA	NA	-0.339296	7.75233	-5.09002	2.20528e-05	0.000744586	2.63959
ZoO1EgURUqXRF4hCT0	9330151L19Rik	414085	RIKEN cDNA 9330151L19 gene	0.674851	8.15463	5.08844	2.21475e-05	0.000746821	2.63544
Bn5P_UK3RhHicIjAVA	Vps36	70160	vacuolar protein sorting 36	-1.01215	9.64383	-5.085	2.23566e-05	0.000752754	2.62634
HUJLSCHikoo2WI7SJ4	Rtf2	66404	replication termination factor 2	0.488728	9.1997	5.0846	2.2381e-05	0.000752754	2.62529
cjXg.kgjUIOuDthdNE	Cox11	69802	cytochrome c oxidase assembly protein 11, copper chaperone	-0.341514	7.94741	-5.0821	2.25339e-05	0.000756171	2.6187
0zVnvnkJaeTfL6U4IU	Ramp3	56089	receptor (calcitonin) activity modifying protein 3	-0.214799	7.48523	-5.08199	2.25403e-05	0.000756171	2.61842
ueM6Afd.POnOQ7KJ6U	Gm5591	434171	predicted gene 5591	0.15838	7.52366	5.07972	2.26806e-05	0.000759231	2.61242
3e5HuTd1KTggBSsipI	NA	NA	NA	0.391243	7.91107	5.07957	2.26896e-05	0.000759231	2.61203
oOclFK3qC6dEvhAuoE	App	11820	amyloid beta (A4) precursor protein	0.427918	7.87892	5.07706	2.28454e-05	0.000761985	2.60541
Bn6feiKAgKenPjnsrk	Polr2d	69241	polymerase (RNA) II (DNA directed) polypeptide D	-0.589425	10.5524	-5.07701	2.28482e-05	0.000761985	2.60529
iknYpyFNOoSERIhH_U	Timm44	21856	translocase of inner mitochondrial membrane 44	0.490086	9.86338	5.07684	2.28593e-05	0.000761985	2.60482
rm4lKVztQS7.XhB6Is	Stk3	56274	serine/threonine kinase 3	-0.609933	8.56159	-5.07518	2.2963e-05	0.00076447	2.60044
3Jap9l9ti.LR_ShnEY	Rbm10	236732	RNA binding motif protein 10	-0.388823	7.82698	-5.07287	2.31075e-05	0.000768302	2.59437
NkAkhPgLaEaKhnoS5I	Trub1	72133	TruB pseudouridine (psi) synthase family member 1	-0.292405	7.69928	-5.06974	2.33056e-05	0.000773442	2.58611
0rgiJIjdQ5j40s7haQ	Atic	108147	5-aminoimidazole-4-carboxamide ribonucleotide formyltransferase/IMP cyclohydrolase	-0.552192	8.00522	-5.06847	2.33867e-05	0.000773442	2.58275
0VRNH7XFiEASinfH00	Casp4	12363	caspase 4, apoptosis-related cysteine peptidase	0.745302	7.8715	5.06843	2.33889e-05	0.000773442	2.58266
ig7nq7RCLuDCf7Ej.g	Galnt12	230145	polypeptide N-acetylgalactosaminyltransferase 12	-0.22558	7.58384	-5.06843	2.33892e-05	0.000773442	2.58264
xfSFPYNP6qFw07E_Es	Sipa1l3	74206	signal-induced proliferation-associated 1 like 3	-0.559983	8.51634	-5.0681	2.34099e-05	0.000773442	2.58179
ZVS7fxxu1QmoNwi6DU	Nexmif	245555	neurite extension and migration factor	0.445386	7.97001	5.06489	2.36157e-05	0.000779259	2.57331
Z31fHcpeBV1xnsMDf4	Ppp1r1b	19049	protein phosphatase 1, regulatory inhibitor subunit 1B	-0.671135	8.35567	-5.0634	2.37121e-05	0.000781454	2.56937
QkmuXWmZLyZmaXod.8	Pou3f1	18991	POU domain, class 3, transcription factor 1	-0.59209	8.27493	-5.06151	2.38344e-05	0.000784496	2.56439
Wd_tfI4DvxMn3rjNfQ	Tmed10-ps	100042773	transmembrane p24 trafficking protein 10, pseudogene	-0.735541	10.017	-5.05892	2.4003e-05	0.000788233	2.55757
Z.t006.kxunDf_7JTk	NA	NA	NA	-0.459042	7.60021	-5.05845	2.40341e-05	0.000788233	2.55632
07iZx6X_zogjXME.kU	Ptpn12	19248	protein tyrosine phosphatase, non-receptor type 12	-0.495004	7.77463	-5.05838	2.40383e-05	0.000788233	2.55615
3N7R6fxqhnayhOjkBc	Peli2	93834	pellino 2	0.238868	7.57892	5.05691	2.41352e-05	0.00079042	2.55226
lSKKBU6MSNCssW7wuc	Uchl5	56207	ubiquitin carboxyl-terminal esterase L5	-0.699778	9.00583	-5.05337	2.43693e-05	0.000797091	2.54292
0VquBA6j6IRJziOfNU	Dtx4	207521	deltex 4, E3 ubiquitin ligase	0.872867	9.85246	5.05203	2.4458e-05	0.000798993	2.5394
r3eJrKcIHfk35Oe1R4	NA	NA	NA	0.528178	8.63311	5.04918	2.46491e-05	0.000802629	2.53187
9terV95KHq4Ho4LIl4	Tpm4	326618	tropomyosin 4	0.783747	8.4905	5.04908	2.46556e-05	0.000802629	2.53162
TegltYxfRB5KMkRehc	Trio	223435	triple functional domain (PTPRF interacting)	0.503344	8.12614	5.049	2.46614e-05	0.000802629	2.53139
Hu5_55_7uefM6i.qwk	Zfpm2	22762	zinc finger protein, multitype 2	0.151074	7.48468	5.04796	2.47314e-05	0.00080391	2.52864
0UonrAc.ruqeA9dp0c	Gbp3	55932	guanylate binding protein 3	1.03136	8.54833	5.04364	2.50242e-05	0.000812419	2.51725
NppDPQFIhXqTa7JS3g	Scube1	64706	signal peptide, CUB domain, EGF-like 1	0.337011	7.54024	5.04213	2.51274e-05	0.000814231	2.51327
oB6J6uilaiSuF9IX6Q	Ins2	16334	insulin II	-0.678432	7.78594	-5.04191	2.51423e-05	0.000814231	2.5127
9ynuF0pDexJHZKXSuI	Wipi2	74781	WD repeat domain, phosphoinositide interacting 2	0.613393	8.90146	5.04118	2.51921e-05	0.000814836	2.51078
xp6s65J7rkQ7g9Q4Hk	Rnf167	70510	ring finger protein 167	-0.763162	10.1299	-5.03967	2.52965e-05	0.000815656	2.50678
rq3K7qDfp6O3_X3np4	Car14	23831	carbonic anhydrase 14	-0.654825	8.0658	-5.03953	2.53058e-05	0.000815656	2.50643
lJQlo0ke63igaji7Ho	Iqsec2	245666	IQ motif and Sec7 domain 2	-0.320557	7.78887	-5.03946	2.5311e-05	0.000815656	2.50623
HWrv_COHcRJB.gnDiU	Tpx2	72119	TPX2, microtubule-associated	-0.358149	8.25526	-5.03846	2.53798e-05	0.000816868	2.5036
fVYXuaG1H.XH5fyRE4	Acsl6	216739	acyl-CoA synthetase long-chain family member 6	-0.299001	7.61863	-5.03554	2.5583e-05	0.000822395	2.49589
33SlIB.REnH91lKU90	Aplnr	23796	apelin receptor	-0.33032	7.55809	-5.03424	2.56738e-05	0.000824302	2.49246
3lYRleeKSGDhPC94JI	Dusp3	72349	dual specificity phosphatase 3 (vaccinia virus phosphatase VH1-related)	0.1867	7.57044	5.03176	2.58479e-05	0.000828875	2.48592
TQSvvroTn65.6znkBE	Crhbp	12919	corticotropin releasing hormone binding protein	0.256107	7.56971	5.02995	2.59758e-05	0.000831958	2.48114
6vU1pHvqWnf60biVb8	Ldhd	52815	lactate dehydrogenase D	0.450206	7.81253	5.02683	2.61975e-05	0.000838031	2.47292
u6wTwDr.aoXUCGlKLU	Tardbp	230908	TAR DNA binding protein	0.620942	8.50171	5.02358	2.64306e-05	0.000843714	2.46435
9kCMXXc5yIrXV4V3VY	Tbxa2r	21390	thromboxane A2 receptor	-0.344739	7.61929	-5.02345	2.64396e-05	0.000843714	2.46402
luddJ6oXk3cuJIizRo	Prkab1	19079	protein kinase, AMP-activated, beta 1 non-catalytic subunit	0.65628	9.52384	5.01974	2.6709e-05	0.000851271	2.45421
QXXXEmopI3tJKSf8TU	Fmr1	14265	fragile X mental retardation 1	0.424728	8.59816	5.01759	2.68653e-05	0.000855213	2.44857
3p4AnFUrffy9IE1BdI	Dbndd1	72185	dysbindin (dystrobrevin binding protein 1) domain containing 1	-0.353459	7.75197	-5.01661	2.69375e-05	0.000856469	2.44597
u1FA5AtXbpd8ecq0oI	Mxra8	74761	matrix-remodelling associated 8	0.991809	10.4367	5.01342	2.71731e-05	0.000862909	2.43755
WRYhbv4Jf3gi8apdhU	Trp53rka	381406	transformation related protein 53 regulating kinase A	-0.364248	7.90088	-5.00937	2.74746e-05	0.00087111	2.42687
WTr_iQieoceKCi5Lhc	Azi2	27215	5-azacytidine induced gene 2	-0.513318	9.07389	-5.00906	2.74979e-05	0.00087111	2.42605
EX1539te9.QznfSH10	Fchsd1	319262	FCH and double SH3 domains 1	-0.482353	8.99038	-5.004	2.78796e-05	0.000881164	2.41271
uVkpK1Ps7ILL7oIJLU	NA	NA	NA	0.130468	7.50426	5.00396	2.78826e-05	0.000881164	2.41261
6TRQgqUwjex4VQnnuo	Ccl24	56221	chemokine (C-C motif) ligand 24	-0.245677	7.43819	-5.00279	2.79721e-05	0.000882927	2.40951
f6XeITxR1R6p6Xo9Hk	NA	NA	NA	0.278058	7.61324	5.00162	2.8061e-05	0.000884665	2.40644
uosXvWUCIEvAKDcXCc	Tipin	66131	timeless interacting protein	-0.202677	7.4829	-4.99686	2.84279e-05	0.000895154	2.39387
oC3ebF1IKemKptOlmg	Toe1	68276	target of EGR1, member 1 (nuclear)	-1.01551	8.24551	-4.99585	2.85062e-05	0.000896542	2.39121
oX6hShT_4eXyLOUSEY	Hdhd2	76987	haloacid dehalogenase-like hydrolase domain containing 2	-0.530072	9.09371	-4.99422	2.86329e-05	0.000899446	2.38692
9mlIv7muUi2o52.QsQ	NA	NA	NA	0.196468	7.57935	4.9933	2.8705e-05	0.000900285	2.38449
xKUn63UyYvUpSkO8bs	Nid1	18073	nidogen 1	0.530946	8.13784	4.993	2.87285e-05	0.000900285	2.3837
Woite55wVfd9DL9JC4	NA	NA	NA	-0.190922	7.54045	-4.99094	2.88899e-05	0.000904259	2.37828
0S0eMex7Hse94fq.kw	Tmem65	74868	transmembrane protein 65	-0.609162	9.38277	-4.99005	2.89601e-05	0.000905376	2.37593
KweVopFpXqXykXQof8	Kcnh2	16511	potassium voltage-gated channel, subfamily H (eag-related), member 2	-0.599003	9.14025	-4.9887	2.90673e-05	0.000907371	2.37236
fVSUhXlz7eUnHe0nOA	Tardbp	230908	TAR DNA binding protein	1.17003	9.65782	4.98837	2.90933e-05	0.000907371	2.37149
cVQVzdcXUXYXnxPoeo	Nid1	18073	nidogen 1	1.19056	9.74369	4.98775	2.91423e-05	0.000907817	2.36987
91MtlO9c1dycdSVY8E	NA	NA	NA	-0.474193	8.08063	-4.98516	2.93488e-05	0.000910933	2.36304
okekfX0wI8i_4u4oOg	Taf1d	75316	TATA-box binding protein associated factor, RNA polymerase I, D	-0.635637	8.37932	-4.98454	2.93984e-05	0.000910933	2.3614
uuV6h39dtLpOC3iOkw	Msn	17698	moesin	0.521923	8.3592	4.98448	2.94037e-05	0.000910933	2.36123
lxUpRJR36vU35wwOek	Sema3f	20350	sema domain, immunoglobulin domain (Ig), short basic domain, secreted, (semaphorin) 3F	0.556685	8.15344	4.98438	2.94117e-05	0.000910933	2.36096
HvywLpQZTX.fWHoz2A	NA	NA	NA	-1.09704	9.45516	-4.98432	2.94164e-05	0.000910933	2.36081
3KKHp64u59SCjUq_u4	Xpnpep1	170750	X-prolyl aminopeptidase (aminopeptidase P) 1, soluble	-1.44963	8.71128	-4.98155	2.96393e-05	0.00091675	2.35351
KaofSlS1GSKCkCiFYA	NA	NA	NA	0.161273	7.47114	4.9809	2.96914e-05	0.000917279	2.35181
xfdArJ97pISVV7tku4	Nelfcd	57314	negative elongation factor complex member C/D, Th1l	0.466369	10.0784	4.98042	2.97306e-05	0.000917406	2.35054
KghE5Iofgd6FfkSnRQ	Fer	14158	fer (fms/fps related) protein kinase	0.427222	7.83543	4.97781	2.99433e-05	0.00092288	2.34364
KzmueKJRLVxhplOBdc	Wdr45b	66840	WD repeat domain 45B	-0.887951	9.23565	-4.97722	2.99911e-05	0.000923266	2.3421
c0YonUngoYojj6lT3I	Ola1	67059	Obg-like ATPase 1	-0.742312	9.79974	-4.97575	3.01114e-05	0.000924579	2.33823
0pB9elDgm0XeGu0tNg	Atp6v0d1	11972	ATPase, H+ transporting, lysosomal V0 subunit D1	-1.02796	10.1934	-4.97545	3.01362e-05	0.000924579	2.33743
6kW3eunGaD_d_SWOEc	Cryz	12972	crystallin, zeta	-1.01007	8.20288	-4.97541	3.01397e-05	0.000924579	2.33732
9VIe_ogoPAV0gRt15U	Ift122	81896	intraflagellar transport 122	1.07769	8.7689	4.97066	3.0532e-05	0.000935516	2.32481
xWqSTyIFJJNIUFVEew	NA	NA	NA	0.16165	7.52948	4.97022	3.05692e-05	0.000935559	2.32363
BVi10X0Q0JXAEQytIE	NA	NA	NA	0.908301	8.38242	4.96761	3.07876e-05	0.000941144	2.31675
6tTWtCdx5ehd7sRzQ8	NA	NA	NA	-1.08482	10.2374	-4.96505	3.1003e-05	0.000946622	2.31
BYUp6f838B8kp7TtNc	Rab22a	19334	RAB22A, member RAS oncogene family	0.697314	8.44243	4.96434	3.10631e-05	0.000947354	2.30813
6DmH3pWH5ahUlVJCW8	Tor2a	30933	torsin family 2, member A	-0.455348	7.79356	-4.96324	3.11568e-05	0.000949102	2.30522
Tpd0scUokokp0p77hw	Mindy2	235461	MINDY lysine 48 deubiquitinase 2	0.415293	8.04443	4.96182	3.12776e-05	0.000951676	2.30147
BcVLE658utekOeRzTo	Msc	17681	musculin	0.444886	7.84996	4.9607	3.13725e-05	0.000953455	2.29854
9vnf1eyvA7lMnrSAqo	Gosr2	56494	golgi SNAP receptor complex member 2	-0.878345	8.86853	-4.95983	3.14471e-05	0.000954613	2.29625
H0eYXqLASrtnle4igg	Arfgap3	66251	ADP-ribosylation factor GTPase activating protein 3	0.723544	8.98863	4.95699	3.16919e-05	0.000959846	2.28875
EdV55XSH0q37oO0HQo	Nudt13	67725	nudix (nucleoside diphosphate linked moiety X)-type motif 13	0.274312	7.57729	4.95672	3.17154e-05	0.000959846	2.28803
WUeHqd4Xp9UDsJIg6c	Spire1	68166	spire type actin nucleation factor 1	0.49559	8.4357	4.95628	3.17534e-05	0.000959846	2.28687
xtNfonuun.uOCKKIBE	NA	NA	NA	1.22469	8.78131	4.95613	3.17662e-05	0.000959846	2.28648
0RAlO44h7m_.9UyjAE	Itm2b	16432	integral membrane protein 2B	-0.875504	10.1384	-4.95563	3.18093e-05	0.000960039	2.28517
ZSKNAlvf9T9_lKXsd0	Foxq1	15220	forkhead box Q1	1.24524	10.5703	4.95446	3.19112e-05	0.000962004	2.28208
QKZY5IPV9vtEl91wPU	Gins4	109145	GINS complex subunit 4 (Sld5 homolog)	-0.561258	11.605	-4.95118	3.21981e-05	0.00096777	2.27343
WbHvgn_xA.uvXCVYLg	Slc25a3	18674	solute carrier family 25 (mitochondrial carrier, phosphate carrier), member 3	-0.683384	10.9435	-4.95084	3.22273e-05	0.00096777	2.27255
xIMvX7SLp86pcbkCik	Ncoa4	27057	nuclear receptor coactivator 4	-0.79832	9.16812	-4.95074	3.2236e-05	0.00096777	2.27229
Wl3ytkTnhw5TXLkkjQ	Tex10	269536	testis expressed gene 10	0.430133	9.86602	4.95058	3.22504e-05	0.00096777	2.27186
ujWKd33pdQqRSkzKgA	NA	NA	NA	0.172829	7.56842	4.94791	3.24857e-05	0.000973714	2.26483
rioS4kefRF5xTt9L64	Mon2	67074	MON2 homolog, regulator of endosome to Golgi trafficking	0.923932	10.1269	4.94432	3.28053e-05	0.00098217	2.25536
le9UAH4euT7nI.g7sw	Gorab	98376	golgin, RAB6-interacting	-0.241374	7.66375	-4.94362	3.28684e-05	0.000982936	2.2535
EdWdeS7i3Uic2Cn9IE	NA	NA	NA	0.874912	10.309	4.94257	3.29629e-05	0.000984093	2.25072
WgdL1_gm0k3lmjuSNI	Syne1	64009	spectrin repeat containing, nuclear envelope 1	-0.157639	7.4307	-4.94178	3.30335e-05	0.000984093	2.24865
0TpK6pH3HB5h1Cgj3k	NA	NA	NA	0.182053	7.51244	4.94134	3.3073e-05	0.000984093	2.2475
9qC544T6DlSjk6V8eU	Ammecr1l	225339	AMME chromosomal region gene 1-like	0.734135	9.79358	4.94116	3.30895e-05	0.000984093	2.24702
Kru5wRev6chd6Pt0pc	NA	NA	NA	0.357865	7.7134	4.94052	3.31468e-05	0.000984093	2.24534
ujUCXgHIHqQd0kgYmg	Akap9	100986	A kinase (PRKA) anchor protein (yotiao) 9	0.347117	7.74948	4.94033	3.31643e-05	0.000984093	2.24484
K9eOi9JJaq5Su4pfKE	C4b	12268	complement component 4B (Chido blood group)	1.00382	8.28554	4.94026	3.31704e-05	0.000984093	2.24466
E94n1C3f1JNRELF54E	Gm9731	732482	Fam58a pseudogene	-0.427626	8.83033	-4.93797	3.33783e-05	0.000988095	2.23861
0q3nxUooQii0oidJOQ	NA	NA	NA	0.165037	7.49646	4.93794	3.33808e-05	0.000988095	2.23854
fXv1S.sSgyXp7MTEng	Slco2b1	101488	solute carrier organic anion transporter family, member 2b1	0.66368	8.59494	4.936	3.35584e-05	0.000992228	2.23341
Ttd8VbPVTq.12n_iCI	NA	NA	NA	-0.642307	10.3901	-4.93545	3.36089e-05	0.0009926	2.23196
37koleKAFIUqR4vojo	NA	NA	NA	0.24448	7.51841	4.93317	3.38184e-05	0.000997662	2.22595
94l6aeCV1c1yIJJ46M	Nol6	230082	nucleolar protein family 6 (RNA-associated)	-0.185415	7.46278	-4.93274	3.3858e-05	0.000997706	2.22482
3qotJAQ3F2LnfUf4co	Ints6l	236790	integrator complex subunit 6 like	0.981704	9.34081	4.93193	3.39331e-05	0.000998792	2.22268
HDlpf.yJPVzFZHuGX0	Med13l	76199	mediator complex subunit 13-like	0.198273	7.58421	4.93059	3.40572e-05	0.00100132	2.21915
xrq2vuz812VEKoC3to	NA	NA	NA	0.724916	9.48483	4.92977	3.41331e-05	0.00100243	2.21699
9dzkzk3TFOD.yu5ugk	Bag2	213539	BCL2-associated athanogene 2	-0.359572	7.80606	-4.92811	3.42883e-05	0.00100585	2.21261
3js91OzpR_Cg5wNQoU	Gosr2	56494	golgi SNAP receptor complex member 2	-0.713682	9.32255	-4.92674	3.44159e-05	0.00100847	2.20902
lnjR54iiKRBSgfdKk8	Hmga2-ps1	15365	high mobility group AT-hook 2, pseudogene 1	0.25585	7.63446	4.92368	3.47045e-05	0.00101553	2.20094
rmsnrp3Tl6f_3_SEeI	NA	NA	NA	0.463941	7.75988	4.92321	3.47494e-05	0.00101553	2.19969
Qidee176AvegvChoi4	Mrps7	50529	mitchondrial ribosomal protein S7	-0.695627	11.3108	-4.92295	3.47735e-05	0.00101553	2.19902
0iuRyS7VSal8IOWgks	Aptx	66408	aprataxin	-0.220852	7.60713	-4.92242	3.4824e-05	0.00101587	2.19762
ZkkvzSlEf4r.klO384	NA	NA	NA	0.163299	7.50401	4.92071	3.49867e-05	0.0010185	2.19311
cnu0Qu1QMffrDC6p40	Abcc1	17250	ATP-binding cassette, sub-family C (CFTR/MRP), member 1	0.180732	7.40981	4.92065	3.4992e-05	0.0010185	2.19296
6b3ifVATcBRiqiBVn4	Eya3	14050	EYA transcriptional coactivator and phosphatase 3	0.411605	8.01802	4.91905	3.51451e-05	0.00102182	2.18874
TQfCsgp_p5y78PoAxQ	Jam3	83964	junction adhesion molecule 3	-0.31582	7.79095	-4.9178	3.52657e-05	0.00102419	2.18543
QFKnFI15L6gvtaexSQ	NA	NA	NA	-0.736682	7.81908	-4.9162	3.54196e-05	0.00102564	2.18122
NXO.XQKeoeyEzl0_lI	Chd8	67772	chromodomain helicase DNA binding protein 8	0.389089	7.68964	4.91596	3.54426e-05	0.00102564	2.18059
902OtkKUO4F6XF6uUI	Rbm38	56190	RNA binding motif protein 38	-0.582114	7.99533	-4.91566	3.54717e-05	0.00102564	2.1798
iqSJU4XjhQO.e8HJSU	Tnrc6b	213988	trinucleotide repeat containing 6b	0.38725	7.72329	4.91565	3.54725e-05	0.00102564	2.17978
Zi0CCk10WK3ruYiReA	Miga1	215708	mitoguardin 1	0.440058	8.11461	4.91344	3.56869e-05	0.0010307	2.17395
0ChXjnlCWgh6jgYlCM	Calr	12317	calreticulin	-1.96095	10.1819	-4.91227	3.58006e-05	0.00103285	2.17088
iFWLkruBRrC7kS18qA	Stat1	20846	signal transducer and activator of transcription 1	0.829562	9.66186	4.91155	3.58716e-05	0.00103336	2.16896
uhC.vvozlfhzDix9Kg	Hprt	15452	hypoxanthine guanine phosphoribosyl transferase	-0.722105	8.5928	-4.91091	3.5934e-05	0.00103336	2.16728
T5K3r3Wl8ep90KwKlI	Man2a2	140481	mannosidase 2, alpha 2	0.717015	8.28422	4.91088	3.59368e-05	0.00103336	2.16721
6FlL0aBx0FDRiV4KsQ	Plpp1	19012	phospholipid phosphatase 1	0.617711	9.94298	4.90965	3.60573e-05	0.00103539	2.16397
6g9KFDH50lRdnWFQI8	Trmt1l	98685	tRNA methyltransferase 1 like	0.361386	7.66304	4.90936	3.60864e-05	0.00103539	2.16319
Enr1aKIKl4LODo.XYY	Lsm5	66373	LSM5 homolog, U6 small nuclear RNA and mRNA degradation associated	-0.790588	11.6518	-4.9089	3.61311e-05	0.00103553	2.16199
Wt6SRZ6HCiFyTqQzCU	Myo1c	17913	myosin IC	0.362189	7.85968	4.90844	3.61773e-05	0.00103572	2.16076
os_cwW43vfG_3893lo	Glrx5	73046	glutaredoxin 5	-0.611448	10.732	-4.90684	3.63353e-05	0.00103911	2.15654
3dVuTz6U7d3r1EIxb4	Igf1r	16001	insulin-like growth factor I receptor	1.00426	9.66232	4.90514	3.65043e-05	0.0010428	2.15206
HL1S87.yqwwL06e_jQ	Acadsb	66885	acyl-Coenzyme A dehydrogenase, short/branched chain	-0.509086	8.56019	-4.90241	3.67761e-05	0.00104942	2.14489
NkM0UEOii71391E12k	NA	NA	NA	0.539975	8.60731	4.90154	3.68634e-05	0.00104977	2.1426
9hUoigU_5TjfUkovlY	NA	NA	NA	0.763343	10.7293	4.90136	3.68818e-05	0.00104977	2.14211
iRSCUreKt99JlPiL9U	Atxn1	20238	ataxin 1	0.332966	7.85716	4.90083	3.69355e-05	0.00104977	2.14071
6eVOB0Ht.fpIrhJdSk	Sf3b6	66055	splicing factor 3B, subunit 6	0.523095	8.02174	4.9007	3.69489e-05	0.00104977	2.14036
u6lp3_tG4lW.knk1.U	Ldhd	52815	lactate dehydrogenase D	0.351085	7.72384	4.89983	3.70365e-05	0.00105112	2.13807
ZT97s_lg4PkIcEhtxI	Ppp6r3	52036	protein phosphatase 6, regulatory subunit 3	-0.248343	7.69766	-4.89873	3.71477e-05	0.00105313	2.13517
6QMUb0KX5npJ9R8XkU	NA	NA	NA	-0.662097	8.26875	-4.8947	3.75579e-05	0.00106361	2.12455
HfFpSAC6cOtqC4XF.0	Emc1	230866	ER membrane protein complex subunit 1	0.462072	8.13902	4.89414	3.76146e-05	0.00106362	2.12309
Qp3_OBuHkhPfiejui0	Pus10	74467	pseudouridylate synthase 10	-0.470909	8.7018	-4.8939	3.76393e-05	0.00106362	2.12246
Tp1XuJA5Kg1iSBDa8s	NA	NA	NA	-0.310844	7.76547	-4.89256	3.77779e-05	0.00106638	2.11891
xDgqCaiBYJlSYqyA54	Lrrc45	217366	leucine rich repeat containing 45	0.514057	8.15278	4.89209	3.78255e-05	0.00106657	2.11769
uhWPfZ.UfTfFPzzZpU	NA	NA	NA	0.451914	14.8419	4.89084	3.7955e-05	0.00106907	2.11439
KiIp7f51Ht.hTV4S50	Ap3s2	11778	adaptor-related protein complex 3, sigma 2 subunit	-0.456749	8.92294	-4.88879	3.81675e-05	0.0010739	2.10899
KljCLigMV8.une8Q64	Asns	27053	asparagine synthetase	-0.362243	7.66125	-4.88633	3.8425e-05	0.00107999	2.10249
6SXajqweaSALX2p3i8	Wfdc1	67866	WAP four-disulfide core domain 1	-1.36922	9.60515	-4.88376	3.86951e-05	0.00108641	2.09572
EntVFETJT1T.vAklHo	NA	NA	NA	0.717824	9.4904	4.88265	3.8812e-05	0.00108853	2.0928
KlFLQiMilqEe4.qjn0	B430203G13Rik	791400	RIKEN cDNA B430203G13 gene	0.219189	7.4326	4.88216	3.88639e-05	0.00108881	2.09151
ToUBoITXpANQgqD4og	Hadh	15107	hydroxyacyl-Coenzyme A dehydrogenase	-0.194801	7.52194	-4.88155	3.89291e-05	0.00108891	2.08989
uooEKgJI5RJUX0RxoI	Casp8	12370	caspase 8	0.547384	8.8667	4.88134	3.89505e-05	0.00108891	2.08936
NcuVN1d6oM0vptPKEk	Casp9	12371	caspase 9	0.312759	7.74756	4.88041	3.90499e-05	0.00109052	2.0869
iu4lJd7og6LqQgNFaE	St5	76954	suppression of tumorigenicity 5	0.350264	7.78288	4.87976	3.91186e-05	0.00109128	2.0852
xihUKYk6m3f9wr9Lb4	NA	NA	NA	-1.00842	8.7335	-4.87805	3.93023e-05	0.00109523	2.08067
ZuQTmle5VdE8xMRORE	Sec24a	77371	Sec24 related gene family, member A (S. cerevisiae)	0.635035	8.26344	4.87664	3.94536e-05	0.00109828	2.07696
97rI5L_O4FRHpJy4fo	Rell1	100532	RELT-like 1	0.627615	8.10519	4.8749	3.96405e-05	0.00110231	2.07239
QRuSqA4LsS7uf0iKaU	NA	NA	NA	0.222787	7.57755	4.87318	3.98274e-05	0.00110464	2.06784
HsA.rmhnYl8OfQrshc	Hspd1	15510	heat shock protein 1 (chaperonin)	-1.8735	9.24299	-4.87297	3.98499e-05	0.00110464	2.0673
Biih1o1p2mdldnZTog	NA	NA	NA	-1.09485	11.4051	-4.87296	3.98508e-05	0.00110464	2.06728
E65D0kLLydKq0kLTRg	Gabpb1	14391	GA repeat binding protein, beta 1	-0.467091	8.6356	-4.87219	3.99343e-05	0.00110578	2.06525
fsexo73oFETrDd5_Xk	Sult4a1	29859	sulfotransferase family 4A, member 1	-0.608648	8.56355	-4.8717	3.99878e-05	0.00110609	2.06396
iv155dx6dCehIlAJXk	NA	NA	NA	0.670229	7.94804	4.87071	4.0096e-05	0.00110791	2.06135
oR92hDikhbvAOOgiug	Dnajc2	22791	DnaJ heat shock protein family (Hsp40) member C2	-0.526631	8.27957	-4.86975	4.02013e-05	0.00110965	2.05881
QfJVKeQqwLUpZKIkCs	NA	NA	NA	0.146662	7.46441	4.86633	4.05775e-05	0.00111885	2.04981
fCn3RBSl1de1wqEEe0	Ptpn14	19250	protein tyrosine phosphatase, non-receptor type 14	0.175268	7.5017	4.86484	4.07429e-05	0.00112223	2.04588
xqWWOnSStAk.1EQl44	Naa35	78689	N(alpha)-acetyltransferase 35, NatC auxiliary subunit	0.196332	7.56112	4.86368	4.08714e-05	0.00112459	2.04284
iHuTRwpXtX16qWeTQw	Mef2b	17259	myocyte enhancer factor 2B	-0.670569	8.42772	-4.86163	4.11007e-05	0.00112933	2.03743
ZXgIs9Veji4vQJkvXg	Prkdc	19090	protein kinase, DNA activated, catalytic polypeptide	-0.542269	8.03796	-4.86137	4.113e-05	0.00112933	2.03674
rVs9UuUILECE81pJXc	Pea15a	18611	phosphoprotein enriched in astrocytes 15A	-0.818088	8.40736	-4.85978	4.13085e-05	0.00113304	2.03255
cfrI99dL5WJej08t6w	NA	NA	NA	0.701999	7.9201	4.8582	4.1487e-05	0.00113674	2.02839
r7p6gkt6uIjC6oSoCY	Tmbim1	69660	transmembrane BAX inhibitor motif containing 1	0.457467	7.92998	4.85736	4.1582e-05	0.00113815	2.02618
clSEI0dLChhqCiXq0c	Ptprm	19274	protein tyrosine phosphatase, receptor type, M	0.12204	7.45222	4.8567	4.16568e-05	0.00113901	2.02444
ft9bSMe3kvmztRJSpw	Melk	17279	maternal embryonic leucine zipper kinase	-0.78252	8.23029	-4.85209	4.21836e-05	0.00115221	2.0123
H93EBSwaj9D1hod5ZU	Npas4	225872	neuronal PAS domain protein 4	0.27057	7.44701	4.84775	4.26859e-05	0.00116472	2.00086
ZeWsE35.JSUbUO3PJI	Rc3h2	319817	ring finger and CCCH-type zinc finger domains 2	0.463461	8.15956	4.847	4.27736e-05	0.00116589	1.99888
cUZL0EE3336Ph1Hp0k	Ccz1	231874	CCZ1 vacuolar protein trafficking and biogenesis associated	0.428928	10.8227	4.84525	4.29782e-05	0.00117025	1.99427
iBQldutdTJJ49SCCR4	L2hgdh	217666	L-2-hydroxyglutarate dehydrogenase	0.639851	9.0483	4.84316	4.32238e-05	0.00117572	1.98876
HRCjEqhE8kTSekitik	Cdk13	69562	cyclin-dependent kinase 13	0.847534	9.84402	4.84127	4.34461e-05	0.00117982	1.9838
E6eVLxxq5.x._R6p6I	Specc1l	74392	sperm antigen with calponin homology and coiled-coil domains 1-like	0.181292	7.54964	4.84111	4.3465e-05	0.00117982	1.98338
Bi.9Xg7uSX.eP__zFE	Capn10	23830	calpain 10	-0.455604	8.74235	-4.84069	4.35154e-05	0.00117997	1.98226
Be0lciUULrDtJRar.s	Scamp2	24044	secretory carrier membrane protein 2	0.4945	11.5707	4.83798	4.38382e-05	0.00118749	1.97512
QGU6KP9ISN7f4XAk7k	Wdr73	71968	WD repeat domain 73	-0.390027	7.9557	-4.83733	4.39162e-05	0.00118837	1.9734
xSjngcnHq39K6Jw6Eo	Pcdh1	75599	protocadherin 1	0.484595	7.79325	4.83502	4.41926e-05	0.00119286	1.96734
lhafTwcc6TkCvahRJ4	NA	NA	NA	-0.727785	8.45642	-4.83475	4.42262e-05	0.00119286	1.96661
KIKICfns1F6rbuRo68	Thyn1	77862	thymocyte nuclear protein 1	-0.732324	12.0903	-4.83462	4.42419e-05	0.00119286	1.96627
0pwI5_oL5G4dvv3ogg	Fyn	14360	Fyn proto-oncogene	-0.553257	7.93503	-4.83443	4.42645e-05	0.00119286	1.96577
fjSm3kin0kXp4gvUEg	Actn3	11474	actinin alpha 3	-0.284603	7.49014	-4.83219	4.45356e-05	0.00119893	1.95987
lRXuy_0Khc5eFuArhs	NA	NA	NA	0.170913	7.43139	4.83024	4.47725e-05	0.00120407	1.95474
o.zHdNRkSSlOWXRSk4	NA	NA	NA	0.189946	7.61267	4.82891	4.49356e-05	0.00120663	1.95123
xlKOl_B.3_fl0l.Yuk	Trim35	66854	tripartite motif-containing 35	1.00919	8.7641	4.82871	4.49597e-05	0.00120663	1.95071
9ml5OFH7pX9fngf.O4	Apaf1	11783	apoptotic peptidase activating factor 1	0.718762	9.43166	4.82827	4.50137e-05	0.00120684	1.94956
Her0loi056P4HDiass	Prickle1	106042	prickle planar cell polarity protein 1	0.796229	10.1747	4.82623	4.52649e-05	0.00121233	1.94418
EnrqWi47vOioL6g7Nc	Tef	21685	thyrotroph embryonic factor	0.594046	9.15242	4.8226	4.57149e-05	0.00122313	1.93462
9Us7nuunjfO7Rf5elE	Aldh4a1	212647	aldehyde dehydrogenase 4 family, member A1	-0.516053	10.1276	-4.82159	4.58402e-05	0.00122523	1.93198
3q7ukRIz6rP7P.vXuU	Zfp592	233410	zinc finger protein 592	0.422869	8.30272	4.82097	4.59187e-05	0.00122608	1.93032
ZK6rnoiOnyS7CJP550	Lman2	66890	lectin, mannose-binding 2	0.20136	7.62704	4.82051	4.59756e-05	0.00122634	1.92913
fru_god76MOL_zS.e0	Med28	66999	mediator complex subunit 28	-1.00041	10.5706	-4.81925	4.61337e-05	0.00122887	1.92581
Wgp9kCnOZXw6ISt0kk	Dct	13190	dopachrome tautomerase	-0.26757	7.52014	-4.81901	4.61642e-05	0.00122887	1.92517
T_TdWOmJL3FPEKF3q0	Klhdc4	234825	kelch domain containing 4	-0.26604	7.61667	-4.81686	4.64362e-05	0.00123485	1.9195
rG069KoEa3SU2hf0uk	Krr1	52705	KRR1, small subunit (SSU) processome component, homolog (yeast)	-0.821418	8.74795	-4.81448	4.67374e-05	0.0012416	1.91325
64nW3d6m7L6UsjJEqc	Klf3	16599	Kruppel-like factor 3 (basic)	0.650597	7.90601	4.81406	4.6791e-05	0.00124177	1.91214
ESdC5ZVdFlD3Qevluw	Nedd4l	83814	neural precursor cell expressed, developmentally down-regulated gene 4-like	0.435465	8.44352	4.8131	4.69145e-05	0.00124378	1.9096
KnHLkMK4Ke3lSIDEw8	NA	NA	NA	-0.646247	9.34835	-4.81204	4.70498e-05	0.00124555	1.90682
obya1HulyLrtJzqCDk	NA	NA	NA	0.166079	7.39667	4.81183	4.70765e-05	0.00124555	1.90627
oxWJTfnZU.wFcJ5f6E	Ankle2	71782	ankyrin repeat and LEM domain containing 2	0.751973	10.0565	4.80926	4.74079e-05	0.00125305	1.89949
xVAtOoDe7vNSLn0rCU	Ccdc91	67015	coiled-coil domain containing 91	-0.47579	8.39246	-4.80374	4.81265e-05	0.00127076	1.88496
lSiDf9dok4T.Woi7Cg	Acadl	11363	acyl-Coenzyme A dehydrogenase, long-chain	-0.502619	8.25578	-4.80273	4.82585e-05	0.00127296	1.88231
9PUdU2rvruXuPriNjo	NA	NA	NA	-1.03821	9.16783	-4.8012	4.84605e-05	0.00127701	1.87828
rmOn__EV5FO3q.HefQ	Vps35l	71517	VPS35 endosomal protein sorting factor like	0.172172	7.44259	4.80029	4.85802e-05	0.00127887	1.8759
xXQHmgEjlPZ9_vqGS0	Eipr1	380752	EARP complex and GARP complex interacting protein 1	-0.998055	8.88223	-4.79983	4.86423e-05	0.00127922	1.87466
NQkSpfnqzrKIXC69eU	Nfkbie	18037	nuclear factor of kappa light polypeptide gene enhancer in B cells inhibitor, epsilon	0.624792	7.83783	4.7974	4.89656e-05	0.00128643	1.86826
fSuZ4ld0zFFCU316HQ	NA	NA	NA	0.454952	7.7222	4.79602	4.91493e-05	0.00128755	1.86465
BShOifuiFKXkqjoF9Q	NA	NA	NA	1.24236	9.65537	4.79575	4.91861e-05	0.00128755	1.86392
xu.UiDp_smxAjqCc_4	Pmm2	54128	phosphomannomutase 2	-0.485418	7.9715	-4.7956	4.92053e-05	0.00128755	1.86355
iLK4Vhhk16dfPSkn5A	Fam104a	28081	family with sequence similarity 104, member A	0.624258	10.6026	4.7956	4.92053e-05	0.00128755	1.86355
6TV7B16T57Ql78gJxU	Ank2	109676	ankyrin 2, brain	0.153179	7.44224	4.79517	4.92633e-05	0.00128779	1.86241
9tg40rl0CyRJ6xr_d4	NA	NA	NA	0.281355	7.76208	4.79291	4.95682e-05	0.00129446	1.85645
iddPkfi.pdby9v.SQ0	Ttc39b	69863	tetratricopeptide repeat domain 39B	0.456389	7.99264	4.79165	4.97382e-05	0.00129672	1.85314
xfXt__l.XZeBK16Qi0	NA	NA	NA	0.203189	7.50904	4.79154	4.97536e-05	0.00129672	1.85284
obnFaoatTGu_9_PVPs	NA	NA	NA	-0.681894	13.4096	-4.79066	4.98725e-05	0.00129852	1.85054
KUXPTBOivqHXKIlt7o	NA	NA	NA	0.678184	9.41478	4.79018	4.99376e-05	0.00129892	1.84928
l3l67RLs9BP.U_8.lA	Wdr76	241627	WD repeat domain 76	-0.786524	9.16069	-4.78923	5.00675e-05	0.00130101	1.84677
Eu55ItlSkdnp4oIsHA	Kcna6	16494	potassium voltage-gated channel, shaker-related, subfamily, member 6	1.11462	8.80204	4.78812	5.02195e-05	0.00130349	1.84384
xj7Hm0n51EVQITSuHU	Rtn4	68585	reticulon 4	0.253766	7.54012	4.7878	5.02625e-05	0.00130349	1.84301
0iC5_etE5we77xN4rU	Asah2	54447	N-acylsphingosine amidohydrolase 2	0.143705	7.52065	4.78642	5.04523e-05	0.00130584	1.83937
6aoqr3GXft3__TngR0	NA	NA	NA	0.484551	7.89595	4.78641	5.04529e-05	0.00130584	1.83936
rpJ_T_ePXfPXfuNSnU	Abcc1	17250	ATP-binding cassette, sub-family C (CFTR/MRP), member 1	0.420577	8.02859	4.78488	5.06639e-05	0.00131	1.83533
6e5Vu4XnqI48SeH2Dk	Rps18	20084	ribosomal protein S18	0.457692	7.63557	4.78369	5.08285e-05	0.00131296	1.8322
T6nwSj_i7.173_g490	Golt1b	66964	golgi transport 1B	-0.988319	9.11608	-4.78133	5.11564e-05	0.00132013	1.82599
Nwe5F9XgIoifl5Ih50	NA	NA	NA	0.930236	9.28033	4.78093	5.12131e-05	0.00132029	1.82492
iMugsuigmgliIEuokk	Abi1	11308	abl-interactor 1	-0.553195	8.19265	-4.78016	5.13207e-05	0.00132176	1.82289
0Wi164QOqPOFiBL_eM	Rabl3	67657	RAB, member RAS oncogene family-like 3	-0.572392	8.14455	-4.77807	5.16133e-05	0.00132656	1.8174
xoI.fp7X.C7e.nsP04	Ptges3	56351	prostaglandin E synthase 3	-0.515767	8.85828	-4.77778	5.16547e-05	0.00132656	1.81663
0LT9Hsu5EGm3t6u1_4	NA	NA	NA	0.967175	8.89667	4.7777	5.16654e-05	0.00132656	1.81643
W_ONb9g6i0pleReaAo	Ppfia3	76787	protein tyrosine phosphatase, receptor type, f polypeptide (PTPRF), interacting protein (liprin), alpha 3	-0.368913	7.58384	-4.77719	5.1737e-05	0.00132656	1.81509
T7qWAfay87hE4BQEfQ	Dynll1	56455	dynein light chain LC8-type 1	-1.02186	9.73201	-4.77687	5.17822e-05	0.00132656	1.81424
E6IrpWeZQtf5fXQunQ	Tbrg4	21379	transforming growth factor beta regulated gene 4	-0.545944	8.13323	-4.77667	5.18113e-05	0.00132656	1.8137
uoyRF3gOkOJClL4Euc	Zic3	22773	zinc finger protein of the cerebellum 3	-0.355614	7.87069	-4.7733	5.22888e-05	0.00133662	1.80484
i8n6OEuiBE6i7vSKOk	Vps41	218035	VPS41 HOPS complex subunit	-0.544079	8.07265	-4.77318	5.23064e-05	0.00133662	1.80452
lgAgjVMnggSnri0VVg	Yy2	100073351	Yy2 transcription factor	-0.642787	7.93842	-4.77083	5.26418e-05	0.00134388	1.79835
ZlXHyoIv8lFN9_faHo	Galnt15	78754	polypeptide N-acetylgalactosaminyltransferase 15	0.43872	7.75097	4.76789	5.30659e-05	0.00135224	1.7906
ZgOfVJNdBSfrkhJeHI	Btf3	218490	basic transcription factor 3	0.322779	13.4278	4.76726	5.31565e-05	0.00135224	1.78895
cK7rLnxHeopJaKSN3g	Hadha	97212	hydroxyacyl-Coenzyme A dehydrogenase/3-ketoacyl-Coenzyme A thiolase/enoyl-Coenzyme A hydratase (trifunctional protein), alpha subunit	0.234293	7.50346	4.76715	5.3172e-05	0.00135224	1.78867
ZoKIwnUXfef0XgCICI	NA	NA	NA	0.661289	7.75973	4.76678	5.32253e-05	0.00135224	1.7877
WonGE6p4de4HkCMXXc	Tbxa2r	21390	thromboxane A2 receptor	-0.381548	7.73237	-4.76665	5.32447e-05	0.00135224	1.78735
ipBUKl.pgxLTIfeijg	Ptpn12	19248	protein tyrosine phosphatase, non-receptor type 12	-0.543223	7.83019	-4.76641	5.32791e-05	0.00135224	1.78672
Bp3ipQIJDqLXicsye4	Elf1	13709	E74-like factor 1	0.708795	8.69932	4.76435	5.35794e-05	0.00135854	1.7813
xHGofx5h6PvVKnEeCI	Pbdc1	67683	polysaccharide biosynthesis domain containing 1	-0.833147	11.1955	-4.76261	5.38339e-05	0.00136367	1.77672
iIJRHj17ntP4vzt3VQ	Uros	22276	uroporphyrinogen III synthase	-0.504511	8.48182	-4.75885	5.43887e-05	0.00137528	1.76682
Nz8zQViXVI_StXfuUU	Tbc1d2b	67016	TBC1 domain family, member 2B	0.700408	8.85932	4.75879	5.43972e-05	0.00137528	1.76667
BojHlUqWIi1TfQkPfQ	Capg	12332	capping protein (actin filament), gelsolin-like	1.05971	9.04743	4.75584	5.48357e-05	0.00138441	1.75892
3TtTQgnOguKe7X_7nU	Psmc5	19184	protease (prosome, macropain) 26S subunit, ATPase 5	-0.650946	11.0586	-4.75565	5.48642e-05	0.00138441	1.75842
9WkjQxnSU6IrrO57hQ	Tle3	21887	transducin-like enhancer of split 3	-0.319094	7.59642	-4.75488	5.49807e-05	0.00138601	1.75637
lt3XqywdIktSKfrX1U	Prr19	623131	proline rich 19	-0.804156	9.25927	-4.75415	5.50896e-05	0.00138742	1.75446
ukbp9Xrj95RE.EoDVE	Trpc4ap	56407	transient receptor potential cation channel, subfamily C, member 4 associated protein	0.171974	7.44828	4.75359	5.5174e-05	0.00138778	1.75298
Q0ooenri7n1IKNSr64	Xpnpep1	170750	X-prolyl aminopeptidase (aminopeptidase P) 1, soluble	-0.928326	8.13567	-4.75335	5.521e-05	0.00138778	1.75235
3kqdJS6X_SEkl.O1yM	Atg13	51897	autophagy related 13	0.562037	9.17742	4.75254	5.53319e-05	0.00138951	1.75022
9eQD8WBTRox3SCqUOg	Jkamp	104771	JNK1/MAPK8-associated membrane protein	-0.620321	10.5853	-4.75107	5.55539e-05	0.00139375	1.74635
NUrofh70q3SyJ4w1fk	NA	NA	NA	0.277963	7.46118	4.7484	5.59592e-05	0.00140257	1.73934
TVfrg7Xmz9XsXu5drM	Zcchc18	66995	zinc finger, CCHC domain containing 18	-1.64049	9.05379	-4.74738	5.61149e-05	0.00140513	1.73665
HwIiR57dR6EukpCihE	Synrg	217030	synergin, gamma	0.473943	8.15378	4.74535	5.64259e-05	0.00141156	1.73132
61TeoX3o6nXTJKUCf0	Scarf2	224024	scavenger receptor class F, member 2	0.710884	11.1414	4.74414	5.66129e-05	0.00141489	1.72812
xonRSvy6x_ovx9feqI	Mrpl1	94061	mitochondrial ribosomal protein L1	-0.201474	7.41057	-4.74322	5.67553e-05	0.0014171	1.7257
uJL1Oip7Ve91FndcQQ	Zbtb44	235132	zinc finger and BTB domain containing 44	0.67112	9.02027	4.74253	5.68615e-05	0.00141839	1.72389
foohEyuwCjnOdO9ykk	H2-T23	15040	histocompatibility 2, T region locus 23	0.645284	7.72181	4.74202	5.69403e-05	0.00141901	1.72256
ocS6dLS5ddwqAr56FI	Rassf1	56289	Ras association (RalGDS/AF-6) domain family member 1	0.830064	9.15188	4.74121	5.70665e-05	0.0014208	1.72042
ip_5KU3F4A.GUYS2hM	Katnbl1	72425	katanin p80 subunit B like 1	-0.570649	8.4468	-4.7398	5.72855e-05	0.0014249	1.71672
KeVplYilF5OcikB.7c	Gli2	14633	GLI-Kruppel family member GLI2	-0.351945	7.73664	-4.73907	5.74002e-05	0.00142582	1.71479
xV3XSdUkhC91mh.vh8	Map2k6	26399	mitogen-activated protein kinase kinase 6	-0.22251	7.67811	-4.73868	5.74616e-05	0.00142582	1.71376
ELhFQL57V8dSsF8XlQ	P2ry13	74191	purinergic receptor P2Y, G-protein coupled 13	-0.41338	7.65043	-4.73852	5.74863e-05	0.00142582	1.71334
iNQrHh5J.IxuPLuItE	Desi2	78825	desumoylating isopeptidase 2	-0.338813	7.81649	-4.73803	5.75627e-05	0.00142637	1.71206
9rXp17n3uIClU_Lvic	NA	NA	NA	0.61033	8.4052	4.73737	5.76659e-05	0.00142757	1.71033
HnElNcHl0g0dC99R2s	Ccl9	20308	chemokine (C-C motif) ligand 9	1.39578	8.02199	4.7366	5.7788e-05	0.00142924	1.70829
cR9SKP457Pel1OrEpE	Slc35a3	229782	solute carrier family 35 (UDP-N-acetylglucosamine (UDP-GlcNAc) transporter), member 3	0.550465	7.76868	4.73586	5.79038e-05	0.00143075	1.70635
uOKxSGGIV4FI4_dlqI	Smarca2	67155	SWI/SNF related, matrix associated, actin dependent regulator of chromatin, subfamily a, member 2	0.561451	8.13433	4.73488	5.80589e-05	0.00143323	1.70377
Qe7wlSVJdz545dtSVI	Hsd11b2	15484	hydroxysteroid 11-beta dehydrogenase 2	-0.227904	7.52454	-4.73434	5.81439e-05	0.00143398	1.70236
KqAyizJ0iCRtVIBdhQ	Pdgfc	54635	platelet-derived growth factor, C polypeptide	0.485419	8.21133	4.73388	5.82168e-05	0.00143443	1.70115
HVKpNJiREkoIw4ikB4	Cbfa2t3	12398	CBFA2/RUNX1 translocation partner 3	0.144349	7.49163	4.73207	5.85055e-05	0.00143859	1.69638
NjN9AQPWArT157kF2U	NA	NA	NA	-0.961833	9.72994	-4.73183	5.85436e-05	0.00143859	1.69575
3uDh8oIiolH1LVHnpA	C1qtnf5	235312	C1q and tumor necrosis factor related protein 5	0.409668	7.65173	4.73178	5.85509e-05	0.00143859	1.69563
0ng4njjp9UhhPnp0ok	Iars2	381314	isoleucine-tRNA synthetase 2, mitochondrial	0.715597	9.69861	4.73144	5.86063e-05	0.0014386	1.69471
HzTLlxkkklV1JQiIgA	NA	NA	NA	0.263981	7.65548	4.73016	5.88103e-05	0.00144107	1.69136
BAVJDiV5RqkKrZ6158	Adgre5	26364	adhesion G protein-coupled receptor E5	0.409971	7.82092	4.73012	5.8817e-05	0.00144107	1.69125
rCKLp_3muQqDudafYk	Lmcd1	30937	LIM and cysteine-rich domains 1	-0.23404	7.60595	-4.72868	5.90485e-05	0.00144518	1.68746
cnqPAKTuUU_Uklbd.c	Sfxn3	94280	sideroflexin 3	0.346518	8.11946	4.72839	5.90951e-05	0.00144518	1.68669
HdNH4ilCHoo_U4P6KU	Pum3	52874	pumilio RNA-binding family member 3	0.244168	7.75587	4.72579	5.95146e-05	0.00145408	1.67987
0WN3t3AI7jv7vPSegs	Vhl	22346	von Hippel-Lindau tumor suppressor	-0.366817	8.0562	-4.72371	5.98533e-05	0.00146055	1.67439
BnKAXQkFARutUR5XpE	Zkscan17	268417	zinc finger with KRAB and SCAN domains 17	0.542487	8.34592	4.72346	5.98927e-05	0.00146055	1.67375
6Sd1_MVEB83uX0l0uk	Tpcn2	233979	two pore segment channel 2	0.744009	8.26417	4.72287	5.99901e-05	0.00146055	1.67218
op6l_11F50DufUUFII	Sptb	20741	spectrin beta, erythrocytic	1.16384	8.96902	4.72268	6.00201e-05	0.00146055	1.6717
K_33kJqhrBIlbtsi_o	Eif4e2	26987	eukaryotic translation initiation factor 4E member 2	-0.471016	8.00349	-4.72245	6.00585e-05	0.00146055	1.67109
uimigoQ2_beK0rrTcU	Cygb	114886	cytoglobin	1.00942	9.61698	4.72144	6.02245e-05	0.00146323	1.66842
Nl.f.VPDR90MBuIl7Y	Ythdf2	213541	YTH N6-methyladenosine RNA binding protein 2	-0.608139	8.65792	-4.72039	6.03969e-05	0.00146605	1.66566
Hfd970_3B7R1shq0qY	Mycbp2	105689	MYC binding protein 2, E3 ubiquitin protein ligase	0.183229	7.47936	4.71889	6.06432e-05	0.00146987	1.66173
leSQYi6iReiZidoKIM	Tmsb10	19240	thymosin, beta 10	-0.52101	13.2595	-4.7185	6.07089e-05	0.00146987	1.66069
xQkPCsi3qvV3xbl94c	Rassf1	56289	Ras association (RalGDS/AF-6) domain family member 1	0.811381	11.1004	4.71841	6.07226e-05	0.00146987	1.66047
0gJT3o4TrjnqgICaHk	Acsl6	216739	acyl-CoA synthetase long-chain family member 6	-0.725804	8.11951	-4.71697	6.09617e-05	0.00147429	1.65668
HJ9.SMFSLlKqVEjg30	Arid5b	71371	AT rich interactive domain 5B (MRF1-like)	0.154378	7.56265	4.71589	6.11412e-05	0.00147727	1.65384
N64p90pOhMjf8VvJL0	Ddit4l	73284	DNA-damage-inducible transcript 4-like	0.856286	10.637	4.71444	6.13824e-05	0.00148046	1.65004
BDoaI1SmVNE01Xan04	Smox	228608	spermine oxidase	-0.410206	7.80286	-4.71442	6.13865e-05	0.00148046	1.64997
Ep3hFd.SXXIk_TizLk	Anxa7	11750	annexin A7	0.388231	7.90312	4.71395	6.14648e-05	0.00148099	1.64874
0hu9xdZHHKCUl8k7Ek	Epb41l2	13822	erythrocyte membrane protein band 4.1 like 2	1.04187	9.24987	4.71317	6.15955e-05	0.00148277	1.64669
3Xo_KI5fSBA7kIkVlM	C4a	625018	complement component 4A (Rodgers blood group)	1.10169	8.016	4.71138	6.18966e-05	0.00148865	1.64199
Et.sE.kjHXz17e7TIg	Hadhb	231086	hydroxyacyl-Coenzyme A dehydrogenase/3-ketoacyl-Coenzyme A thiolase/enoyl-Coenzyme A hydratase (trifunctional protein), beta subunit	-0.722467	10.391	-4.71096	6.19682e-05	0.001489	1.64087
re_hNetU0tFJ7IK1.s	NA	NA	NA	1.00324	9.50496	4.70803	6.24649e-05	0.00149956	1.63317
NX6BL44.rXiC6HBLIg	Glrx3	30926	glutaredoxin 3	-0.890333	8.63421	-4.70657	6.27131e-05	0.00150299	1.62934
TgKJpLTE4G4B_g40rU	Pdcd4	18569	programmed cell death 4	-0.504748	8.09285	-4.70626	6.27657e-05	0.00150299	1.62853
x_eQNOqxJ0VSKJdFIc	Ssh1	231637	slingshot protein phosphatase 1	0.685321	8.41465	4.70553	6.28905e-05	0.00150299	1.62661
We0NSqo.R_lE5161NE	Vrk2	69922	vaccinia related kinase 2	0.231207	7.79376	4.70524	6.29405e-05	0.00150299	1.62584
624EmrxKnjj.zXjqXc	NA	NA	NA	1.10501	9.64492	4.70517	6.29524e-05	0.00150299	1.62566
upDV5LsHziXpOj3Tos	Ddx52	78394	DEAD (Asp-Glu-Ala-Asp) box polypeptide 52	-0.736284	10.2499	-4.70474	6.30263e-05	0.00150299	1.62453
3eW10vZLEeeg_.pSMg	Wdr37	207615	WD repeat domain 37	-0.510763	8.03691	-4.70458	6.30544e-05	0.00150299	1.6241
xHUjuBZRZeJVOgA6RQ	H13	14950	histocompatibility 13	0.263347	7.55171	4.7045	6.30673e-05	0.00150299	1.6239
HuREjXWxEg8HBOyfcU	Cyp1b1	13078	cytochrome P450, family 1, subfamily b, polypeptide 1	0.651326	7.98745	4.70415	6.31285e-05	0.00150308	1.62297
iEAi.fXvpMTdM.aRLU	Yme1l1	27377	YME1-like 1 (S. cerevisiae)	-0.853784	8.3722	-4.70089	6.36902e-05	0.00151508	1.61442
Zp7lfxAijhA4._R7eg	Snx7	76561	sorting nexin 7	-0.405192	8.07878	-4.6992	6.39851e-05	0.00152071	1.60996
feg15JFKkeD59UCntE	AI597479	98404	expressed sequence AI597479	0.509012	9.51847	4.69812	6.41736e-05	0.0015238	1.60712
xFB6szfrd6rKh6d3oQ	Acox3	80911	acyl-Coenzyme A oxidase 3, pristanoyl	0.620599	8.33778	4.69701	6.43678e-05	0.00152671	1.6042
EUBRo4lyL_UeiEsdJU	Sh3gl2	20404	SH3-domain GRB2-like 2	-0.83369	8.42575	-4.69675	6.44126e-05	0.00152671	1.60353
Zu3Cd70Th5.Kvyd5KU	Snx29	74478	sorting nexin 29	0.412475	7.8599	4.69637	6.44792e-05	0.0015269	1.60254
EyHR6gKrft50CXQdSk	Notch3	18131	notch 3	0.554396	8.08369	4.69432	6.484e-05	0.00153406	1.59715
ZABxUxJVI6joDgOlCI	Babam2	107976	BRISC and BRCA1 A complex member 2	-0.451583	8.33261	-4.69352	6.49812e-05	0.00153458	1.59505
xV_.B8LgH.tXiL43po	Rprd1b	70470	regulation of nuclear pre-mRNA domain containing 1B	0.333994	8.24854	4.69344	6.49966e-05	0.00153458	1.59482
fa77SjeXRQnqfQ5e8o	Nphp3	74025	nephronophthisis 3 (adolescent)	0.733146	8.24248	4.6932	6.50378e-05	0.00153458	1.59421
x65z3onqMzF6ft3h5U	Cd276	102657	CD276 antigen	0.963742	9.22743	4.69255	6.51537e-05	0.00153592	1.59249
l4rb_0pV9O.ef31HTc	NA	NA	NA	0.605006	8.61156	4.69204	6.52445e-05	0.00153668	1.59115
36qOCVIkIio14Z4LNY	Acta2	11475	actin, alpha 2, smooth muscle, aorta	-0.842754	10.6436	-4.69139	6.536e-05	0.00153802	1.58944
ogdiXy9KXwggSWFQJ0	Pnpla8	67452	patatin-like phospholipase domain containing 8	-0.477268	8.11084	-4.6891	6.57695e-05	0.00154626	1.58342
ieKhdJw0s8U7I0E5WU	Map3k1	26401	mitogen-activated protein kinase kinase kinase 1	1.29398	9.97853	4.68786	6.5992e-05	0.00154938	1.58016
QWlXU25FkLn3KaHvHg	Actb	11461	actin, beta	1.13263	12.8431	4.68754	6.60486e-05	0.00154938	1.57933
E5fXFOVNBIK4H_1bdE	Fli1	14247	Friend leukemia integration 1	0.202748	7.53951	4.68737	6.60795e-05	0.00154938	1.57888
W1cq0RSdF5J__X97ls	Mapk1	26413	mitogen-activated protein kinase 1	0.658112	10.1088	4.68655	6.62266e-05	0.00155143	1.57673
EIveTvKQq9xz4lUlSU	Ttpal	76080	tocopherol (alpha) transfer protein-like	0.256524	7.65154	4.68416	6.66591e-05	0.00155784	1.57045
9f8jhTgs9RLEjueQuE	NA	NA	NA	0.366045	7.71298	4.68406	6.66783e-05	0.00155784	1.57017
9gCuIsKpdB9enC3e1U	Mks1	380718	Meckel syndrome, type 1	0.62815	8.86157	4.68405	6.66788e-05	0.00155784	1.57017
ctCpUJlEQ4yb1MV6AU	NA	NA	NA	0.180584	7.39471	4.68358	6.6765e-05	0.00155847	1.56892
QEfZyV0Dm31pQKdYr4	Mycs	17870	myc-like oncogene, s-myc protein	-0.176748	7.41392	-4.68293	6.68838e-05	0.00155985	1.5672
KrVfkBIec.PoXyhIlo	Klf2	16598	Kruppel-like factor 2 (lung)	-0.919607	9.10589	-4.68218	6.70195e-05	0.00156162	1.56525
99UpS4uppQszygWzTU	Gnpda1	26384	glucosamine-6-phosphate deaminase 1	-0.989245	8.55408	-4.67554	6.82417e-05	0.00158868	1.54781
Tuad0ih8ucTXtGI8hE	NA	NA	NA	0.517534	7.92615	4.67451	6.84344e-05	0.00159175	1.54509
Kkm3lOAUvRZ13U4Phc	Prune1	229589	prune exopolyphosphatase	-0.570295	8.57364	-4.67262	6.87869e-05	0.00159847	1.54013
Ed0VEkd6tcV0ufSoT8	NA	NA	NA	1.03176	8.6601	4.67231	6.88453e-05	0.00159847	1.53931
fQyepR14FxE6cEx1XU	Fgd4	224014	FYVE, RhoGEF and PH domain containing 4	0.235433	7.55838	4.66953	6.93681e-05	0.00160777	1.53201
NocSlIyR6hxIXEcU6I	Gm9934	100036533	predicted gene 9934	0.188373	7.38696	4.66907	6.94557e-05	0.00160777	1.5308
fURxv7DR91del6UU.k	Ube2r2	67615	ubiquitin-conjugating enzyme E2R 2	0.17058	7.50436	4.66898	6.94718e-05	0.00160777	1.53057
KGIhVb2_XFdF5k0oUI	Cox6a1	12861	cytochrome c oxidase subunit 6A1	-0.561016	13.4205	-4.66888	6.94915e-05	0.00160777	1.5303
EqRIJVSFU.XtS76iAs	Txnip	56338	thioredoxin interacting protein	0.817889	11.4109	4.66821	6.96175e-05	0.00160926	1.52855
HB4oVnaZVBufVJrplw	1700003F12Rik	75480	RIKEN cDNA 1700003F12 gene	-0.419649	7.68531	-4.66733	6.97858e-05	0.00161173	1.52622
9B5AeOgfBeiNIi3dZE	Fryl	72313	FRY like transcription coactivator	0.33549	7.68902	4.6657	7.00965e-05	0.00161747	1.52194
llIW.c._1HvPUm6niw	Polr1a	20019	polymerase (RNA) I polypeptide A	0.697623	11.3591	4.6653	7.01715e-05	0.00161778	1.5209
r1L30_RvBL5JHq96SU	Ttc17	74569	tetratricopeptide repeat domain 17	0.270854	7.61595	4.66447	7.03304e-05	0.00162001	1.51872
WVM.EDzXXmsUXoltXU	Xrn1	24127	5'-3' exoribonuclease 1	0.456724	8.20603	4.66411	7.03993e-05	0.00162017	1.51778
NxLp7JqVujWg73UUVI	Afap1	70292	actin filament associated protein 1	0.208618	7.47655	4.66282	7.06476e-05	0.00162446	1.51438
BSwQFDZP9vqS5FzUV0	Psme3	19192	proteaseome (prosome, macropain) activator subunit 3 (PA28 gamma, Ki)	-0.695229	10.8426	-4.66229	7.07499e-05	0.00162538	1.51298
xTgC_X16M7SIS7EPQU	Rab43	69834	RAB43, member RAS oncogene family	-0.502116	8.1626	-4.66169	7.08645e-05	0.001626	1.51142
KSSWIIwE4uVfaWSSzI	Elmo1	140580	engulfment and cell motility 1	0.337893	7.84299	4.66118	7.0963e-05	0.001626	1.51008
lrtrnpVAammURrgrhk	Aspscr1	68938	alveolar soft part sarcoma chromosome region, candidate 1 (human)	-0.378629	7.698	-4.66112	7.09742e-05	0.001626	1.50993
TV4AJcQgjnoKimoGgg	Rrp1	18114	ribosomal RNA processing 1 homolog (S. cerevisiae)	-0.214933	7.71792	-4.6606	7.10751e-05	0.001626	1.50856
9oPOUNOjF6JL.x7S7A	Aspm	12316	abnormal spindle microtubule assembly	-0.373164	7.87639	-4.66054	7.10874e-05	0.001626	1.50839
0KSXU2dJ3RUCSyWRR4	Chmp4b	75608	charged multivesicular body protein 4B	0.834407	10.7463	4.65956	7.12779e-05	0.00162893	1.50581
6qJ4hQjv0nBffegnfU	Klhl20	226541	kelch-like 20	0.181441	7.51587	4.65886	7.14139e-05	0.00163062	1.50397
ovrWZRbupbiQiAHklQ	NA	NA	NA	-0.428433	8.14478	-4.65576	7.20174e-05	0.00164204	1.49585
rriAScxTn5QSkun5_U	Epb41l3	13823	erythrocyte membrane protein band 4.1 like 3	0.365884	7.69669	4.65565	7.20399e-05	0.00164204	1.49555
uo7FiWt3wgf7EkLf6M	Egr4	13656	early growth response 4	-0.960058	8.91521	-4.65444	7.22783e-05	0.00164605	1.49237
NyL7_6H6fddV..SX1U	Zfp275	27081	zinc finger protein 275	0.811649	10.1573	4.65293	7.25756e-05	0.00165138	1.48841
ZrSCNc0L__G6ilHdOk	Pcdhgc4	93707	protocadherin gamma subfamily C, 4	0.321857	7.5731	4.65201	7.27566e-05	0.00165406	1.486
HaVIUYyAeU9Hd42AX4	Fryl	72313	FRY like transcription coactivator	0.306448	7.76269	4.65121	7.2915e-05	0.00165622	1.48391
WhXsxnQi8P477BKb7g	Sptssa	104725	serine palmitoyltransferase, small subunit A	-0.999708	9.54411	-4.64877	7.34022e-05	0.00166584	1.47748
3glecdTd9FgMAp3p90	Shfl	319278	shiftless antiviral inhibitor of ribosomal frameshifting	0.895097	10.0821	4.64657	7.38424e-05	0.00167348	1.47171
H9ClM1M7lVapdKId1Q	Pde2a	207728	phosphodiesterase 2A, cGMP-stimulated	0.34118	7.66483	4.64645	7.38669e-05	0.00167348	1.47139
WheBXiDueAol1L96fU	Chka	12660	choline kinase alpha	0.68225	8.25491	4.64428	7.43047e-05	0.00168195	1.46569
K9f3nq5aeXntiOpC9M	Rpl27	19942	ribosomal protein L27	-0.704217	14.0469	-4.64268	7.46283e-05	0.00168504	1.4615
9YoH9ppRtcRoI4.ceU	Rnf138	56515	ring finger protein 138	-0.662902	9.43008	-4.64263	7.46382e-05	0.00168504	1.46137
xk1YiiGsCjgEQeR6hU	Ctsz	64138	cathepsin Z	0.538966	8.29111	4.64261	7.46424e-05	0.00168504	1.46132
Z._FUi3Q_VfVJlAhkc	Prpf3	70767	pre-mRNA processing factor 3	-0.722939	8.43413	-4.64233	7.46991e-05	0.00168504	1.46059
cB4ul3jgCKoLXqeSiU	Shisa5	66940	shisa family member 5	-0.252011	7.51119	-4.64192	7.4783e-05	0.00168548	1.4595
oKujiAJteH4eO_7xuw	Tamm41	68971	TAM41 mitochondrial translocator assembly and maintenance homolog	-0.824939	10.0274	-4.64068	7.5035e-05	0.00168971	1.45626
EN6BX9_BQqVHkddx6U	Urgcp	72046	upregulator of cell proliferation	0.291123	7.67597	4.6397	7.52372e-05	0.00169281	1.45366
cbaeAK91OuMhBpMuCk	Prdx5	54683	peroxiredoxin 5	-0.93172	11.0825	-4.63829	7.5525e-05	0.00169782	1.44998
ouOtyDvsX0qf5FUi14	Lrch1	380916	leucine-rich repeats and calponin homology (CH) domain containing 1	0.693451	8.61216	4.63779	7.56283e-05	0.00169868	1.44866
N7q36gwvSr6ySvV8VU	Uhmk1	16589	U2AF homology motif (UHM) kinase 1	0.167394	7.48265	4.63523	7.61578e-05	0.00170911	1.44193
KuSTIgCJPkxeu8JVdk	Git2	26431	GIT ArfGAP 2	0.399447	7.93204	4.63394	7.64245e-05	0.00171362	1.43856
W53ppeThR_6V.X54H8	Apaf1	11783	apoptotic peptidase activating factor 1	0.707743	9.56887	4.62956	7.73418e-05	0.00173271	1.42706
icDfu97E7jv4exTYe8	Dazap2	23994	DAZ associated protein 2	-0.843478	11.0876	-4.62745	7.77873e-05	0.0017412	1.42152
fuco8Sk5OFEbpdNf30	Stat5a	20850	signal transducer and activator of transcription 5A	0.409213	8.07841	4.62688	7.79084e-05	0.00174242	1.42002
EjjhOoiusqSSnbdTS4	Cxcl16	66102	chemokine (C-X-C motif) ligand 16	0.96338	9.04154	4.62568	7.81621e-05	0.0017466	1.41688
BkulwqEns3hKYonCHo	Tspan18	241556	tetraspanin 18	0.431262	7.73028	4.62522	7.82609e-05	0.00174692	1.41566
El3roofTuy_Pqf7EB4	E2f3	13557	E2F transcription factor 3	-0.586752	8.58202	-4.62496	7.83153e-05	0.00174692	1.41499
NO59ITeOh_qSeXBWQQ	Adk	11534	adenosine kinase	-0.808775	11.4427	-4.62467	7.83768e-05	0.00174692	1.41424
QgQBLN4OKf1CSqc4bk	Nfxl1	100978	nuclear transcription factor, X-box binding-like 1	-0.358189	7.82663	-4.62367	7.85901e-05	0.00175018	1.41161
N0a1C1SVCAgOCnA0b0	NA	NA	NA	-0.426719	7.96816	-4.62266	7.88073e-05	0.00175353	1.40895
uRIqXhCBTOP.P1iXV0	Snx25	102141	sorting nexin 25	0.610302	8.80387	4.62139	7.90807e-05	0.00175812	1.40561
rQqK6KTiFftZ1yHgq8	Desi1	28075	desumoylating isopeptidase 1	0.422626	8.96248	4.62043	7.92865e-05	0.0017612	1.40311
oqB3kXElJfTl11F0Hg	Pou2f1	18986	POU domain, class 2, transcription factor 1	0.617159	8.29282	4.61962	7.94616e-05	0.00176359	1.40098
lrXqBRHS1d7dsIks7E	Rap1gds1	229877	RAP1, GTP-GDP dissociation stimulator 1	0.253374	7.6027	4.61745	7.99334e-05	0.00177256	1.39527
6dC1x0ohuHnuiQVNsU	Prrx1	18933	paired related homeobox 1	0.212393	7.6794	4.61704	8.00223e-05	0.00177303	1.3942
Kcs_FcINeIlTM7.U4k	Spc25	66442	SPC25, NDC80 kinetochore complex component, homolog (S. cerevisiae)	-0.877796	9.20482	-4.6167	8.00951e-05	0.00177314	1.39332
QO3glggF7e6ru2SZ3o	Rnf114	81018	ring finger protein 114	-1.44642	9.3735	-4.61422	8.06391e-05	0.00178367	1.3868
0ufdJTbIqYSf4Ijc0Q	Dlg4	13385	discs large MAGUK scaffold protein 4	-0.16733	7.43855	-4.61359	8.07774e-05	0.00178482	1.38514
Tl8T57FYhRKOoqyI5U	Aldoc	11676	aldolase C, fructose-bisphosphate	-0.612494	8.82313	-4.61336	8.08274e-05	0.00178482	1.38455
HST1TlFy16kFQRBUAk	NA	NA	NA	0.236991	7.60435	4.61058	8.14415e-05	0.00179686	1.37725
BkRuB6F8qQnn4iL3Yc	Paqr9	75552	progestin and adipoQ receptor family member IX	-0.41264	7.99802	-4.61008	8.15504e-05	0.00179696	1.37596
lt7gSQ7d5333e6Lh0U	Rasgrp1	19419	RAS guanyl releasing protein 1	1.05527	8.63786	4.60993	8.15852e-05	0.00179696	1.37555
TiSfRCgLfbna47hD3k	Rheb	19744	Ras homolog enriched in brain	-0.475261	11.4958	-4.60929	8.17261e-05	0.00179696	1.37388
ioSFzvFIyF0lR0Oioo	NA	NA	NA	0.385522	7.95634	4.60924	8.17371e-05	0.00179696	1.37375
o5KoSBXeVNxdFNDtCg	Pla2g4e	329502	phospholipase A2, group IVE	0.131475	7.48816	4.60901	8.17892e-05	0.00179696	1.37314
9hrSgEeg5gu6tOJNSo	Mlf1	17349	myeloid leukemia factor 1	-0.846074	11.0189	-4.60625	8.24048e-05	0.00180815	1.36591
ijqk3t.3tXoHqPpF18	Camk2g	12325	calcium/calmodulin-dependent protein kinase II gamma	0.414612	8.13605	4.60611	8.24367e-05	0.00180815	1.36554
QZ3qI4gk_sKu7N.uSU	Vwa2	240675	von Willebrand factor A domain containing 2	-0.292709	7.69788	-4.60545	8.25852e-05	0.00180859	1.3638
6uUrH3pRN_p5LXeH3Q	Slx4ip	74243	SLX4 interacting protein	0.255181	7.69472	4.60541	8.2595e-05	0.00180859	1.36369
u1SxU764fhHn7q0hF0	Galnt11	231050	polypeptide N-acetylgalactosaminyltransferase 11	0.311688	7.54401	4.60504	8.26762e-05	0.00180885	1.36274
ZXVFKJ9dPnmRsh7Ec4	Blcap	53619	bladder cancer associated protein	0.478539	10.5389	4.60421	8.28649e-05	0.00181147	1.36054
fcES.VHvXn.e5clUo0	Ggt5	23887	gamma-glutamyltransferase 5	0.225256	7.64366	4.60348	8.30292e-05	0.00181354	1.35863
i0f6qDEL2hS.04p7nE	Ptcd2	68927	pentatricopeptide repeat domain 2	-0.601911	8.39242	-4.60306	8.31243e-05	0.00181411	1.35753
Ez_gIhQR4nSCVV3hVU	Igfbp2	16008	insulin-like growth factor binding protein 2	-0.731887	8.57086	-4.60117	8.35512e-05	0.0018219	1.35259
unNB4J3_oldKFdTnt0	Prkx	19108	protein kinase, X-linked	0.180313	7.54931	4.60012	8.37923e-05	0.00182564	1.34981
o.lEJt2o_7_HXt7UIE	Isl1	16392	ISL1 transcription factor, LIM/homeodomain	-0.386859	7.87576	-4.59849	8.41632e-05	0.00183219	1.34555
ipSlPpOnXVNxEgt_iw	Cyc1	66445	cytochrome c-1	-0.76849	11.6721	-4.59698	8.4509e-05	0.00183819	1.3416
WVeAjnoLf_u3luCLuU	Defb45	433490	defensin beta 45	-2.0408	10.3142	-4.59468	8.50395e-05	0.0018482	1.33557
ufrs4Huv6.SDp7lUTg	Nudt16l1	66911	nudix (nucleoside diphosphate linked moiety X)-type motif 16-like 1	-0.617294	10.571	-4.59389	8.52243e-05	0.00185068	1.33347
c7LU6j6VJ_Y32.2CT4	NA	NA	NA	-0.283823	7.72443	-4.59111	8.58696e-05	0.00186254	1.3262
rlej0p9DLujLrjCI60	Lrch3	70144	leucine-rich repeats and calponin homology (CH) domain containing 3	0.206532	7.5499	4.59093	8.59128e-05	0.00186254	1.32571
oSh54KCKuqeU.F.leQ	Thap4	67026	THAP domain containing 4	0.483	8.10864	4.59007	8.61135e-05	0.00186534	1.32347
6lFNJ6fXOn5zoeiii4	Tanc1	66860	tetratricopeptide repeat, ankyrin repeat and coiled-coil containing 1	0.871426	8.44126	4.58894	8.63783e-05	0.00186953	1.32051
3s3gH.Rd.sU5A4cPko	Fig4	103199	FIG4 phosphoinositide 5-phosphatase	-0.147277	7.43549	-4.58604	8.70627e-05	0.00188067	1.3129
Hq0ul2jXat4oEt4jcI	Uros	22276	uroporphyrinogen III synthase	-0.384071	7.83467	-4.58592	8.70908e-05	0.00188067	1.31259
H6yl259rGk9O9QmO4M	Slc9a6	236794	solute carrier family 9 (sodium/hydrogen exchanger), member 6	-0.534706	8.1131	-4.58573	8.71358e-05	0.00188067	1.31209
EQ4I3p4L59nlyHoiXo	Zyg11b	414872	zyg-ll family member B, cell cycle regulator	-0.507482	8.16828	-4.58554	8.71806e-05	0.00188067	1.31159
fWLrEirOkq5eeL28Qc	NA	NA	NA	0.370844	7.66995	4.58217	8.79829e-05	0.00189642	1.30276
x3qP12p6g3keOngnKU	NA	NA	NA	0.186226	7.48105	4.58161	8.81182e-05	0.00189777	1.30128
61ohEUR9U1V0TX.7wA	NA	NA	NA	0.797852	9.29147	4.5813	8.81925e-05	0.00189781	1.30047
KCDxxi1Rfq1JxNHhJM	Gde1	56209	glycerophosphodiester phosphodiesterase 1	-0.4116	10.1745	-4.58056	8.83692e-05	0.00190005	1.29854
QXXgxV1BEoNNN0DXK0	Smyd3	69726	SET and MYND domain containing 3	0.280935	7.72716	4.57991	8.85255e-05	0.00190185	1.29684
oW.U0oiGkBKSt.Nnl8	Vps4a	116733	vacuolar protein sorting 4A	0.457378	9.43387	4.57848	8.88704e-05	0.00190769	1.29309
Tdz7IUX14Clqp5Tc6g	NA	NA	NA	0.76339	9.22602	4.57793	8.90049e-05	0.0019085	1.29163
Nfkr.nupEJfzk.sfzk	NA	NA	NA	0.184629	7.51295	4.57772	8.90543e-05	0.0019085	1.29109
fXbZKkip4JRPOdB84o	Smg8	74133	smg-8 homolog, nonsense mediated mRNA decay factor (C. elegans)	0.344667	7.88214	4.57737	8.91394e-05	0.00190876	1.29017
xEed0URJIB6eu0eR0s	Lypla1	18777	lysophospholipase 1	-0.894788	9.00435	-4.5768	8.92793e-05	0.0019102	1.28866
o4YXrI93cFMMDhZJLE	Ccnh	66671	cyclin H	-0.641369	9.63292	-4.57615	8.94355e-05	0.00191198	1.28698
uv1F.sktfp.LgfjvUU	Gosr2	56494	golgi SNAP receptor complex member 2	-0.771526	10.7363	-4.57444	8.98533e-05	0.00191934	1.28249
KhGHRQkeUUke0eoH4I	Tug1	544752	taurine upregulated gene 1	0.408047	9.10956	4.57231	9.03742e-05	0.00192889	1.27691
Kd0qRO3uq0Xcnr9QhU	NA	NA	NA	0.626445	8.56288	4.57188	9.04803e-05	0.00192958	1.27578
WV7V6.KoqIF9yQcaf4	Gfod1	328232	glucose-fructose oxidoreductase domain containing 1	0.371794	7.65683	4.57011	9.0918e-05	0.00193664	1.27113
fQCgrSXigjoCgjSXig	Hmgn5	50887	high-mobility group nucleosome binding domain 5	-0.992839	9.54009	-4.56979	9.09964e-05	0.00193664	1.2703
cVAWIVJB4QA6UXYNS4	Fxyd5	18301	FXYD domain-containing ion transport regulator 5	0.538257	8.0567	4.56964	9.10333e-05	0.00193664	1.26991
iuEgCGBMfeaxeRSQ6g	NA	NA	NA	-0.407278	8.02839	-4.56842	9.13352e-05	0.00194056	1.26672
rouJTSlSdN1Mn_3eJI	Nup133	234865	nucleoporin 133	0.20773	7.63694	4.5683	9.13656e-05	0.00194056	1.2664
ZQAcS9JgeM93gRJFck	Mme	17380	membrane metallo endopeptidase	-0.235261	7.50475	-4.5672	9.1639e-05	0.00194478	1.26352
cqJzSxd7n2rJKv1x7o	Strip2	320609	striatin interacting protein 2	1.05079	9.74912	4.56576	9.19998e-05	0.00194994	1.25973
Eqnqx4eKuQyQ0BQJys	Slc31a2	20530	solute carrier family 31, member 2	0.307836	7.73182	4.56563	9.2031e-05	0.00194994	1.2594
939R0UOJ7iMkQnmWuk	Jak1	16451	Janus kinase 1	0.309939	7.66921	4.56384	9.24798e-05	0.00195786	1.25472
rVCIKtZH__2ueAhXMk	Dppa3	73708	developmental pluripotency-associated 3	-0.562346	7.7031	-4.56326	9.26257e-05	0.00195937	1.2532
iqHXvr9T8z3FTnnOnk	Oip5	70645	Opa interacting protein 5	-0.730828	9.3369	-4.5625	9.28173e-05	0.00196183	1.2512
rqFXCcF7DXn0iTp5YU	Rab22a	19334	RAB22A, member RAS oncogene family	0.719796	8.78113	4.56126	9.31324e-05	0.00196545	1.24794
rSgKigpijkqeyehx0s	Plxnd1	67784	plexin D1	1.13648	9.60395	4.56106	9.3181e-05	0.00196545	1.24744
r16B_2Ue7jUtenenus	NA	NA	NA	0.525317	10.6345	4.56079	9.3251e-05	0.00196545	1.24671
KhRMzip.N16FPkccBo	NA	NA	NA	0.14615	7.42279	4.56064	9.32887e-05	0.00196545	1.24632
Zt5J4p_3d9vSF3xe_U	Gab1	14388	growth factor receptor bound protein 2-associated protein 1	0.833167	11.1251	4.55979	9.35053e-05	0.00196843	1.24409
0WQeu0mdL_5Mg.1ydY	NA	NA	NA	-0.662657	9.31368	-4.55945	9.35903e-05	0.00196863	1.24321
uDh2hLpLjrrpSKJZJQ	Paf1	54624	Paf1, RNA polymerase II complex component	0.657815	9.212	4.55793	9.39778e-05	0.00197519	1.23923
6UehieCPhXeFehodTM	Crtc1	382056	CREB regulated transcription coactivator 1	-0.27076	7.70422	-4.55332	9.51627e-05	0.00199718	1.22715
cvqsIfy_.1XyFE_Tko	Thrap3	230753	thyroid hormone receptor associated protein 3	0.757206	9.07617	4.55327	9.51768e-05	0.00199718	1.22701
N6ojm1KAh8tXeJXoEc	Tmem63a	208795	transmembrane protein 63a	0.618607	8.71965	4.55297	9.52529e-05	0.00199718	1.22624
Qm60LOJ45lTUECRZ34	Ehmt1	77683	euchromatic histone methyltransferase 1	0.258378	7.61308	4.55083	9.58108e-05	0.0020071	1.22061
9Z9SdJf6Yk3gC0ZS7g	Peg3	18616	paternally expressed 3	0.514697	7.97784	4.55056	9.58792e-05	0.0020071	1.21993
ZlAoQD9TfqA5W3XXuQ	NA	NA	NA	0.90441	7.92446	4.54992	9.60476e-05	0.00200901	1.21824
EB0IJIn7nORqu3ia5U	NA	NA	NA	0.246925	7.77858	4.54947	9.61639e-05	0.00200984	1.21707
xZ3H6fTGIuChWAMMyI	Rasgef1b	320292	RasGEF domain family, member 1B	-0.20289	7.51776	-4.54826	9.64813e-05	0.00201487	1.21389
Z1m6EoSeuCQlo50gR4	NA	NA	NA	0.609134	8.85585	4.54779	9.66055e-05	0.00201585	1.21265
csf7j9k57Hup687wWA	Prelid3b	66390	PRELI domain containing 3B	-0.582281	11.7911	-4.547	9.68127e-05	0.00201814	1.21059
ffRHwyKPWH1rXgufRU	Ifitm3	66141	interferon induced transmembrane protein 3	1.26414	11.5611	4.54678	9.68693e-05	0.00201814	1.21003
urInUSCvDhHioGET3k	Mllt3	70122	myeloid/lymphoid or mixed-lineage leukemia; translocated to, 3	-0.346322	7.78048	-4.54576	9.71385e-05	0.00202213	1.20735
HqCU0YmdPq.fn_F7bo	Meis2	17536	Meis homeobox 2	0.183771	7.46209	4.54497	9.73494e-05	0.00202438	1.20526
xSn_6nVNweEB046OlM	NA	NA	NA	-1.08464	9.01159	-4.54477	9.74011e-05	0.00202438	1.20475
lv_UaOCASeLq4hTkrk	NA	NA	NA	-0.382488	8.17062	-4.54098	9.84102e-05	0.00204373	1.19482
rnqpSvS3dO7uySkfx0	Cdc23	52563	CDC23 cell division cycle 23	0.14087	7.50283	4.53897	9.89489e-05	0.00205305	1.18956
ElQxouUNAhe5IltVFw	Gkn3	68888	gastrokine 3	-0.150511	7.39387	-4.53846	9.90866e-05	0.00205305	1.18822
ZVM2HXTu1GmSEr901s	Wnk1	232341	WNK lysine deficient protein kinase 1	0.755894	8.87077	4.53835	9.91169e-05	0.00205305	1.18792
9HmjqRnZ2oGtpwhnew	Aebp2	11569	AE binding protein 2	0.969059	10.7594	4.53814	9.91728e-05	0.00205305	1.18738
ikVCieCq3kFcCOgMCk	NA	NA	NA	0.773949	8.52823	4.537	9.948e-05	0.00205466	1.1844
3UVee_hPre3S7.op7I	Gucy1a1	60596	guanylate cyclase 1, soluble, alpha 1	0.503443	8.41743	4.53684	9.95245e-05	0.00205466	1.18397
HT_6peXafuyQnR1h7I	Ganc	76051	glucosidase, alpha; neutral C	0.375812	8.0648	4.53672	9.95559e-05	0.00205466	1.18367
3JyBIkhU1MNee9FFTg	Pcbp2	18521	poly(rC) binding protein 2	0.792978	13.395	4.53669	9.95645e-05	0.00205466	1.18358
WnnuUvS14ULTEhHkrU	Vps8	209018	VPS8 CORVET complex subunit	-0.852854	8.22405	-4.53547	9.98948e-05	0.00205985	1.18039
ruO07nsS.w7riSXCB8	Radx	102871	RPA1 related single stranded DNA binding protein, X-linked	-0.621214	8.35735	-4.53502	0.000100016	0.00206072	1.17923
0VckdcNKEiC2XBXC7c	Serpina3f	238393	serine (or cysteine) peptidase inhibitor, clade A, member 3F	1.07463	7.77803	4.53392	0.000100316	0.00206366	1.17634
Kunn9KH__pxPh8vIfs	Dph2	67728	DPH2 homolog	-0.390071	9.27767	-4.53364	0.000100394	0.00206366	1.17559
KhTV5CAVTHcxOfFq8k	H13	14950	histocompatibility 13	0.582591	8.86407	4.53363	0.000100395	0.00206366	1.17558
HX7K1E_Dlv98zfcq7s	Arxes2	76976	adipocyte-related X-chromosome expressed sequence 2	-0.710528	10.9206	-4.52821	0.000101884	0.00209086	1.1614
fliCMBOLlX2lkksyJ4	Elmo1	140580	engulfment and cell motility 1	0.41148	7.9953	4.52815	0.000101902	0.00209086	1.16123
T3qFEknVxVElwL9ceo	Polr1a	20019	polymerase (RNA) I polypeptide A	0.50316	8.7293	4.52758	0.000102059	0.00209086	1.15975
lciOjn7fh9deOEld9U	Fbxo21	231670	F-box protein 21	0.739807	8.18636	4.52747	0.00010209	0.00209086	1.15945
QXf0rTpwUUopB7c9_E	Cycs	13063	cytochrome c, somatic	-0.729823	12.3135	-4.52737	0.000102118	0.00209086	1.15919
TgoBFoLpdBPafVB6dY	NA	NA	NA	0.254182	7.51815	4.52683	0.000102269	0.00209231	1.15777
x6gAsqDgfo.dzGkLrU	Lias	79464	lipoic acid synthetase	-0.292532	7.77572	-4.52573	0.000102574	0.00209691	1.1549
os8o9JdJTSO6DQe18k	NA	NA	NA	0.320807	7.62918	4.5233	0.000103253	0.00210831	1.14854
6RuZSd_8x8EvXnuv6o	Hr	15460	lysine demethylase and nuclear receptor corepressor	-0.666137	8.83467	-4.52316	0.000103292	0.00210831	1.14817
fuXnXurN0sHjgBpQuc	Gtpbp10	207704	GTP-binding protein 10 (putative)	-0.843209	8.62146	-4.52183	0.000103666	0.0021142	1.14469
HEqQIet8RX46CSfeig	Ankhd1	108857	ankyrin repeat and KH domain containing 1	0.833345	9.20105	4.52126	0.000103828	0.0021142	1.14319
oUiHKOo6Ov_qo4jooA	Pim2	18715	proviral integration site 2	-0.180036	7.48559	-4.52123	0.000103837	0.0021142	1.14311
NnXi57Po.kEKCvdFek	Dap3	65111	death associated protein 3	-0.583997	9.34855	-4.52099	0.000103904	0.0021142	1.14248
xodo4Jfi4NT56rRq6s	Inip	66209	INTS3 and NABP interacting protein	-0.167976	7.42307	-4.51961	0.000104293	0.00212025	1.13888
Q0YKJC3xJY0KJKJaJY	Srsf5	20384	serine/arginine-rich splicing factor 5	0.787046	11.9027	4.51936	0.000104364	0.00212025	1.13823
6o9cILo0oo8oZ0l_lQ	Sp100	20684	nuclear antigen Sp100	0.212461	7.51157	4.519	0.000104468	0.00212073	1.13727
3307MoAl55P7TE7t7o	Mcm6	17219	minichromosome maintenance complex component 6	-0.747964	9.40083	-4.51847	0.000104619	0.00212152	1.13588
Qgz7t6nKCufnv.l5Ek	NA	NA	NA	-0.612834	8.57733	-4.51819	0.000104697	0.00212152	1.13516
BknOWXiDWgOf6T2kk0	Asb9	69299	ankyrin repeat and SOCS box-containing 9	-0.68518	8.66505	-4.51793	0.000104772	0.00212152	1.13447
fRdutd9qlR9dLA_U18	Sf3b4	107701	splicing factor 3b, subunit 4	-0.720064	10.8789	-4.51737	0.000104931	0.00212152	1.13301
Qk0CIgCDuqY9Z51EVU	Ubap2l	74383	ubiquitin-associated protein 2-like	0.490112	8.21784	4.51736	0.000104932	0.00212152	1.133
KJ7mLp_CAgiiqX6mzk	Figla	26910	folliculogenesis specific basic helix-loop-helix	-0.366187	7.76648	-4.51665	0.000105136	0.00212152	1.13113
uVT4E1UH14dDd4E_Ho	Mtmr14	97287	myotubularin related protein 14	-0.479349	8.01489	-4.51661	0.000105147	0.00212152	1.13103
reSZeXaeyl39RevfyA	Arhgef12	69632	Rho guanine nucleotide exchange factor (GEF) 12	0.370634	8.24978	4.51643	0.000105199	0.00212152	1.13055
KtBAILeiC6e94IiOpg	Oard1	106821	O-acyl-ADP-ribose deacylase 1	-0.330496	7.83192	-4.51617	0.000105274	0.00212152	1.12987
QLX04RV9Lf6qf6_.t4	Rhoj	80837	ras homolog family member J	0.551596	9.17484	4.51601	0.000105318	0.00212152	1.12946
36RXDPL1tEqnP7_jNc	Ube2k	53323	ubiquitin-conjugating enzyme E2K	-0.434247	11.6748	-4.5155	0.000105466	0.00212286	1.12811
ZpOQ6o4kr_nBS79fWU	Atp11c	320940	ATPase, class VI, type 11C	-0.412198	7.82018	-4.51498	0.000105613	0.00212419	1.12677
EmE9Z26krO87M9dLhM	Rictor	78757	RPTOR independent companion of MTOR, complex 2	0.346943	7.74829	4.51398	0.000105902	0.00212825	1.12413
xx41KdTp0pe64YSQgU	Arfgap2	77038	ADP-ribosylation factor GTPase activating protein 2	-0.688055	8.29067	-4.51372	0.000105977	0.00212825	1.12345
HJ0i.u.vVRpJFNnuxk	Ercc8	71991	excision repaiross-complementing rodent repair deficiency, complementation group 8	-0.542502	9.30839	-4.5124	0.000106357	0.00213424	1.12001
u3UiyuFYYZNenXz0pI	Fam104a	28081	family with sequence similarity 104, member A	0.602339	10.2641	4.51179	0.000106534	0.00213616	1.1184
lUknoWD49Hi4krtffo	Egfl7	353156	EGF-like domain 7	0.535797	8.58611	4.51115	0.000106719	0.00213823	1.11673
fBeCS_xneu5iGSZx2k	Nsun5	100609	NOL1/NOP2/Sun domain family, member 5	-0.679775	8.30572	-4.51035	0.000106952	0.00214124	1.11463
Z6dF3x1pwCFwigL5Vw	Enpp2	18606	ectonucleotide pyrophosphatase/phosphodiesterase 2	0.150472	7.49301	4.50927	0.000107266	0.00214533	1.11181
HlXlu_3iuVvfMcOvSg	Sybu	319613	syntabulin (syntaxin-interacting)	-0.45861	8.30205	-4.50908	0.00010732	0.00214533	1.11132
TmCo5aoAIQIkont4oo	Psmd2	21762	proteasome (prosome, macropain) 26S subunit, non-ATPase, 2	-0.306175	7.56283	-4.50867	0.00010744	0.00214609	1.11025
fBSCIPoEKnmpJKpd8s	Plaur	18793	plasminogen activator, urokinase receptor	0.226918	7.54671	4.50795	0.000107651	0.00214867	1.10836
uR5Lo5dewnu116vk6I	NA	NA	NA	0.700823	8.42768	4.50588	0.000108257	0.0021582	1.10295
ct60fwV0u0Aq7cVSvo	NA	NA	NA	0.483319	9.66857	4.50565	0.000108326	0.0021582	1.10234
3emMaten65DS_1zeyE	Rnf170	77733	ring finger protein 170	-0.61784	9.33773	-4.50548	0.000108376	0.0021582	1.10189
c6okRLfbSIfDSX49T4	Dennd4c	329877	DENN/MADD domain containing 4C	0.174862	7.48419	4.50484	0.000108562	0.00216026	1.10024
rBoUA6lemOro6hYf4Q	Mgl2	216864	macrophage galactose N-acetyl-galactosamine specific lectin 2	-0.214204	7.64309	-4.50403	0.000108803	0.00216342	1.0981
BdQRx.qhJ1InV.qnXA	Nt5dc3	103466	5'-nucleotidase domain containing 3	0.300388	7.92445	4.5023	0.000109315	0.00217193	1.09359
WuLjlxWOEgu_5h6neU	Tollip	54473	toll interacting protein	0.938187	11.4307	4.49638	0.000111086	0.00220546	1.0781
ohwr_CsfULsP6.kRlQ	Zscan20	269585	zinc finger and SCAN domains 20	-0.277263	7.82582	-4.49585	0.000111247	0.00220698	1.07671
uV6l4lLxK4IbrNANoo	Barx1	12022	BarH-like homeobox 1	-0.168947	7.46508	-4.49288	0.000112147	0.00222314	1.06895
l03s2r9145x5aKLqOA	Slc35f4	75288	solute carrier family 35, member F4	-0.185805	7.45153	-4.49189	0.000112451	0.00222663	1.06634
xX67nquLiveh0uisoI	Vps35l	71517	VPS35 endosomal protein sorting factor like	0.283072	7.84324	4.49175	0.000112493	0.00222663	1.06598
QrYinetF7Exl10gDx4	Uck2	80914	uridine-cytidine kinase 2	-0.706474	10.2	-4.49123	0.000112651	0.00222808	1.06463
[truncated: 4,229 more rows]

## Sheet: 13.5dpp_DEGs
nuID	geneSymbol	entrezID	geneName	logFC	AveExpr	t	P.Value	adj.P.Val	B
[truncated: 4,467 more rows]

[truncated: 3 more sheets: 14.5dpp_DEGs, 16.5dpp_DEGs, 21.5dpp_DEGs]
